# Supplementary material for: A common allele increases endometrial Wnt4 expression, with antagonistic implications for pregnancy, reproductive cancers, and endometriosis
Source: Nat Commun. 2024 Feb 12;15:1152. doi: 10.1038/s41467-024-45338-4 (PMC10861470; doi:10.1038/s41467-024-45338-4)
Supplement: Supplementary file 4 — Supplementary Data 1 [file 41467_2024_45338_MOESM4_ESM.xlsx]

## Sheet: Uterus
Sample	Strain	Genotype	Stage	Wnt4	Cdc42
B31-NT	WT	CC	E	0.0107464	0.0842021
758	KI-1	TT	E	0.0114382	0.112656
170	KI-1	TT	E	0.0114382	0.0883883
171	KI-1	TT	E	0.0151064	0.0405987
858	KI-1	TT	E	0.0206124	0.0512078
851	WT	CC	E	0.00859637	0.0630467
6	KI-1	TT	E	0.00393587	0.0532051
KI-1.31-3	KI-1	TT	E	0.0250926	0.11444
E1	WT	CC	E	0.00231739
E2	WT	CC	E	0.00559266
45-1	KI-1	E	E	0.0265464
43-1	KI-1	E	E	0.0434649
43-2	KI-1	E	E	0.0452521
Ki1-2	KI-1	E	E	0.0329809
42	KI-1	E	E	0.0268608
39	KI-1	E	E	0.0292519
997	KI-2	TT	E	0.0171367	0.0218537
2.1	KI-2	TT	E	0.0963051	0.0713936
777	KI-2	TT	E	0.0328369	0.127145
719	KI-2	TT	E	0.127519	0.0190002
1002	KI-2	TT	E	0.108472
158	WT	CC	E	0.011438
236	WT	CC	E	0.00745178
903	WT	CC	E	0.00944642
307	WT	CC	PE	0.00144973	0.11744
173	WT	CC	PE	0.00148019	0.0575117
C31-NT	WT	CC	PE	0.00180855	0.025759
184	KI-1	TT	PE	0.00929068	0.124137
781	KI-1	TT	PE	0.0103087	0.0896222
140	KI-1	TT	PE	0.00759887	0.112656
728	KI-1	TT	PE	0.0121416	0.0383
212	KI-1	TT	PE	0.00283691	0.0226688
703	KI-1	TT	PE	0.00768992	0.017302
739	KI-1	TT	PE	0.00540471	0.0366997
206	KI-1	TT	PE	0.013656	0.0339322
111	KI-1	TT	PE	0.0101773	0.0257002
934	WT	CC	PE	0.00211493
933	WT	CC	PE	0.00203212
857	KI-1	TT	PE	0.00677411
926	WT	CC	PE	0.00256622
931	KI-1	TT	PE	0.00761052
7	KI-1	TT	PE	0.00836125
965	KI-1	TT	PE	0.00872026	0.0499185
1.21	KI-1	TT	PE	0.0178387	0.108537
ki2.14-3	KI-2	TT	PE	0.0201041	0.0486486
ki2.14-2	KI-2	TT	PE	0.0157003	0.0330551
954	WT	CC	PE	0.0114643	0.116784
711	KI-2	TT	PE	0.0128126	0.0861051
1001	KI-1	TT	PE	0.20419
1003	KI-2	TT	PE	0.0580752

## Sheet: Ovary
Sample	Strain	Genotype	Stage	Wnt4
307	WT	CC	PE	0.055763
781	KI-1	TT	PE	0.0390498
212	KI-1	TT	PE	0.0355917
739	KI-1	TT	PE	0.0303188
C31-NT	WT	CC	PE	0.0240752
B31-I	WT	CC	E	0.0416693
860	KI-1	TT	E	0.0546031
831	WT	CC	E	0.0540442
171	KI-1	TT	E	0.0329244
170	KI-1	TT	E	0.0791582
139	KI-2	TT	PE	0.0470957
H15	KI-2	TT	PE	0.189348
711	KI-2	TT	PE	0.0928737
709	KI-2	TT	PE	0.0634457
2.14 - 4	KI-2	TT	PE	0.0736088
B31-NT	WT	CC	E	0.0654682
777	KI-2	TT	E	0.0599218
2.1 -1 4602	KI-2	TT	E	0.0575892
997	KI-2	TT	E	0.0204137
2.1-3 4608	KI-2	TT	E	0.01819
719	KI-2	TT	E	0.0879161
234	WT	CC	PE	0.0453863
14-3	KI-2	TT	PE	0.0918402
703	KI-1	TT	PE	0.031329
158	WT	CC	E	0.0609423
236	WT	CC	E	0.0212954
14-2	KI-2	TT	PE	0.0577015
206	KI-1	TT	PE	0.0402122

## Sheet: PrimaryESF
Sample	Genotype	Wnt4
T2	TT	0.0177299
T3	TT	0.0144256
T4	TT	0.0158803
T5	TT	0.0133916
T6	TT	0.0172715
C1	CC	0.00320298
C2	CC	0.00320942
C3	CC	0.00240061
C4	CC	0.00212629
C5	CC	0.00211007
C6	CC	0.00135942

## Sheet: 7.5dpc
Sample	Genotype	Wnt4	Cdc42
1	TT	0.0263434	0.0284049
6	TT	0.0271561	0.0310102
7	TT	0.0319774	0.0346603
3	CC	0.026101	0.0397116
4	CC	0.0263713	0.0315647
5	CC	0.0281539	0.0319765
