# Supplementary material for: A common allele increases endometrial Wnt4 expression, with antagonistic implications for pregnancy, reproductive cancers, and endometriosis
Source: Nat Commun. 2024 Feb 12;15:1152. doi: 10.1038/s41467-024-45338-4 (PMC10861470; doi:10.1038/s41467-024-45338-4)
Supplement: Supplementary file 5 — Supplementary Data 2 [file 41467_2024_45338_MOESM5_ESM.xlsx]

## Sheet: PE.uterus.Analyzed
gene_symbol	ENSEMBL	CC307	CC926	CC933	TT728	TT857	TT931	TT965	baseMean	pvalue	padj	log2FoldChange	log2FoldChange.shrink	sig
Xkr4	ENSMUSG00000051951	7.51955	7.54307	7.64988	7.62758	7.49725	7.5763	7.60406	21.9459	0.918643	NA	0.0719747	0.00179465	NA
NA	ENSMUSG00000102331	7.26231	7.22016	7.26686	7.22257	7.21801	7.2351	7.26472	2.77633	0.857123	NA	-0.29206	-0.00137214	NA
Sox17	ENSMUSG00000025902	11.2242	11.0998	10.9726	10.9202	11.1718	11.0455	11.0446	1832.84	0.739654	0.924908	-0.0634729	-0.0165821	N
NA	ENSMUSG00000104238	7.43323	7.42425	7.45708	7.37586	7.35201	7.3709	7.38484	7.47573	0.576459	NA	-0.588371	-0.00695873	NA
NA	ENSMUSG00000102269	8.101	7.90287	7.85707	7.88283	8.12675	8.03018	8.08096	60.2141	0.685544	NA	0.205492	0.00976463	NA
NA	ENSMUSG00000096126	7.3741	7.27206	7.31517	7.28975	7.34868	7.34341	7.39179	5.03023	0.834241	NA	0.283688	0.00203699	NA
NA	ENSMUSG00000098104	7.4493	7.42232	7.30992	7.45005	7.58944	7.50551	7.47704	11.6117	0.406444	NA	0.784921	0.0108087	NA
Gm6123	ENSMUSG00000103922	7.36052	7.4398	7.3848	7.46375	7.43947	7.42923	7.38447	9.28187	0.722018	NA	0.351	0.00468337	NA
Mrpl15	ENSMUSG00000033845	10.7085	10.791	10.7369	10.5526	10.5241	10.5156	10.47	1305.47	0.0989589	0.491593	-0.272823	-0.11535	N
NA	ENSMUSG00000102275	7.37354	7.3832	7.33368	7.39772	7.43757	7.40778	7.38805	7.88487	0.73212	NA	0.349144	0.00438971	NA
Lypla1	ENSMUSG00000025903	9.94363	10.1175	10.0338	9.94889	9.85868	9.86087	9.77503	816.995	0.256633	0.665358	-0.223473	-0.0628456	N
Tcea1	ENSMUSG00000033813	10.7646	10.9682	10.8619	10.7368	10.6394	10.6365	10.5332	1455.02	0.146877	0.558461	-0.267193	-0.0894689	N
Rgs20	ENSMUSG00000002459	7.4851	7.40134	7.42093	7.47695	7.54112	7.52626	7.56071	14.1858	0.510058	NA	0.53146	0.010517	NA
Atp6v1h	ENSMUSG00000033793	10.8373	11.0409	11.0223	11.0034	10.8184	10.8739	10.7998	1747.29	0.573022	0.861102	-0.10401	-0.0298073	N
Rb1cc1	ENSMUSG00000025907	10.3361	10.2993	10.4176	10.5773	10.4959	10.5625	10.6141	1300.46	0.144159	0.554293	0.250732	0.0938057	N
NA	ENSMUSG00000090031	8.08024	8.04022	8.05426	8.08799	8.11398	8.10999	8.12802	75.0298	0.702354	NA	0.142891	0.0124829	NA
NA	ENSMUSG00000102135	7.32372	7.35824	7.41601	7.37339	7.28109	7.33111	7.33886	6.25015	0.72766	NA	-0.426581	-0.00304828	NA
Pcmtd1	ENSMUSG00000051285	10.8176	10.6254	10.7807	10.946	10.983	11.0224	11.1383	1750.45	0.0752022	0.441612	0.324394	0.126528	N
NA	ENSMUSG00000103509	7.44835	7.53868	7.55235	7.66061	7.5566	7.59582	7.57027	19.3577	0.5147	NA	0.509953	0.0106323	NA
NA	ENSMUSG00000048538	7.43304	7.46054	7.4485	7.56448	7.54902	7.55016	7.53698	14.6455	0.409004	NA	0.647071	0.0131919	NA
NA	ENSMUSG00000097797	8.48222	8.42626	8.48355	8.29445	8.29312	8.31266	8.35041	116.174	0.238861	0.651558	-0.380188	-0.0460244	N
NA	ENSMUSG00000103067	9.20424	9.50215	9.5622	8.98934	8.63138	8.77071	8.69143	328.486	0.000500202	0.0464253	-1.05718	-0.83942	Y
Sntg1	ENSMUSG00000025909	7.2809	7.33029	7.21284	7.27749	7.34554	7.28371	7.22809	4.31719	0.971389	NA	-0.0503663	-0.000261556	NA
NA	ENSMUSG00000084353	7.26214	7.39211	7.39004	7.27615	7.14825	7.19019	7.14618	3.46807	0.20894	NA	-2.05182	-0.00839069	NA
NA	ENSMUSG00000103933	7.59132	7.71729	7.62935	7.64653	7.60851	7.59187	7.52057	24.3715	0.810056	NA	-0.176429	-0.00417417	NA
Rrs1	ENSMUSG00000061024	11.187	11.2879	11.373	11.0043	10.8183	10.9087	10.9035	1812.91	0.0149884	0.212023	-0.43023	-0.255891	N
Adhfe1	ENSMUSG00000025911	8.43409	8.42857	8.26539	8.70238	8.87108	8.76045	8.7079	192.88	0.0101627	0.179531	0.726124	0.342477	N
NA	ENSMUSG00000079671	7.81489	7.70774	7.86777	7.85824	7.80537	7.87633	7.96539	42.2514	0.601005	NA	0.271752	0.0125878	NA
Mybl1	ENSMUSG00000025912	8.3675	8.53747	8.5771	8.33506	8.12546	8.20853	8.16508	118.251	0.0572248	0.399947	-0.702767	-0.0709343	N
Vcpip1	ENSMUSG00000045210	10.5039	10.6156	10.8323	10.7413	10.4129	10.5946	10.6296	1407.34	0.772359	0.934753	-0.0616701	-0.0143744	N
Sgk3	ENSMUSG00000025915	10.0852	10.2065	10.2025	10.2146	10.0973	10.135	10.0933	945.999	0.846414	0.9594	-0.0352404	-0.00965294	N
Mcmdc2	ENSMUSG00000046101	7.39875	7.31537	7.39103	7.3144	7.32212	7.34476	7.39778	5.70656	0.793018	NA	-0.323293	-0.00253212	NA
Snhg6	ENSMUSG00000098234	10.0397	10.0947	10.0024	9.88759	9.92491	9.8817	9.83261	763.304	0.24193	0.653641	-0.21233	-0.068661	N
Tcf24	ENSMUSG00000099032	8.06607	8.12256	8.07106	8.33612	8.33114	8.31563	8.27963	100.281	0.0877134	0.467304	0.571699	0.0700273	N
Cops5	ENSMUSG00000025917	11.4201	11.6433	11.5204	11.4471	11.3468	11.3392	11.2238	2549.78	0.246352	0.656923	-0.205825	-0.0677806	N
Cspp1	ENSMUSG00000056763	9.77446	9.69617	9.68006	9.75003	9.84442	9.80759	9.82831	647.759	0.518664	0.835018	0.122258	0.0344045	N
Arfgef1	ENSMUSG00000067851	12.2876	12.2401	12.5529	12.2979	12.0326	12.2253	12.3454	5080.79	0.470329	0.812023	-0.141026	-0.0374421	N
Cpa6	ENSMUSG00000042501	7.55166	7.56299	7.66815	7.73317	7.61668	7.69056	7.72184	27.9667	0.505764	NA	0.403446	0.0141011	NA
Prex2	ENSMUSG00000048960	8.56136	8.61027	8.47822	8.76252	8.84565	8.77393	8.71361	220.903	0.110998	0.509533	0.415492	0.0814559	N
A830018L16Rik	ENSMUSG00000057715	7.24388	7.29058	7.05964	7.38345	7.56769	7.4293	7.33675	8.11843	0.0720746	NA	2.31163	0.0171118	NA
Sulf1	ENSMUSG00000016918	9.93835	9.95777	9.67829	10.0865	10.3465	10.1667	10.0671	899.811	0.0812336	0.452506	0.384118	0.107162	N
Slco5a1	ENSMUSG00000025938	10.185	10.3093	10.5867	10.3838	9.98211	10.2085	10.2595	1091.44	0.445219	0.796861	-0.183941	-0.0349158	N
Ncoa2	ENSMUSG00000005886	10.4692	10.4147	10.3935	10.5682	10.6439	10.6116	10.6227	1289.19	0.178883	0.596516	0.223754	0.0842123	N
Tram1	ENSMUSG00000025935	12.1335	12.3055	12.322	12.2127	12.0242	12.0925	12.0408	4616.57	0.314368	0.709901	-0.169884	-0.0585126	N
Lactb2	ENSMUSG00000025937	9.5684	9.663	9.61917	9.53955	9.48878	9.49109	9.44495	521.659	0.363014	0.742535	-0.181212	-0.0481207	N
NA	ENSMUSG00000102982	7.29277	7.27183	7.30278	7.26871	7.2587	7.27236	7.28966	3.44439	0.876147	NA	-0.225664	-0.00126029	NA
Eya1	ENSMUSG00000025932	7.35375	7.49151	7.33403	7.5529	7.57262	7.51355	7.41514	15.0202	0.426603	NA	0.733742	0.0104735	NA
NA	ENSMUSG00000054493	7.36333	7.55298	7.34168	7.48736	7.50901	7.43136	7.29771	11.0871	0.915791	NA	0.115213	0.00152457	NA
Msc	ENSMUSG00000025930	7.89314	8.42494	7.91218	8.34719	8.32814	8.16357	7.81538	100.469	0.731213	0.922108	0.200313	0.00600933	N
Rpl5-ps1	ENSMUSG00000082193	7.54268	7.64906	7.72328	7.7738	7.5932	7.67814	7.66743	25.8396	0.720447	NA	0.255962	0.00614591	NA
Kcnb2	ENSMUSG00000092083	7.71294	7.5922	7.6175	7.728	7.82344	7.80006	7.84874	33.2678	0.228804	NA	0.723226	0.0255735	NA
Terf1	ENSMUSG00000025925	9.71885	9.90769	10.0126	9.7452	9.45145	9.58433	9.55635	606.736	0.0871807	0.46664	-0.40446	-0.0969796	N
NA	ENSMUSG00000104379	7.28693	7.23916	7.28713	7.31111	7.31091	7.32697	7.35888	4.1712	0.610974	NA	0.711728	0.00466866	NA
Sbspon	ENSMUSG00000032719	8.58578	8.51208	7.93118	8.34323	8.99783	8.586	8.41693	151.544	0.406853	0.774389	0.442258	0.0172883	N
Rpl7	ENSMUSG00000043716	15.3084	15.3431	15.3127	15.2395	15.2353	15.2266	15.2049	41959.4	0.491623	0.821984	-0.0953888	-0.0402506	N
Rdh10	ENSMUSG00000025921	12.3768	12.0497	12.0629	12.154	12.4679	12.3677	12.4811	5403.37	0.286103	0.69146	0.215976	0.0569967	N
Stau2	ENSMUSG00000025920	9.80572	9.82099	9.87233	9.75797	9.69137	9.73068	9.74271	640.362	0.45901	0.805539	-0.137522	-0.0398019	N
Ube2w	ENSMUSG00000025939	10.2127	10.2232	10.2873	10.2601	10.1855	10.2317	10.2496	1040.39	0.952077	0.988708	-0.0102592	-0.00173002	N
Eloc	ENSMUSG00000079658	10.9167	11.047	11.0634	10.9115	10.7648	10.8191	10.7811	1690.88	0.209455	0.627248	-0.215881	-0.0757928	N
Tmem70	ENSMUSG00000025940	10.7513	10.7732	10.827	10.7601	10.6845	10.7277	10.7383	1470.35	0.688535	0.908632	-0.0651922	-0.0215857	N
Ly96	ENSMUSG00000025779	8.7213	8.59937	9.00021	8.73534	8.45643	8.68302	8.85728	226.471	0.647789	0.893619	-0.157031	-0.0152208	N
Gm5828	ENSMUSG00000091020	7.24357	7.27796	7.32651	7.32595	7.24301	7.28683	7.29155	3.95194	0.988124	NA	0.0207391	0.000137238	NA
Jph1	ENSMUSG00000042686	8.05531	8.03621	8.06724	8.05056	8.03863	8.05295	8.06966	65.7735	0.988742	NA	0.0056467	0.000581885	NA
Gdap1	ENSMUSG00000025777	7.31878	7.32812	7.31393	7.29472	7.29958	7.29323	7.28538	4.48242	0.815674	NA	-0.30463	-0.00231816	NA
Rbm6-ps1	ENSMUSG00000101589	7.41831	7.37346	7.50126	7.44439	7.36144	7.43169	7.48924	9.52544	0.945365	NA	-0.0688777	-0.000602751	NA
Pi15	ENSMUSG00000067780	10.6774	10.628	10.7807	11.3756	11.2723	11.3576	11.425	2399.86	1.53003e-05	0.00419977	0.747178	0.662635	Y
Crispld1	ENSMUSG00000025776	8.19	8.01235	7.92481	8.13005	8.39524	8.27766	8.3077	95.4603	0.134822	0.544279	0.617953	0.0460755	N
Gm4849	ENSMUSG00000100204	7.3007	7.29741	7.26674	7.28578	7.31974	7.2982	7.28907	3.57323	0.939518	NA	0.110634	0.000759778	NA
Pkhd1	ENSMUSG00000043760	9.51548	9.49124	9.11581	8.85618	9.25584	8.99748	8.88042	362.434	0.0677859	0.422671	-0.573262	-0.0796419	N
NA	ENSMUSG00000090142	7.74979	7.74852	7.58549	7.61169	7.776	7.66689	7.61296	31.9601	0.788998	NA	-0.190604	-0.00458661	NA
Mcm3	ENSMUSG00000041859	11.3169	11.889	11.5667	11.0937	10.8438	10.8197	10.5215	2003.22	0.000983541	0.0716798	-0.931651	-0.706635	N
6720483E21Rik	ENSMUSG00000097934	7.2252	7.18923	7.1789	7.28041	7.32671	7.30784	7.31638	3.44694	0.351471	NA	1.40439	0.00788242	NA
Paqr8	ENSMUSG00000025931	9.43041	9.36608	9.48882	9.35374	9.29533	9.35571	9.41807	442.429	0.605519	0.875468	-0.109008	-0.0255595	N
Efhc1	ENSMUSG00000041809	8.23871	8.15974	7.85579	8.4237	8.80663	8.57767	8.50268	136.892	0.0073639	0.159399	1.0813	0.105948	N
Tram2	ENSMUSG00000041779	10.1757	10.1411	10.4889	10.5016	10.1885	10.4088	10.5362	1094.09	0.452782	0.801511	0.178167	0.0349463	N
NA	ENSMUSG00000100819	7.45403	7.53747	7.37534	7.36565	7.44433	7.36406	7.2822	7.69023	0.495192	NA	-0.777239	-0.00700448	NA
Tmem14a	ENSMUSG00000025933	8.52206	8.33636	8.3372	8.35041	8.53528	8.47394	8.53612	136.104	0.643205	0.891864	0.156839	0.0175426	N
Gsta3	ENSMUSG00000025934	9.45788	9.39772	9.47225	9.15153	9.13716	9.16679	9.21169	434.337	0.0466701	0.367128	-0.41631	-0.148185	N
Khdc1a	ENSMUSG00000067750	9.17768	9.14705	8.82	9.05758	9.41526	9.18702	9.08821	380.164	0.340307	0.72868	0.321657	0.0336364	N
NA	ENSMUSG00000086194	7.43639	7.43634	7.38722	7.46425	7.51342	7.48066	7.4643	10.4543	0.585386	NA	0.516761	0.00748339	NA
Kcnq5	ENSMUSG00000028033	8.22137	7.94988	7.98955	8.10998	8.3418	8.27775	8.38147	90.1415	0.142255	0.55262	0.686894	0.039124	N
Gm7658	ENSMUSG00000082935	7.56359	7.63823	7.55172	7.6027	7.61457	7.58177	7.52806	20.8769	0.970747	NA	0.0247196	0.00159677	NA
Rims1	ENSMUSG00000041670	8.8821	8.47244	8.75567	8.84657	8.973	9.02527	9.25623	270.853	0.108215	0.505228	0.549739	0.0605016	N
NA	ENSMUSG00000097970	7.29452	7.29826	7.45578	7.38442	7.22316	7.32942	7.38068	5.81865	0.968319	NA	-0.0515187	-0.000310279	NA
Ogfrl1	ENSMUSG00000026158	9.12626	9.00626	9.15164	9.1865	9.16111	9.21803	9.30649	350.222	0.377845	0.753173	0.208724	0.0420763	N
Smap1	ENSMUSG00000026155	11.1648	11.0877	11.2287	11.2909	11.227	11.2953	11.368	2198.56	0.362105	0.7423	0.150019	0.0536184	N
Sdhaf4	ENSMUSG00000026154	9.23587	9.33986	9.14493	9.22707	9.31801	9.22272	9.12308	381.109	0.939173	0.986163	-0.0179105	-0.0034095	N
Fam135a	ENSMUSG00000026153	10.2822	10.2655	10.4753	10.1734	9.98034	10.1146	10.1902	1001.18	0.166024	0.581122	-0.274897	-0.0808895	N
Tubb4b-ps2	ENSMUSG00000099997	7.58281	7.72708	7.76039	7.65782	7.48023	7.55053	7.51354	20.7544	0.393325	NA	-0.651578	-0.0137857	NA
NA	ENSMUSG00000100131	8.29701	8.40098	8.46947	8.48973	8.31726	8.39758	8.38576	135.517	0.89546	0.972418	0.0427361	0.00474438	N
Gm10222	ENSMUSG00000067736	7.60361	7.7009	7.80541	7.82492	7.62312	7.72523	7.72763	30.9765	0.931129	NA	0.0541407	0.00179014	NA
NA	ENSMUSG00000101939	7.76278	7.92403	7.87693	7.7789	7.66475	7.6871	7.61765	37.2331	0.261794	NA	-0.633054	-0.0251582	NA
NA	ENSMUSG00000101111	8.96792	9.10586	9.206	9.23784	8.99976	9.1125	9.0999	341.933	0.850282	0.959936	0.0486609	0.00819783	N
Gm10925	ENSMUSG00000100862	8.90366	9.1165	9.23673	9.29125	8.95818	9.10928	9.07841	343.773	0.867299	0.963574	0.0472984	0.0065219	N
NA	ENSMUSG00000102070	9.34686	9.49848	9.57024	9.55381	9.33042	9.4288	9.40218	480.285	0.833832	0.955534	-0.0495689	-0.00948724	N
NA	ENSMUSG00000101249	9.33266	9.33784	9.63266	9.59706	9.29706	9.49533	9.59188	535.43	0.674395	0.901609	0.108855	0.0182373	N
Lmbrd1	ENSMUSG00000073725	10.1187	10.0246	10.0624	10.1965	10.2528	10.2467	10.2907	954.536	0.206427	0.624001	0.222071	0.0762067	N
Adgrb3	ENSMUSG00000033569	7.771	7.83645	7.86763	8.17311	8.07648	8.11908	8.10766	106.518	0.0169554	0.225747	0.883041	0.107842	N
NA	ENSMUSG00000086240	7.61541	7.48815	7.58903	7.42252	7.4489	7.47373	7.54978	14.012	0.488157	NA	-0.580743	-0.0105651	NA
Gm5525	ENSMUSG00000099492	8.09544	8.15956	8.23085	8.23471	8.0993	8.16821	8.1706	86.5832	0.890437	0.970886	0.0541416	0.00456497	N
Phf3	ENSMUSG00000048874	11.031	10.9069	11.015	11.1428	11.1589	11.1896	11.267	1983.55	0.16127	0.577537	0.232486	0.0898183	N
Ptp4a1	ENSMUSG00000026064	10.9007	10.7252	11.1227	10.8959	10.6738	10.8804	11.0714	1814.26	0.845939	0.9594	-0.0433583	-0.0081044	N
NA	ENSMUSG00000100237	7.32399	7.35224	7.35255	7.24618	7.21763	7.22725	7.21794	3.84269	0.315477	NA	-1.49784	-0.00886844	NA
Gm19680	ENSMUSG00000070960	7.41425	7.48205	7.48867	7.50943	7.43501	7.46202	7.44162	13.2944	0.943565	NA	0.0590481	0.00113802	NA
Prim2	ENSMUSG00000026134	9.52229	9.67059	9.56388	9.44818	9.40659	9.38488	9.29988	457.228	0.164718	0.580923	-0.302972	-0.076959	N
1700001G17Rik	ENSMUSG00000103746	7.46721	7.4074	7.46333	7.44153	7.44541	7.46276	7.50134	10.3709	0.885239	NA	0.132485	0.00208166	NA
Rab23	ENSMUSG00000004768	10.0521	9.96441	9.99068	10.0956	10.157	10.1453	10.1833	838.236	0.299083	0.70079	0.187449	0.0594622	N
Bag2	ENSMUSG00000042215	10.6168	10.7769	10.6359	10.7078	10.6888	10.6481	10.5477	1341.32	0.848823	0.959683	-0.0343738	-0.00964644	N
Zfp451	ENSMUSG00000042197	10.4226	10.2789	10.3189	10.2198	10.3236	10.3023	10.3636	1055.02	0.80906	0.948276	-0.0437289	-0.0125449	N
Gm15455	ENSMUSG00000081402	7.43021	7.43612	7.48335	7.4523	7.39915	7.43261	7.44639	9.814	0.882572	NA	-0.141477	-0.00235938	NA
Bend6	ENSMUSG00000042182	8.02339	7.78704	7.87076	7.95363	8.10625	8.08328	8.18998	63.5011	0.218157	NA	0.587028	0.0323643	NA
Dst	ENSMUSG00000026131	12.4916	12.431	12.5491	12.8643	12.8068	12.8654	12.925	6612.63	0.00992777	0.17764	0.393269	0.266331	N
NA	ENSMUSG00000101462	7.76244	7.56302	7.69567	7.53351	7.60029	7.62225	7.73294	24.1865	0.754643	NA	-0.220108	-0.00567438	NA
NA	ENSMUSG00000102336	7.99374	7.93028	7.98386	8.03825	8.04813	8.0627	8.10171	66.3824	0.466325	NA	0.295844	0.0224892	NA
Ccdc115	ENSMUSG00000042111	10.2007	10.2931	10.2752	10.0717	9.99712	10.016	9.97925	855.868	0.0858472	0.464186	-0.306596	-0.120411	N
Imp4	ENSMUSG00000026127	10.842	11.0597	10.9247	10.7623	10.6796	10.6621	10.5446	1478.13	0.0800885	0.450598	-0.327378	-0.120041	N
Ptpn18	ENSMUSG00000026126	10.5944	10.577	10.6211	10.5176	10.4909	10.5145	10.535	1293.99	0.535901	0.843637	-0.101101	-0.0352685	N
NA	ENSMUSG00000100280	7.42988	7.4717	7.32858	7.43729	7.53859	7.45712	7.39546	10.6261	0.744627	NA	0.30796	0.00449253	NA
Arhgef4	ENSMUSG00000037509	10.5954	10.6835	11.0049	10.5445	10.1349	10.3786	10.4564	1269.96	0.0605416	0.407007	-0.459545	-0.109855	N
NA	ENSMUSG00000104002	7.55634	7.56356	7.54894	7.43648	7.44388	7.43654	7.42926	11.1119	0.295433	NA	-0.951612	-0.0149171	NA
Fam168b	ENSMUSG00000037503	12.5141	12.5093	12.5385	12.548	12.5236	12.5415	12.5528	5635.33	0.879003	0.967252	0.0218567	0.00981916	N
Plekhb2	ENSMUSG00000026123	12.3641	12.4782	12.6603	12.6522	12.3559	12.5154	12.538	5727.51	0.931688	0.982966	0.015979	0.0059672	N
Hs6st1	ENSMUSG00000045216	11.5499	11.5306	11.7754	11.3754	11.1499	11.3067	11.3947	2459.76	0.0684074	0.424062	-0.347461	-0.128468	N
Uggt1	ENSMUSG00000037470	11.9292	12.0082	12.0553	12.0467	11.9206	11.9784	11.9678	3846.92	0.893441	0.97178	-0.0209093	-0.00707551	N
Neurl3	ENSMUSG00000047180	8.77102	8.73499	8.79747	8.86524	8.8388	8.86844	8.90128	230.591	0.439548	0.795006	0.193381	0.0351357	N
Arid5a	ENSMUSG00000037447	9.23426	9.39648	9.50193	9.46345	9.19579	9.32016	9.30123	408.784	0.767897	0.933002	-0.0748708	-0.0127823	N
Kansl3	ENSMUSG00000010453	11.1249	11.0013	11.1496	11.1389	11.1142	11.1719	11.2625	1970.37	0.593522	0.872594	0.0905643	0.0292189	N
Lman2l	ENSMUSG00000001143	10.1441	10.045	10.184	10.1636	10.1237	10.1833	10.2627	892.088	0.688027	0.908632	0.0743281	0.0206822	N
Cnnm4	ENSMUSG00000037408	8.94587	9.10932	9.03947	9.13295	9.03934	9.04726	8.96949	294.159	0.926537	0.981384	0.0227203	0.00409346	N
NA	ENSMUSG00000104316	7.34251	7.38229	7.35047	7.25816	7.2502	7.24225	7.21839	4.07773	0.323485	NA	-1.40362	-0.00905836	NA
Cnnm3	ENSMUSG00000001138	9.8328	9.81162	9.83953	9.98033	9.9736	9.98515	10.0015	713.715	0.243127	0.654909	0.208895	0.0686536	N
Ankrd23	ENSMUSG00000067653	7.60019	7.5615	7.50765	7.50179	7.59433	7.54553	7.54047	15.803	0.927539	NA	-0.0699858	-0.00175416	NA
Ankrd39	ENSMUSG00000079610	8.78719	8.84518	8.74498	8.72559	8.7678	8.72033	8.6676	205.493	0.610586	0.878405	-0.132977	-0.0218888	N
Sema4c	ENSMUSG00000026121	10.4795	10.3075	10.3731	10.5572	10.6636	10.65	10.7292	1244.53	0.0822964	0.456072	0.316013	0.12024	N
NA	ENSMUSG00000087589	8.32722	8.30443	8.16365	8.33726	8.50083	8.39938	8.36005	110.494	0.35518	0.739127	0.328306	0.0321348	N
Fam178b	ENSMUSG00000046337	7.47611	7.50586	7.46557	7.60092	7.61147	7.59452	7.57118	15.4848	0.336805	NA	0.755889	0.0157519	NA
Cox5b	ENSMUSG00000061518	12.333	12.4857	12.4187	12.3468	12.2611	12.2673	12.194	4827.81	0.334438	0.724349	-0.152863	-0.056689	N
Actr1b	ENSMUSG00000037351	12.0063	12.0335	12.1179	12.0763	11.9648	12.0301	12.0492	3893.32	0.8752	0.965742	-0.0242646	-0.0066003	N
Zap70	ENSMUSG00000026117	7.66521	7.76249	7.62572	7.87824	7.91773	7.85898	7.78096	39.5942	0.22417	NA	0.639875	0.0297505	NA
Tmem131	ENSMUSG00000026116	11.7238	11.4875	11.7911	11.8045	11.7372	11.8608	12.0408	3279.62	0.282707	0.689301	0.212089	0.0587159	N
NA	ENSMUSG00000080054	7.35683	7.39948	7.34147	7.37084	7.38621	7.36175	7.32819	7.44513	0.964856	NA	0.0495687	0.000497984	NA
Vwa3b	ENSMUSG00000050122	7.60402	7.64408	7.36673	7.6899	7.92719	7.75564	7.64983	29.0646	0.191155	NA	0.896918	0.0230449	NA
Inpp4a	ENSMUSG00000026113	9.70453	9.5518	9.59249	9.80468	9.91672	9.89294	9.95741	641.049	0.0606446	0.407487	0.379807	0.128376	N
Coa5	ENSMUSG00000026112	11.3101	11.2502	11.3752	11.3119	11.2468	11.3102	11.3719	2309.11	0.994114	0.998639	-0.00119092	-0.000873715	N
Unc50	ENSMUSG00000026111	10.5181	10.5339	10.4744	10.4004	10.4441	10.4097	10.3846	1167.31	0.474202	0.814063	-0.118816	-0.0401862	N
Mgat4a	ENSMUSG00000026110	10.6457	11.0893	11.1103	10.7187	10.2542	10.416	10.2751	1437.51	0.016956	0.225747	-0.624778	-0.19702	N
4930594C11Rik	ENSMUSG00000103948	7.27083	7.30146	7.30894	7.24677	7.20867	7.22386	7.21615	2.57548	0.531673	NA	-1.04468	-0.00492999	NA
Cracdl	ENSMUSG00000026090	10.7428	10.7165	10.7727	10.7528	10.7228	10.7515	10.779	1468.16	0.959302	0.991059	0.00820754	0.00289113	N
Tsga10	ENSMUSG00000060771	8.35788	8.30383	8.23465	8.52317	8.64641	8.58227	8.57722	148.81	0.0432183	0.35629	0.595518	0.1059	N
Lipt1	ENSMUSG00000037216	8.41008	8.39587	8.35843	8.32081	8.37247	8.34277	8.33502	114.542	0.730393	0.922108	-0.109448	-0.013014	N
Mitd1	ENSMUSG00000026088	9.97981	10.2143	10.3679	10.0716	9.68355	9.86413	9.83719	802.655	0.0982686	0.491125	-0.412292	-0.0865872	N
Mrpl30	ENSMUSG00000026087	10.8665	10.9256	10.9256	10.7914	10.7323	10.752	10.7323	1579.52	0.267513	0.677361	-0.177618	-0.0665512	N
Txndc9	ENSMUSG00000058407	11.1793	11.2366	11.263	11.1247	11.041	11.0777	11.0674	2107.12	0.292469	0.695028	-0.165398	-0.0626288	N
Eif5b	ENSMUSG00000026083	12.2388	12.1938	12.3761	12.1665	12.0292	12.1357	12.2115	4313.65	0.392546	0.763145	-0.141899	-0.0477247	N
Rev1	ENSMUSG00000026082	9.88934	9.70779	9.77446	9.61069	9.72557	9.7095	9.79224	600.176	0.594998	0.872747	-0.110958	-0.0268643	N
Aff3	ENSMUSG00000037138	9.28605	9.0289	9.02239	9.42318	9.68684	9.59678	9.68033	458.041	0.00417342	0.126092	0.730148	0.480512	N
NA	ENSMUSG00000087131	7.3494	7.3983	7.36309	7.29328	7.27959	7.27242	7.24438	4.24514	0.398814	NA	-1.16263	-0.00790629	NA
Lonrf2	ENSMUSG00000048814	8.43653	8.15505	8.15414	8.13735	8.41974	8.32531	8.41884	103.876	0.58933	0.869803	0.236222	0.0148771	N
Chst10	ENSMUSG00000026080	8.38244	8.19535	7.88067	8.1917	8.69347	8.42132	8.37879	110.784	0.161572	0.577537	0.726776	0.0316284	N
Pdcl3	ENSMUSG00000026078	11.2085	11.2495	11.1544	11.2345	11.2886	11.2388	11.1935	2124.19	0.805708	0.947001	0.0389666	0.0135966	N
NA	ENSMUSG00000103046	8.02185	7.9174	7.87597	7.77618	7.92206	7.85962	7.88063	45.9727	0.571693	NA	-0.282643	-0.0140576	NA
Npas2	ENSMUSG00000026077	9.25452	9.24673	9.38683	9.63816	9.50585	9.59665	9.64595	496.325	0.0396184	0.343724	0.45432	0.15395	N
Rpl31	ENSMUSG00000073702	13.9335	14.1315	13.9813	13.9025	13.8547	13.8206	13.7045	15488.6	0.224819	0.641166	-0.197716	-0.0742652	N
Tbc1d8	ENSMUSG00000003134	9.47122	9.1587	9.17366	9.27537	9.57292	9.47873	9.58789	437.063	0.234846	0.647326	0.32534	0.0524008	N
Cnot11	ENSMUSG00000003135	10.2725	10.3071	10.3221	10.2802	10.2306	10.2521	10.2455	970.418	0.722393	0.920665	-0.0605107	-0.0191472	N
NA	ENSMUSG00000085894	7.94673	7.93874	7.94062	7.74956	7.75567	7.75426	7.75755	39.354	0.144315	NA	-0.727717	-0.0387544	NA
Snord89	ENSMUSG00000077704	7.56554	7.52364	7.43343	7.33483	7.46694	7.39283	7.37673	9.14555	0.34338	NA	-1.01467	-0.0104201	NA
Rnf149	ENSMUSG00000048234	10.7115	10.8822	10.8924	10.7534	10.5724	10.6361	10.5826	1488.97	0.22384	0.641125	-0.22281	-0.0699782	N
Creg2	ENSMUSG00000050967	7.57935	7.7096	7.60105	7.85689	7.83519	7.80624	7.72663	37.0924	0.211674	NA	0.684342	0.0292546	NA
NA	ENSMUSG00000097083	7.27061	7.25059	7.25053	7.26216	7.28224	7.27553	7.28218	3.10209	0.864006	NA	0.259357	0.00149177	NA
Map4k4	ENSMUSG00000026074	11.7365	11.7137	11.8336	11.8167	11.7197	11.792	11.8396	3312.77	0.833567	0.955534	0.0331071	0.0112519	N
Il1r2	ENSMUSG00000026073	8.04946	8.10304	7.98528	8.21983	8.28401	8.22337	8.16626	98.8168	0.216476	0.634861	0.427856	0.0454067	N
Il1r1	ENSMUSG00000026072	10.4018	10.2351	10.6792	10.4157	10.1384	10.3789	10.5824	1175.69	0.799894	0.94483	-0.0624512	-0.0115269	N
NA	ENSMUSG00000103560	7.32149	7.31363	7.39217	7.29743	7.22675	7.27649	7.30529	3.72997	0.540568	NA	-0.945996	-0.00486102	NA
Il1rl2	ENSMUSG00000070942	10.0769	10.1255	10.0224	10.1582	10.2127	10.1602	10.1096	972.136	0.543584	0.846572	0.107225	0.0330132	N
NA	ENSMUSG00000103230	7.41489	7.43602	7.34201	7.39531	7.4682	7.41257	7.37419	9.41258	0.862772	NA	0.171892	0.0024553	NA
Il1rl1	ENSMUSG00000026069	8.30359	8.23886	8.4049	8.23434	8.13303	8.22215	8.29907	109.997	0.561765	0.854822	-0.200316	-0.019885	N
Il18r1	ENSMUSG00000026070	9.4827	9.4456	9.70233	9.26745	9.04782	9.2066	9.30454	454.369	0.0438678	0.358643	-0.507365	-0.123064	N
Il18rap	ENSMUSG00000026068	8.52794	8.95498	9.0196	8.77948	8.28782	8.47325	8.35245	198.818	0.096952	0.488778	-0.699875	-0.0473289	N
Slc9a2	ENSMUSG00000026062	7.25383	7.28801	7.31393	7.30904	7.24894	7.27762	7.27486	4.13495	0.987865	NA	-0.020613	-0.000122358	NA
Mfsd9	ENSMUSG00000041945	8.80763	8.85943	8.81229	8.85723	8.85257	8.83841	8.80543	250.162	0.919172	0.980081	0.024113	0.00468353	N
Tmem182	ENSMUSG00000079588	7.44342	7.47514	7.3758	7.39929	7.4669	7.41125	7.36756	10.3764	0.859811	NA	-0.163592	-0.002621	NA
Mrps9	ENSMUSG00000060679	10.4352	10.4805	10.423	10.2863	10.2985	10.2753	10.241	1036.17	0.211609	0.628589	-0.211175	-0.0769573	N
Gpr45	ENSMUSG00000041907	7.54911	7.52908	7.42626	7.44722	7.57008	7.49485	7.46725	13.5844	0.973651	NA	-0.0282064	-0.000440155	NA
Tgfbrap1	ENSMUSG00000070939	10.8224	10.7365	10.611	10.7287	10.9401	10.8278	10.8146	1499.36	0.508809	0.830664	0.122367	0.0353448	N
NA	ENSMUSG00000041878	7.38351	7.33914	7.38294	7.34377	7.34434	7.35875	7.38814	6.28805	0.893089	NA	-0.163437	-0.00143748	NA
AI597479	ENSMUSG00000010290	9.94353	10.0154	10.0382	10.0404	9.94566	9.98484	9.96849	791.612	0.92011	0.980081	-0.0182064	-0.00530386	N
Fhl2	ENSMUSG00000008136	9.64655	9.55743	9.4974	9.56102	9.71016	9.64044	9.65013	530.038	0.619297	0.881638	0.103154	0.0247721	N
Nck2	ENSMUSG00000066877	10.6743	10.5771	10.4689	10.6276	10.833	10.7285	10.7248	1371.47	0.32107	0.714036	0.184961	0.0545482	N
NA	ENSMUSG00000103945	7.54538	7.44065	7.50509	7.42788	7.46817	7.47622	7.53261	12.1374	0.935324	NA	-0.0726587	-0.00112882	NA
Ecrg4	ENSMUSG00000026051	8.51826	8.73518	7.8666	8.77748	9.42914	8.9224	8.56057	227.241	0.0890941	0.469527	0.912299	0.0352165	N
NA	ENSMUSG00000100480	7.43027	7.38242	7.28383	7.34188	7.48832	7.40665	7.38973	7.54761	0.754868	NA	0.35036	0.00337626	NA
Uxs1	ENSMUSG00000057363	10.4493	10.6463	10.5917	10.5625	10.4201	10.4494	10.3655	1223.04	0.477201	0.815738	-0.133649	-0.03803	N
NA	ENSMUSG00000100701	7.50933	7.58518	7.49744	7.46685	7.47874	7.44553	7.391	12.2177	0.524742	NA	-0.546226	-0.00955763	NA
Tpp2	ENSMUSG00000041763	10.9769	11.0408	11.178	11.0425	10.8414	10.9542	10.9787	1920.26	0.482399	0.818283	-0.125309	-0.0385114	N
Tex30	ENSMUSG00000026049	8.58838	8.69671	8.78865	8.57294	8.37268	8.47008	8.46461	159.406	0.141191	0.55147	-0.460239	-0.0610004	N
Poglut2	ENSMUSG00000026047	9.68845	9.69943	9.62339	9.79744	9.8625	9.81547	9.78646	640.065	0.292371	0.695028	0.198344	0.0602189	N
Bivm	ENSMUSG00000041684	9.43083	9.4225	9.31835	9.38883	9.50132	9.42911	9.39717	458.884	0.784877	0.939942	0.0571484	0.0133886	N
Ercc5	ENSMUSG00000026048	9.88462	9.68913	9.75196	9.7828	9.91547	9.89219	9.9783	677.701	0.444433	0.796448	0.158694	0.0389965	N
Gulp1	ENSMUSG00000056870	9.00934	9.0862	8.89744	9.09192	9.20382	9.1036	9.01505	345.416	0.534829	0.843229	0.148757	0.0286538	N
Col3a1	ENSMUSG00000026043	16.5916	16.285	16.8762	16.8664	16.5817	16.8737	17.1729	124125	0.232182	0.645171	0.290275	0.0576057	N
Col5a2	ENSMUSG00000026042	13.1139	12.8183	13.3393	13.6339	13.4084	13.6572	13.9294	12247.4	0.0126429	0.195571	0.58278	0.289962	N
NA	ENSMUSG00000104476	7.32013	7.51593	7.41306	7.5142	7.42127	7.41796	7.3184	9.05218	0.936634	NA	-0.0861951	-0.000816339	NA
Wdr75	ENSMUSG00000025995	10.8954	11.0285	10.8659	10.6279	10.6574	10.5934	10.4948	1433.52	0.0269133	0.287425	-0.395952	-0.197981	N
NA	ENSMUSG00000084817	8.71018	8.84049	8.74059	8.82576	8.79535	8.77219	8.69546	206.221	0.887224	0.970445	0.0390473	0.00589922	N
NA	ENSMUSG00000098549	7.35077	7.34305	7.40457	7.31683	7.26303	7.30147	7.32455	5.86929	0.57251	NA	-0.675922	-0.00600175	NA
Slc40a1	ENSMUSG00000025993	13.1582	13.2142	13.4334	13.2552	12.9801	13.1448	13.1992	11125.4	0.48506	0.818766	-0.12663	-0.0358093	N
Dnah7b	ENSMUSG00000041144	8.23628	8.11119	7.7995	8.03168	8.46846	8.21897	8.15677	88.8374	0.423726	0.784739	0.402951	0.0183421	N
NA	ENSMUSG00000101262	7.66605	7.73827	7.70958	7.71572	7.67218	7.67713	7.64349	26.6992	0.890441	NA	-0.0902534	-0.00285808	NA
Dnah7c	ENSMUSG00000101337	7.47458	7.3658	6.78456	7.42596	8.11598	7.69222	7.53474	30.3399	0.0314908	NA	2.25637	0.0181433	NA
Slc39a10	ENSMUSG00000025986	10.1893	10.3815	10.342	10.2227	10.0699	10.1077	10.0304	954.62	0.201691	0.619539	-0.251182	-0.0728065	N
NA	ENSMUSG00000100213	7.93439	7.82975	7.8796	7.83844	7.89323	7.89158	7.94308	47.7174	0.943661	NA	0.0331701	0.00181826	NA
Gm8337	ENSMUSG00000100033	7.61694	7.70972	7.74764	7.84973	7.71903	7.77523	7.75695	32.6365	0.437663	NA	0.500716	0.0152376	NA
Tmeff2	ENSMUSG00000026109	8.22753	8.25077	8.03285	8.29524	8.48991	8.35238	8.27199	109.1	0.251315	0.660379	0.423668	0.0389553	N
Cavin2	ENSMUSG00000045954	10.4708	10.4031	10.3881	10.6152	10.6979	10.6653	10.6829	1296.81	0.0772463	0.445065	0.293923	0.126197	N
Nabp1	ENSMUSG00000026107	9.32008	9.32298	9.70631	9.47406	9.08783	9.34435	9.47116	486.467	0.625351	0.88432	-0.14106	-0.0188788	N
Gm17767	ENSMUSG00000099413	7.37233	7.37594	7.33746	7.29317	7.32803	7.30359	7.28955	5.77775	0.658713	NA	-0.518686	-0.0048612	NA
Myo1b	ENSMUSG00000018417	10.5617	10.4204	10.3508	10.4261	10.6371	10.5436	10.5675	1251.53	0.521764	0.836991	0.121652	0.0338823	N
Stat4	ENSMUSG00000062939	7.40661	7.41178	7.41487	7.57483	7.56658	7.57036	7.56966	16.6544	0.187173	NA	1.04171	0.0218728	NA
NA	ENSMUSG00000109599	7.31705	7.32053	7.28592	7.33419	7.36532	7.3434	7.33071	4.93908	0.756355	NA	0.393082	0.00325077	NA
Stat1	ENSMUSG00000026104	9.85637	9.95356	10.1902	10.2975	9.96362	10.1538	10.2003	901.526	0.386982	0.759907	0.200254	0.041812	N
Gls	ENSMUSG00000026103	11.2966	11.1798	11.4074	11.2446	11.1338	11.2466	11.3613	2384.35	0.774664	0.935412	-0.0513874	-0.0147995	N
Nab1	ENSMUSG00000002881	10.7083	10.7406	10.7401	10.6674	10.6357	10.646	10.6351	1462.21	0.540374	0.845221	-0.0975802	-0.0318444	N
Rps27a-ps1	ENSMUSG00000101501	7.33517	7.31044	7.19656	7.22529	7.3639	7.27974	7.25002	3.38988	0.867054	NA	-0.275516	-0.00106778	NA
NA	ENSMUSG00000100007	7.22418	7.26325	7.21487	7.20012	7.20942	7.19019	7.16104	1.73262	0.704545	NA	-0.740527	-0.00252454	NA
Nemp2	ENSMUSG00000043015	8.94864	8.92705	8.77917	8.68929	8.85877	8.75298	8.71089	213.661	0.367809	0.746642	-0.252955	-0.0377704	N
Mfsd6	ENSMUSG00000041439	10.625	10.4795	10.5433	10.4571	10.5388	10.5328	10.6026	1311.07	0.913728	0.977558	-0.0189142	-0.00583723	N
Inpp1	ENSMUSG00000026102	9.02038	8.99526	8.92264	9.0016	9.09934	9.04255	9.02672	299.003	0.655072	0.895717	0.10316	0.0209363	N
Hibch	ENSMUSG00000041426	9.60747	9.67314	9.56055	9.57251	9.61943	9.56626	9.50684	546.225	0.743766	0.926863	-0.064766	-0.0164904	N
1700019D03Rik	ENSMUSG00000043629	7.44937	7.38264	7.43227	7.48473	7.50183	7.51267	7.55146	13.0798	0.447211	NA	0.657461	0.0112898	NA
Pms1	ENSMUSG00000026098	8.38823	8.46341	8.30393	8.18664	8.27094	8.18968	8.11147	99.4073	0.166164	0.58114	-0.511956	-0.0478558	N
Ormdl1	ENSMUSG00000026097	9.11231	9.22659	9.21978	9.10091	8.99343	9.02699	8.98663	332.59	0.274408	0.682703	-0.24893	-0.0555348	N
Osgepl1	ENSMUSG00000026096	8.60612	8.56976	8.51794	8.52601	8.61419	8.56752	8.56237	165.919	0.993431	0.998639	0.00229885	0.000440101	N
Asnsd1	ENSMUSG00000026095	8.71634	8.61495	8.72622	8.60991	8.60003	8.64041	8.71129	186.413	0.697118	0.910783	-0.108531	-0.0156299	N
Stk17b	ENSMUSG00000026094	9.40659	9.58602	9.45392	9.51659	9.46926	9.44101	9.33717	474.136	0.762113	0.932561	-0.0675413	-0.0142925	N
Hecw2	ENSMUSG00000042807	8.39522	8.47529	8.45349	8.64788	8.58961	8.60177	8.5678	162.252	0.237348	0.65025	0.332804	0.0523307	N
Gtf3c3	ENSMUSG00000041303	9.83207	9.923	9.81963	9.77769	9.79013	9.75153	9.68676	671.421	0.452511	0.801511	-0.142774	-0.0398755	N
Pgap1	ENSMUSG00000073678	8.83171	8.70719	8.70359	8.6222	8.75031	8.70641	8.74672	216.126	0.794341	0.943106	-0.0694584	-0.0108599	N
Ankrd44	ENSMUSG00000052331	9.26853	9.33761	9.33305	9.4483	9.38378	9.40377	9.37922	447.065	0.511306	0.831614	0.133533	0.0334857	N
Sf3b1	ENSMUSG00000025982	13.3891	13.2955	13.4252	13.2548	13.2187	13.274	13.3484	10217.1	0.516288	0.834238	-0.0983941	-0.0370882	N
NA	ENSMUSG00000103030	7.49978	7.55006	7.54178	7.60139	7.55939	7.57063	7.55111	16.522	0.743057	NA	0.243376	0.00576785	NA
Coq10b	ENSMUSG00000025981	9.8587	9.96584	10.2077	9.92688	9.57787	9.77483	9.81974	728.707	0.208838	0.626344	-0.304016	-0.0620269	N
Gm17971	ENSMUSG00000101122	7.67808	7.68153	7.76744	7.54311	7.45375	7.51218	7.53966	18.8009	0.127033	NA	-1.14142	-0.0258298	NA
Hspd1	ENSMUSG00000025980	13.2617	13.4388	13.3676	13.093	12.9871	12.9986	12.9159	8647.45	0.0210108	0.25182	-0.369524	-0.217857	N
Hspe1	ENSMUSG00000073676	12.1524	12.4452	12.1498	11.9552	11.9578	11.8585	11.6624	3884.28	0.0356392	0.32865	-0.415261	-0.173566	N
Gm16581	ENSMUSG00000089670	7.44849	7.391	7.34044	7.29343	7.40149	7.34861	7.35092	6.27744	0.692282	NA	-0.471268	-0.00417169	NA
Mob4	ENSMUSG00000025979	10.8411	10.8883	10.9305	10.7627	10.6732	10.7171	10.7155	1575.79	0.230584	0.644191	-0.194483	-0.073433	N
NA	ENSMUSG00000061863	7.51364	7.60844	7.54777	7.52765	7.49352	7.48467	7.43285	15.3513	0.629512	NA	-0.414181	-0.00726717	NA
Rftn2	ENSMUSG00000025978	8.66487	8.80073	8.49785	8.84062	9.00764	8.851	8.70475	236.557	0.271522	0.681367	0.341766	0.043001	N
NA	ENSMUSG00000097649	7.6732	7.70004	7.61831	7.6556	7.71048	7.66494	7.62875	28.3858	0.990043	NA	-0.00741401	0.000417839	NA
Mars2	ENSMUSG00000046994	9.4991	9.57521	9.55159	9.22064	9.16816	9.17778	9.14453	403.687	0.00798733	0.163435	-0.56976	-0.357413	N
Gm8292	ENSMUSG00000100215	7.69299	7.82981	7.63394	7.73327	7.79232	7.70735	7.59645	28.6801	0.96612	NA	0.0274906	0.00077661	NA
Plcl1	ENSMUSG00000038349	8.44227	8.49784	8.31177	8.53879	8.66929	8.56377	8.48322	151.087	0.343493	0.731275	0.295224	0.0374079	N
NA	ENSMUSG00000100309	7.24191	7.36946	7.33288	7.4117	7.32073	7.33886	7.28415	5.15851	0.909483	NA	0.14801	0.00108265	NA
Satb2	ENSMUSG00000038331	7.45408	7.37333	7.42808	7.49319	7.51919	7.52878	7.57394	12.2575	0.329574	NA	0.93949	0.0127359	NA
1700066M21Rik	ENSMUSG00000038323	8.71837	8.90358	8.90824	8.78636	8.59649	8.66134	8.60115	220.303	0.236781	0.649523	-0.337508	-0.0511182	N
Tyw5	ENSMUSG00000048495	9.01078	9.00811	8.96849	8.89899	8.94128	8.91397	8.90165	264.49	0.540513	0.845221	-0.142927	-0.0284594	N
Maip1	ENSMUSG00000025971	9.74787	9.80135	9.73453	9.64277	9.65611	9.62939	9.58929	592.831	0.340459	0.728885	-0.17985	-0.0524198	N
Spats2l	ENSMUSG00000038305	9.59951	9.77533	9.47758	9.62426	9.7462	9.6063	9.44845	612.057	0.915265	0.978199	-0.0264357	-0.00456451	N
Kctd18	ENSMUSG00000054770	9.09586	9.02211	8.9971	9.04069	9.13945	9.09819	9.11443	310.07	0.665184	0.898961	0.0992134	0.0203448	N
Sgo2a	ENSMUSG00000026039	9.39627	9.80365	9.63214	9.3096	9.07374	9.09519	8.90222	426.964	0.00808592	0.1638	-0.903507	-0.145854	N
Aox1	ENSMUSG00000063558	8.62085	8.55828	8.51356	8.72188	8.82917	8.7785	8.78445	210.38	0.116895	0.519486	0.420283	0.0773726	N
Aox3	ENSMUSG00000064294	8.33705	8.60418	7.88701	8.86705	9.31709	8.92802	8.59992	280.867	0.0154601	0.21539	1.0728	0.0709857	N
Aox2	ENSMUSG00000079554	7.53366	7.58452	7.50984	7.52225	7.54607	7.51324	7.4714	14.2037	0.768592	NA	-0.242137	-0.00448099	NA
NA	ENSMUSG00000103839	7.92729	7.81603	7.86561	7.82879	7.89047	7.88644	7.94005	44.4867	0.915126	NA	0.0522494	0.00283902	NA
Bzw1	ENSMUSG00000051223	13.1742	13.5543	13.5222	13.1485	12.8006	12.9058	12.7684	9123.5	0.0123304	0.19407	-0.526952	-0.28384	N
Clk1	ENSMUSG00000026034	11.7304	11.5064	11.6776	11.6727	11.7255	11.765	11.8968	3297.32	0.443792	0.796184	0.135515	0.0443347	N
Ppil3	ENSMUSG00000026035	9.7737	9.85891	9.78644	9.7154	9.70267	9.68276	9.6302	617.444	0.380217	0.754754	-0.166285	-0.0474068	N
Nif3l1	ENSMUSG00000026036	10.1914	10.2456	10.0994	9.97408	10.066	9.98664	9.91981	835.438	0.193093	0.61254	-0.244152	-0.0768898	N
Orc2	ENSMUSG00000026037	10.0337	10.2092	10.1716	10.0205	9.88258	9.91602	9.84501	778.177	0.141523	0.55173	-0.293537	-0.0885322	N
NA	ENSMUSG00000085054	7.56254	7.41406	7.37316	7.38772	7.5771	7.50035	7.53621	11.8382	0.684301	NA	0.399698	0.00487818	NA
Hycc2	ENSMUSG00000038174	9.22656	9.31605	9.26515	9.35633	9.31773	9.31363	9.26683	444.182	0.764031	0.93259	0.0619788	0.014931	N
Ndufb3	ENSMUSG00000026032	10.8807	10.9841	10.9931	10.873	10.7606	10.8011	10.7697	1637.17	0.298603	0.70032	-0.173437	-0.0611322	N
Gm20257	ENSMUSG00000102059	8.02408	8.14136	7.95854	8.01064	8.07619	7.9934	7.89336	62.6116	0.753908	NA	-0.140158	-0.00874129	NA
Cflar	ENSMUSG00000026031	11.0852	11.2028	11.1177	11.3626	11.3301	11.3125	11.245	2269.62	0.223222	0.640664	0.19575	0.0769308	N
Casp8	ENSMUSG00000026029	10.9928	11.1798	11.3248	11.0194	10.6875	10.8464	10.8325	1793	0.0825824	0.457055	-0.363647	-0.109374	N
NA	ENSMUSG00000102719	7.41959	7.51803	7.44594	7.46956	7.44321	7.42797	7.37112	10.2209	0.798864	NA	-0.239551	-0.00342904	NA
Trak2	ENSMUSG00000026028	10.8027	10.949	10.9312	11.0012	10.8726	10.9095	10.8548	1688.76	0.927512	0.981852	0.0156639	0.0027268	N
Stradb	ENSMUSG00000026027	9.27939	9.11166	9.23629	9.1961	9.2392	9.26638	9.36383	381.54	0.715026	0.917683	0.0838413	0.0144276	N
Tmem237	ENSMUSG00000038079	9.08318	8.86887	8.96893	9.07517	9.18941	9.18468	9.28947	314.995	0.163195	0.578241	0.365117	0.0670454	N
NA	ENSMUSG00000097573	7.62465	7.643	7.5633	7.60676	7.66811	7.62109	7.5884	21.3473	0.904273	NA	0.081911	0.00177515	NA
Mpp4	ENSMUSG00000079550	7.28863	7.27937	7.27873	7.21998	7.22988	7.22637	7.22924	2.87314	0.636844	NA	-0.733603	-0.00406384	NA
Als2	ENSMUSG00000026024	9.22211	9.16791	9.42083	9.33665	9.13793	9.28848	9.39085	400.246	0.893399	0.97178	0.0341135	0.00587591	N
Cdk15	ENSMUSG00000026023	7.3144	7.34415	7.29459	7.38748	7.40729	7.38417	7.35773	6.25983	0.590514	NA	0.608484	0.00619218	NA
Fzd7	ENSMUSG00000041075	9.92516	9.5931	9.90602	9.95894	9.97808	10.076	10.291	748.728	0.151172	0.563205	0.364127	0.0722672	N
Gm973	ENSMUSG00000047361	7.82897	7.8018	7.16627	7.73191	8.39462	7.96187	7.75909	55.4548	0.30321	NA	0.799498	0.0133093	NA
Sumo1	ENSMUSG00000026021	11.1034	11.2736	11.2165	11.0706	10.9575	10.9762	10.9004	1979.86	0.148444	0.560948	-0.247479	-0.0929534	N
NA	ENSMUSG00000103821	7.338	7.34702	7.36953	7.46943	7.4379	7.45591	7.46041	8.60676	0.390626	NA	0.85297	0.0112706	NA
Nop58	ENSMUSG00000026020	11.9222	12.1651	12.0113	11.6028	11.5137	11.4921	11.3599	3054.3	0.00119775	0.0758704	-0.590659	-0.461345	N
Bmpr2	ENSMUSG00000067336	11.089	10.9077	11.0872	11.1337	11.1354	11.1947	11.3149	2187.68	0.28445	0.690447	0.193305	0.0614748	N
Fam117b	ENSMUSG00000041040	9.87313	9.79184	9.77681	9.92891	10.0252	9.98812	10.0102	747.267	0.215333	0.633611	0.229479	0.072786	N
Ica1l	ENSMUSG00000026018	7.31698	7.27422	7.19826	7.34485	7.46357	7.39868	7.38761	7.48358	0.314315	NA	1.0962	0.0114441	NA
Wdr12	ENSMUSG00000026019	10.38	10.4681	10.3061	10.0385	10.1124	10.0338	9.9504	890.99	0.0181966	0.236397	-0.446579	-0.242753	N
Carf	ENSMUSG00000026017	8.5865	8.55829	8.56729	8.58296	8.60216	8.59876	8.61117	172.949	0.833185	0.955534	0.0563585	0.00909975	N
Gm15464	ENSMUSG00000082609	7.25346	7.32348	7.32258	7.31713	7.24801	7.27075	7.24711	3.43741	0.850975	NA	-0.285989	-0.00154493	NA
Nbeal1	ENSMUSG00000073664	10.0934	10.0981	10.1572	10.2482	10.1844	10.2253	10.2434	1018.37	0.424183	0.785019	0.137093	0.0449961	N
Cyp20a1	ENSMUSG00000049439	10.2283	10.3421	10.2844	10.2135	10.1574	10.1569	10.0997	958.445	0.364799	0.744781	-0.1622	-0.050718	N
Abi2	ENSMUSG00000026782	9.66707	9.58842	9.68617	9.94435	9.92525	9.9642	10.023	714.998	0.0263486	0.284693	0.427964	0.205949	N
Raph1	ENSMUSG00000026014	9.77607	9.72439	9.96826	9.72608	9.53389	9.67925	9.77776	624.567	0.395985	0.765218	-0.189689	-0.04163	N
NA	ENSMUSG00000081562	7.35578	7.34721	7.30122	7.29965	7.35421	7.32069	7.30822	5.16249	0.908207	NA	-0.145189	-0.00119056	NA
NA	ENSMUSG00000101188	8.66883	8.84665	8.77169	8.78354	8.68069	8.68999	8.60573	205.057	0.618216	0.881638	-0.139159	-0.0198778	N
Cd28	ENSMUSG00000026012	7.27981	7.358	7.31647	7.47434	7.43768	7.43606	7.39615	9.14882	0.375395	NA	0.861997	0.0118305	NA
Rpl18-ps1	ENSMUSG00000081382	7.72034	7.92616	7.81422	7.9445	7.85063	7.8446	7.73868	42.6794	0.634011	NA	0.283532	0.0101412	NA
NA	ENSMUSG00000080800	7.26334	7.32526	7.37788	7.327	7.21246	7.26818	7.26508	4.43752	0.688049	NA	-0.588217	-0.00319932	NA
Icos	ENSMUSG00000026009	7.34542	7.47879	7.44529	7.59558	7.49572	7.51784	7.46221	14.8466	0.548684	NA	0.484	0.00947877	NA
Pard3b	ENSMUSG00000052062	9.43892	9.22355	9.18104	9.34878	9.60666	9.50653	9.56415	460.902	0.152431	0.565415	0.359953	0.0730233	N
Nrp2	ENSMUSG00000025969	10.4812	10.408	10.6768	10.7505	10.5549	10.7097	10.8238	1349.03	0.258087	0.667314	0.231647	0.064197	N
NA	ENSMUSG00000103032	7.36092	7.31346	7.28085	7.32698	7.40705	7.36949	7.37444	5.75501	0.681602	NA	0.4911	0.00439451	NA
Ino80d	ENSMUSG00000040865	10.4052	10.34	10.4955	10.3813	10.291	10.3729	10.4465	1122.13	0.799473	0.944506	-0.0459907	-0.0127061	N
Ino80dos	ENSMUSG00000084799	7.94246	8.01908	7.87161	7.85814	7.92899	7.85622	7.78152	47.0688	0.53068	NA	-0.308855	-0.0158521	NA
NA	ENSMUSG00000101599	8.56846	8.4089	8.46408	8.32477	8.42916	8.41276	8.48433	134.976	0.630396	0.886899	-0.154764	-0.0175822	N
Ndufs1	ENSMUSG00000025968	11.6357	11.674	11.7131	11.6243	11.547	11.5858	11.5861	2915.8	0.527669	0.840084	-0.0961664	-0.0358708	N
Eef1b2	ENSMUSG00000025967	14.366	14.4575	14.3554	14.2988	14.3093	14.2717	14.2072	21215.5	0.403336	0.77208	-0.122565	-0.0553779	N
Snora41	ENSMUSG00000064602	7.67563	7.60407	7.69438	7.57724	7.55849	7.59484	7.6488	21.1742	0.603699	NA	-0.35239	-0.00976117	NA
Gpr1	ENSMUSG00000046856	7.80909	7.63409	7.62746	7.6251	7.80673	7.74398	7.8001	32.1952	0.754769	NA	0.193045	0.00631814	NA
Zdbf2	ENSMUSG00000027520	7.83351	7.69406	7.83248	7.8071	7.80813	7.85393	7.94656	38.654	0.595954	NA	0.296008	0.0120384	NA
NA	ENSMUSG00000081643	7.48886	7.53134	7.55132	7.56061	7.49814	7.52563	7.51813	15.1034	0.953402	NA	0.045866	0.00100539	NA
Adam23	ENSMUSG00000025964	7.75426	7.78828	7.83246	7.86367	7.78547	7.82627	7.82965	41.3109	0.781175	NA	0.138329	0.00709351	NA
Mdh1b	ENSMUSG00000025963	7.28523	7.29436	6.86351	7.29515	7.71687	7.43268	7.28602	10.6681	0.16514	NA	2.02713	0.00840155	NA
Fastkd2	ENSMUSG00000025962	9.79932	9.95483	9.80264	9.62529	9.62197	9.57235	9.46979	588.617	0.0640292	0.415597	-0.38425	-0.127914	N
Klf7	ENSMUSG00000025959	10.1245	9.98936	10.0404	10.3688	10.4529	10.4419	10.504	1084.48	0.00871655	0.168338	0.491931	0.316678	N
Creb1	ENSMUSG00000025958	10.6516	10.7478	10.8137	10.6657	10.5035	10.5795	10.5694	1414.5	0.290962	0.694602	-0.186113	-0.0605339	N
Mettl21a	ENSMUSG00000025956	9.40412	9.33983	9.3635	9.37659	9.41721	9.41156	9.44088	453.223	0.762621	0.932561	0.0606331	0.0152311	N
NA	ENSMUSG00000100437	7.30797	7.31039	7.25959	7.38105	7.42943	7.39637	7.37863	7.25628	0.415529	NA	0.86579	0.00986471	NA
2810408I11Rik	ENSMUSG00000087213	7.8482	7.96084	8.01527	7.78674	7.61967	7.69351	7.67411	34.8089	0.0636475	NA	-1.12547	-0.0382395	NA
Ccnyl1	ENSMUSG00000070871	9.32177	9.38517	9.3999	9.35545	9.27731	9.30826	9.29204	426.74	0.638049	0.889792	-0.0981754	-0.0231421	N
Fzd5	ENSMUSG00000045005	9.81527	9.83599	9.9565	9.90008	9.75885	9.8461	9.87936	682.795	0.880153	0.967688	-0.0296048	-0.00730812	N
Plekhm3	ENSMUSG00000051344	9.2231	9.20056	9.25812	9.39581	9.36079	9.39165	9.41835	426.687	0.21849	0.636035	0.255275	0.0680303	N
Rpl10a-ps1	ENSMUSG00000084416	9.37096	9.56066	9.4304	9.45558	9.39613	9.37253	9.26587	463.442	0.61172	0.878819	-0.112628	-0.0243245	N
Akr1cl	ENSMUSG00000025955	8.63362	9.03428	8.58548	9.15683	9.20497	9.03932	8.75617	292.078	0.160496	0.577214	0.49419	0.0490903	N
Crygc	ENSMUSG00000025952	7.33882	7.28128	7.2538	7.16332	7.24834	7.21084	7.22086	2.59518	0.510992	NA	-1.15957	-0.00463979	NA
Idh1	ENSMUSG00000025950	11.2497	11.7216	11.4777	11.6805	11.4525	11.4472	11.2087	2946.12	0.845194	0.958986	-0.0453495	-0.00898743	N
Pikfyve	ENSMUSG00000025949	9.998	9.89787	10.0453	9.9151	9.86784	9.93272	10.0152	772.891	0.76277	0.932561	-0.057742	-0.0154644	N
Pth2r	ENSMUSG00000025946	7.26487	7.33038	7.34711	7.35478	7.27254	7.30553	7.28927	4.32419	0.969244	NA	-0.0524247	-0.000293949	NA
Map2	ENSMUSG00000015222	8.27997	8.44174	7.9993	8.26025	8.54092	8.29989	8.09848	124.757	0.949281	0.988708	0.0324069	0.00144338	N
Rpe	ENSMUSG00000026005	10.446	10.6661	10.7248	10.4646	10.1857	10.2982	10.2444	1183.68	0.0733697	0.436721	-0.373553	-0.11722	N
Kansl1l	ENSMUSG00000026004	9.10993	9.06393	9.17126	9.32745	9.26612	9.32234	9.37345	405.472	0.142791	0.55342	0.315478	0.0845855	N
NA	ENSMUSG00000102559	7.32692	7.39344	7.33158	7.49296	7.48831	7.46924	7.42645	9.89129	0.361062	NA	0.86102	0.0124825	NA
NA	ENSMUSG00000102374	7.41272	7.28201	7.41229	7.35192	7.35234	7.39563	7.48262	7.17262	0.778451	NA	0.338407	0.00278602	NA
NA	ENSMUSG00000103756	7.61941	7.62767	7.59128	7.46229	7.49042	7.46892	7.45403	15.0464	0.247777	NA	-0.912488	-0.0190536	NA
NA	ENSMUSG00000103553	7.28323	7.25165	7.26808	7.24349	7.25865	7.25907	7.27508	2.81901	0.919172	NA	-0.162998	-0.000793787	NA
Acadl	ENSMUSG00000026003	11.4314	11.4747	11.4269	11.469	11.4736	11.4561	11.4258	2648.42	0.931138	0.982966	0.0130542	0.0038097	N
Gm15793	ENSMUSG00000082769	7.2927	7.29034	7.33538	7.27778	7.23511	7.26434	7.28014	3.1962	0.691645	NA	-0.613975	-0.00326294	NA
Myl1	ENSMUSG00000061816	7.36177	7.29264	7.27463	7.2697	7.35684	7.32179	7.33882	4.6795	0.91082	NA	0.153665	0.00104267	NA
Rpl31-ps14	ENSMUSG00000094191	7.48574	7.62531	7.45308	7.45891	7.49157	7.42327	7.31934	11.4617	0.549303	NA	-0.57507	-0.00785474	NA
Lancl1	ENSMUSG00000026000	9.94232	9.9721	9.70328	10.0256	10.2647	10.0954	9.99584	791.396	0.19608	0.614884	0.292299	0.0677197	N
Erbb4	ENSMUSG00000062209	7.67382	7.64349	7.79804	7.61997	7.49575	7.58867	7.6503	25.7018	0.461486	NA	-0.471364	-0.0145681	NA
NA	ENSMUSG00000099804	7.27253	7.27062	7.30396	7.28654	7.25511	7.2767	7.28845	3.25146	0.952924	NA	-0.0893262	-0.00048296	NA
Ikzf2	ENSMUSG00000025997	9.59596	9.49649	9.83655	9.47407	9.23348	9.42703	9.57354	531.976	0.24603	0.656606	-0.295881	-0.0538266	N
Bard1	ENSMUSG00000026196	9.08734	9.33277	9.35167	8.92258	8.65825	8.75266	8.67715	258.781	0.00204056	0.094967	-0.986559	-0.700189	N
Atic	ENSMUSG00000026192	12.0555	12.2329	12.0268	11.7692	11.7979	11.7197	11.5919	3399.33	0.0174483	0.229695	-0.416555	-0.243912	N
Fn1	ENSMUSG00000026193	14.1499	13.6375	14.3344	14.2322	14.0477	14.3415	14.7446	20999.2	0.266427	0.676979	0.306502	0.0472834	N
Apol7d	ENSMUSG00000073652	7.31519	7.29168	7.22199	7.33728	7.43048	7.37619	7.3608	5.4865	0.421693	NA	1.00081	0.00805313	NA
NA	ENSMUSG00000100319	7.32321	7.34086	7.42958	7.34298	7.23662	7.30165	7.32534	5.02256	0.587821	NA	-0.727441	-0.00481288	NA
NA	ENSMUSG00000101211	7.7962	7.74491	7.44034	7.65419	8.01005	7.78991	7.70548	33.2054	0.547277	NA	0.436128	0.00902323	NA
4933417E11Rik	ENSMUSG00000101848	7.36603	7.23806	7.31776	7.25619	7.30446	7.31494	7.38416	4.65684	0.968056	NA	0.0543012	0.000437732	NA
Gm8885	ENSMUSG00000101496	7.49421	7.68892	7.61174	7.69189	7.57435	7.58781	7.49718	22.0056	0.793546	NA	0.219411	0.00379024	NA
Mreg	ENSMUSG00000039395	7.64473	7.60177	7.62271	7.5615	7.58352	7.58316	7.60446	19.2235	0.761285	NA	-0.212801	-0.00554314	NA
NA	ENSMUSG00000094655	7.25335	7.28852	7.30006	7.26327	7.21656	7.23598	7.2281	2.45757	0.683186	NA	-0.733074	-0.0029484	NA
NA	ENSMUSG00000097131	7.80354	7.66923	7.65948	7.65813	7.80219	7.75092	7.79244	29.9331	0.807031	NA	0.150468	0.004997	NA
Pecr	ENSMUSG00000026189	9.19041	9.27547	9.1453	9.20182	9.24693	9.1885	9.11675	343.872	0.926462	0.981384	-0.0210857	-0.00417047	N
Tmem169	ENSMUSG00000026188	7.5041	7.35513	7.43712	7.33331	7.40028	7.40529	7.48228	9.88132	0.928966	NA	-0.0889057	-0.0010703	NA
Xrcc5	ENSMUSG00000026187	10.4687	10.596	10.3851	10.4129	10.4965	10.3983	10.2857	1124.76	0.595261	0.872747	-0.102456	-0.0273545	N
Marchf4	ENSMUSG00000039372	8.01937	8.20268	8.0477	8.32175	8.29341	8.2512	8.13844	107.959	0.236543	0.649523	0.444525	0.0398053	N
Smarcal1	ENSMUSG00000039354	10.5381	10.4438	10.4844	10.4876	10.5413	10.5369	10.5819	1222.34	0.735449	0.92323	0.0569875	0.0183493	N
Rpl37a	ENSMUSG00000046330	14.0933	14.252	14.1033	14.1044	14.0945	14.0482	13.9457	17807.3	0.515059	0.83414	-0.102429	-0.0360635	N
Igfbp2	ENSMUSG00000039323	8.8836	9.05106	8.81004	9.90691	9.98046	9.87561	9.73945	541.219	3.54679e-08	3.90277e-05	1.55278	1.44113	Y
Igfbp5	ENSMUSG00000026185	14.2683	13.7617	14.1163	14.0724	14.2243	14.2919	14.579	19138.9	0.28039	0.686632	0.249777	0.0530719	N
6030407O03Rik	ENSMUSG00000100301	7.26309	7.32566	7.22821	7.3381	7.37299	7.32888	7.27554	4.37428	0.664333	NA	0.596587	0.00423872	NA
NA	ENSMUSG00000101344	7.43496	7.49155	7.4483	7.31069	7.29735	7.28738	7.2541	6.45236	0.160402	NA	-1.64186	-0.0150691	NA
Tns1	ENSMUSG00000055322	13.8726	13.4934	13.6796	13.9159	14.1089	14.1066	14.2951	15319.4	0.0299652	0.301545	0.433695	0.188865	N
Rufy4	ENSMUSG00000061815	7.6902	7.48579	7.62509	7.54774	7.61285	7.63758	7.75215	24.1221	0.912195	NA	0.0766091	0.0030419	NA
Arpc2	ENSMUSG00000006304	13.0228	13.1907	13.2351	13.1257	12.9134	12.999	12.9578	8434.3	0.356234	0.739691	-0.155374	-0.0536463	N
Gpbar1	ENSMUSG00000064272	7.5981	7.57947	7.57988	7.68523	7.70345	7.69751	7.70386	22.6777	0.360314	NA	0.594446	0.0183851	NA
Aamp	ENSMUSG00000006299	12.4957	12.509	12.439	12.4664	12.5231	12.4809	12.4531	5389.13	0.998979	0.999878	-0.000187979	0.000772348	N
Pnkd	ENSMUSG00000026179	10.2025	10.1745	10.1058	10.3038	10.4006	10.3454	10.3319	964.916	0.187581	0.606183	0.232332	0.082036	N
NA	ENSMUSG00000103013	7.31396	7.22765	7.33392	7.23615	7.21618	7.25826	7.32246	3.61219	0.776757	NA	-0.427004	-0.00257465	NA
Tmbim1	ENSMUSG00000006301	12.1372	12.2042	12.5612	12.1655	11.7416	12.0019	12.0986	4455.05	0.158651	0.573692	-0.316812	-0.0752778	N
NA	ENSMUSG00000099931	7.21569	7.20662	7.16097	7.19164	7.24636	7.2129	7.20071	1.69757	0.872335	NA	0.315655	0.001041	NA
Catip	ENSMUSG00000073650	7.85368	7.86789	7.68608	8.01897	8.18656	8.0701	8.00476	59.5306	0.0718605	NA	0.822668	0.0515199	NA
Slc11a1	ENSMUSG00000026177	8.29034	8.31516	8.46688	8.60283	8.42629	8.53571	8.57801	151.461	0.227795	0.643353	0.385624	0.0472876	N
Ctdsp1	ENSMUSG00000026176	12.2323	12.1544	12.256	12.2904	12.2667	12.3085	12.3683	4576.55	0.510776	0.831157	0.0998379	0.0377125	N
Vil1	ENSMUSG00000026175	7.74483	7.63448	7.56958	7.52047	7.69572	7.61567	7.63082	22.7109	0.84813	NA	-0.133801	-0.00495111	NA
Usp37	ENSMUSG00000033364	9.95622	9.92617	9.94095	9.781	9.79626	9.7961	9.81105	671.126	0.279413	0.685828	-0.196345	-0.0616502	N
Cnot9	ENSMUSG00000026174	10.7983	10.9722	10.9104	10.7248	10.6127	10.6294	10.5508	1411.96	0.0807976	0.451243	-0.315402	-0.122096	N
Plcd4	ENSMUSG00000026173	7.56023	7.43461	7.55505	7.54234	7.54752	7.58594	7.66796	16.7265	0.628343	NA	0.377209	0.00792223	NA
Zfp142	ENSMUSG00000026135	9.83815	9.76257	9.84932	9.72025	9.70908	9.74172	9.79583	620.167	0.599539	0.873519	-0.100445	-0.0275292	N
Bcs1l	ENSMUSG00000026172	9.57066	9.56097	9.55388	9.51812	9.5349	9.52694	9.52781	502.028	0.795591	0.943701	-0.0499851	-0.0130564	N
Rnf25	ENSMUSG00000026171	10.3463	10.2755	10.2584	10.154	10.2418	10.2069	10.2248	962.385	0.537199	0.844254	-0.10802	-0.0329675	N
Stk36	ENSMUSG00000033276	8.29232	8.13808	7.9724	8.27755	8.59747	8.4356	8.43179	111.909	0.0689325	0.424544	0.759438	0.0569652	N
Ttll4	ENSMUSG00000033257	10.5954	10.5187	10.3802	10.246	10.4611	10.3432	10.3226	1091.84	0.327328	0.719129	-0.190347	-0.0533767	N
Cyp27a1	ENSMUSG00000026170	9.56549	9.61567	9.13834	9.76312	10.1903	9.88878	9.71295	668.469	0.0441354	0.359691	0.597842	0.0984149	N
Prkag3	ENSMUSG00000006542	7.43471	7.40738	7.4062	7.48436	7.51287	7.50297	7.51169	10.6505	0.443385	NA	0.722075	0.0106629	NA
Wnt6	ENSMUSG00000033227	7.45299	7.27087	7.38225	7.29937	7.3701	7.38365	7.48149	6.63965	0.916813	NA	0.130623	0.000958843	NA
Ihh	ENSMUSG00000006538	8.08787	7.81468	7.52211	7.69469	8.26045	7.97434	7.96788	54.4374	0.304609	NA	0.937141	0.00942864	NA
Nhej1	ENSMUSG00000026162	8.16444	8.11928	8.15303	8.23525	8.24666	8.25411	8.28041	93.028	0.417666	0.780871	0.278768	0.0288048	N
Slc23a3	ENSMUSG00000026205	8.57881	8.78183	8.82185	8.44829	8.20525	8.2996	8.24527	140.64	0.00610167	0.149086	-0.982905	-0.521671	N
Cnppd1	ENSMUSG00000033159	10.7558	10.5707	10.7379	10.8516	10.8695	10.9193	11.0367	1615.25	0.143631	0.553621	0.263812	0.0935556	N
Retreg2	ENSMUSG00000049339	11.1646	11.0328	11.0302	11.1131	11.2474	11.2018	11.2448	2011.88	0.398619	0.76783	0.142064	0.0478753	N
Zfand2b	ENSMUSG00000026197	9.55194	9.63033	9.53539	9.60278	9.61933	9.58216	9.52438	537.27	0.923333	0.980387	0.0190843	0.00508662	N
Abcb6	ENSMUSG00000026198	7.58676	7.46612	7.43827	7.48244	7.63092	7.57215	7.60308	15.0407	0.53908	NA	0.522457	0.00921665	NA
Atg9a	ENSMUSG00000033124	9.8112	9.84093	9.82155	9.95299	9.94265	9.93963	9.92327	718.038	0.395132	0.764595	0.151945	0.0473982	N
Ankzf1	ENSMUSG00000026199	10.0581	9.87508	9.84438	9.88849	10.1022	10.0208	10.0715	780.354	0.567553	0.857523	0.119566	0.0279569	N
Glb1l	ENSMUSG00000026200	9.45554	9.38267	9.20045	9.44449	9.69958	9.55381	9.51737	467.456	0.203282	0.62116	0.309713	0.0632767	N
Stk16	ENSMUSG00000026201	10.965	11.0164	10.877	10.8285	10.9165	10.8407	10.7771	1617.28	0.449163	0.799483	-0.128441	-0.0423171	N
Tuba4a	ENSMUSG00000026202	11.4656	11.8436	11.997	11.3923	10.8609	11.0891	11.0142	2360.24	0.00290962	0.107207	-0.762361	-0.527531	N
Dnajb2	ENSMUSG00000026203	10.3909	10.3268	10.4407	10.5037	10.4539	10.5084	10.5677	1139.79	0.388668	0.76065	0.149616	0.0484258	N
Dnpep	ENSMUSG00000026209	11.1216	11.242	11.1294	11.2849	11.277	11.2422	11.1645	2192.91	0.588799	0.869721	0.0885243	0.0321492	N
Des	ENSMUSG00000026208	15.117	15.035	15.2869	15.8303	15.6604	15.801	15.9123	48634	0.000120335	0.0178442	0.659351	0.562999	Y
Speg	ENSMUSG00000026207	11.2835	11.1486	11.2291	11.3642	11.4187	11.4274	11.4992	2258.26	0.155391	0.570521	0.233181	0.0919151	N
Gmppa	ENSMUSG00000033021	11.3718	11.4032	11.4584	11.44	11.3534	11.4006	11.4085	2498.38	0.938784	0.986043	-0.0119337	-0.00465952	N
Asic4	ENSMUSG00000033007	7.82942	7.7346	7.79637	7.62221	7.65526	7.66483	7.71703	27.0665	0.266088	NA	-0.739779	-0.021442	NA
Chpf	ENSMUSG00000032997	11.5562	11.0742	11.2187	11.3866	11.7242	11.6598	11.8687	2622.3	0.0790475	0.44905	0.428273	0.09808	N
Obsl1	ENSMUSG00000026211	10.4126	10.1674	10.1024	10.2398	10.55	10.4249	10.485	1080.12	0.240211	0.652552	0.262642	0.0574125	N
Tmem198	ENSMUSG00000051703	7.99852	7.97957	7.98759	7.90535	7.91628	7.91531	7.92431	49.656	0.561313	NA	-0.262257	-0.0161095	NA
Inha	ENSMUSG00000032968	8.11993	8.0465	7.91677	8.01161	8.21477	8.10381	8.08504	68.9909	0.570289	NA	0.255746	0.0154385	NA
Stk11ip	ENSMUSG00000026213	10.0518	9.94982	9.91944	9.95649	10.0888	10.0346	10.0584	773.755	0.675897	0.902167	0.0792225	0.0216699	N
Slc4a3	ENSMUSG00000006576	10.156	9.97107	10.0469	10.1858	10.295	10.2839	10.3708	912.603	0.136933	0.546342	0.289373	0.0953782	N
Epha4	ENSMUSG00000026235	9.74361	9.78558	9.93552	9.52407	9.33216	9.44611	9.4821	538.705	0.0153375	0.214749	-0.531618	-0.266557	N
Sgpp2	ENSMUSG00000032908	9.61064	9.50549	10.4518	9.80217	8.96099	9.55683	9.90733	707.655	0.416238	0.780871	-0.348681	-0.0211867	N
Farsb	ENSMUSG00000026245	11.3317	11.5475	11.4912	11.239	11.0795	11.1139	11.0232	2176.65	0.0340263	0.321701	-0.383059	-0.184736	N
NA	ENSMUSG00000104018	7.4334	7.39599	7.43811	7.40314	7.39842	7.41404	7.44055	8.01522	0.9497	NA	-0.0658997	-0.000699926	NA
NA	ENSMUSG00000090486	7.67262	7.59541	7.64034	7.61931	7.65159	7.65581	7.69652	22.4462	0.910578	NA	0.0744389	0.00233361	NA
Mogat1	ENSMUSG00000012187	7.77768	7.67162	7.91195	7.79716	7.66289	7.78776	7.90322	35.2255	0.917736	NA	-0.0644701	-0.00191235	NA
NA	ENSMUSG00000099364	7.38592	7.51991	7.49093	7.41544	7.31043	7.33578	7.28146	9.07478	0.338642	NA	-0.976224	-0.0118896	NA
Acsl3	ENSMUSG00000032883	10.863	11.321	11.7501	11.2781	10.391	10.8297	10.8201	2104.8	0.116199	0.518174	-0.53406	-0.0557972	N
Utp14b	ENSMUSG00000079470	9.00795	9.43266	9.76492	9.41096	8.654	9.01707	8.98626	379.567	0.131402	0.539535	-0.616545	-0.0446084	N
Gm6159	ENSMUSG00000099377	7.38962	7.47372	7.46367	7.39392	7.31987	7.3412	7.30982	7.56075	0.429086	NA	-0.842946	-0.00940223	NA
Kcne4	ENSMUSG00000047330	11.1972	10.9071	11.2511	11.5623	11.5085	11.6411	11.8525	2624.95	0.00646338	0.151332	0.580469	0.374509	N
NA	ENSMUSG00000101324	7.31858	7.23646	7.31829	7.30366	7.30394	7.33113	7.38578	4.6279	0.711281	NA	0.506023	0.00337137	NA
NA	ENSMUSG00000072978	7.26986	7.31472	7.34515	7.32017	7.24488	7.28012	7.27531	4.40865	0.775486	NA	-0.391209	-0.00258509	NA
Ap1s3	ENSMUSG00000054702	9.43067	9.53829	9.31873	9.15853	9.27046	9.15996	9.0509	381.768	0.0832904	0.459635	-0.427041	-0.0963592	N
Wdfy1	ENSMUSG00000073643	10.2912	9.77277	9.973	10.6171	10.9353	10.896	11.1355	1481.5	7.95372e-05	0.0131553	1.07309	0.910955	Y
Mrpl44	ENSMUSG00000026248	10.055	10.2033	10.1059	10.0724	10.0215	10.006	9.92409	828.715	0.442244	0.796011	-0.144419	-0.0410779	N
Serpine2	ENSMUSG00000026249	9.66291	9.37049	9.16701	9.42619	9.92209	9.68897	9.71862	546.922	0.145523	0.55676	0.438096	0.0602773	N
NA	ENSMUSG00000067106	7.59046	7.70987	7.78038	7.88825	7.69832	7.78514	7.76884	33.5143	0.443629	NA	0.488585	0.0180737	NA
Gm28071	ENSMUSG00000100397	7.17204	7.17995	7.17972	7.18195	7.17427	7.17676	7.17405	0.999117	0.996938	NA	-0.00909112	-2.5462e-05	NA
Fam124b	ENSMUSG00000043230	8.63499	8.64863	8.71024	8.39164	8.3164	8.36202	8.37801	146.247	0.0259809	0.282614	-0.678492	-0.123327	N
2310015K22Rik	ENSMUSG00000101257	7.59846	7.4787	7.74364	7.51032	7.36515	7.50185	7.63008	17.455	0.390139	NA	-0.762862	-0.0108974	NA
Cul3	ENSMUSG00000004364	11.5317	11.5288	11.6496	11.5078	11.3899	11.4694	11.5106	2816.19	0.497733	0.825898	-0.108892	-0.0396944	N
NA	ENSMUSG00000103076	7.36722	7.39074	7.45447	7.37153	7.28428	7.3346	7.348	6.6278	0.591221	NA	-0.603058	-0.00605703	NA
Dock10	ENSMUSG00000038608	8.54125	8.57825	8.71998	8.85686	8.67812	8.78495	8.81986	224.62	0.232027	0.645171	0.334477	0.0523064	N
NA	ENSMUSG00000087008	7.51458	7.48841	7.49645	7.38131	7.39945	7.39608	7.40749	11.588	0.375925	NA	-0.813744	-0.0123556	NA
Gm7516	ENSMUSG00000100561	7.3364	7.4578	7.40998	7.40006	7.32648	7.33507	7.27866	6.88452	0.666128	NA	-0.539706	-0.00430386	NA
Irs1	ENSMUSG00000055980	11.2199	10.8751	10.8804	11.4436	11.7831	11.6717	11.7884	2501.92	0.000517079	0.0476488	0.76862	0.618837	Y
Rhbdd1	ENSMUSG00000026142	9.97725	9.92031	10.0081	9.96601	9.93517	9.97471	10.023	771.41	0.962205	0.99109	0.00859238	0.00260253	N
Col4a4	ENSMUSG00000067158	9.36397	9.54721	9.58043	10.0376	9.82112	9.90435	9.85434	833.102	0.00505741	0.13599	0.548649	0.381957	N
Col4a3	ENSMUSG00000079465	8.82627	9.13157	9.22321	9.61447	9.21753	9.38039	9.30917	681.491	0.0749984	0.441564	0.448603	0.0983916	N
NA	ENSMUSG00000097564	7.36619	7.41712	7.37462	7.44409	7.43567	7.42431	7.39316	9.30906	0.701673	NA	0.376255	0.00508336	NA
Mff	ENSMUSG00000026150	11.0296	11.1042	10.9789	11.0496	11.1004	11.0417	10.975	1906.64	0.975837	0.995022	0.00497552	0.00173741	N
NA	ENSMUSG00000101450	7.27974	7.38365	7.22012	7.41118	7.47081	7.39642	7.30728	7.3513	0.501433	NA	0.769461	0.00694909	NA
Agfg1	ENSMUSG00000026159	10.7385	10.7823	10.9373	10.855	10.6562	10.7742	10.8113	1600.46	0.78153	0.93817	-0.0505776	-0.0141186	N
NA	ENSMUSG00000113880	7.36593	7.30653	7.41061	7.4156	7.37092	7.4205	7.475	7.93643	0.675112	NA	0.443618	0.00502932	NA
Slc19a3	ENSMUSG00000038496	7.22854	7.36358	7.33392	7.54319	7.43781	7.46305	7.40814	9.60407	0.263092	NA	1.10863	0.0141098	NA
Sphkap	ENSMUSG00000026163	9.00613	8.80968	9.27112	9.07092	8.80594	9.04808	9.26738	300.547	0.816964	0.950375	0.0797233	0.0062774	N
Pid1	ENSMUSG00000045658	9.66355	9.62229	9.60546	10.1643	10.2224	10.1974	10.2055	819.152	3.69097e-05	0.00820987	0.72865	0.635126	Y
Dner	ENSMUSG00000036766	7.39296	7.40543	7.36879	7.50903	7.5332	7.51293	7.49656	11.5182	0.321275	NA	0.86473	0.0146233	NA
Trip12	ENSMUSG00000026219	12.4946	12.4422	12.671	12.5736	12.3972	12.5323	12.626	6012.77	0.984224	0.996349	-0.00342732	6.98728e-05	N
Fbxo36	ENSMUSG00000073633	8.01988	8.10845	7.73919	8.12203	8.40272	8.18608	8.03347	76.3535	0.218632	0.636106	0.618635	0.0298021	N
Slc16a14	ENSMUSG00000026220	10.2845	9.9468	11.2627	10.2107	9.23245	9.99716	10.5483	1338.85	0.465778	0.809183	-0.62367	-0.0089378	N
NA	ENSMUSG00000096802	7.40346	7.46048	7.45139	7.47847	7.43054	7.44349	7.42146	11.4356	0.921808	NA	0.086578	0.00145703	NA
C130026I21Rik	ENSMUSG00000052477	7.44008	7.42402	7.4638	7.4696	7.44588	7.46704	7.48565	11.2124	0.853748	NA	0.160386	0.00280382	NA
Rpl19-ps1	ENSMUSG00000064281	7.65494	7.71688	7.72184	7.65569	7.58879	7.61274	7.59374	24.092	0.511549	NA	-0.441367	-0.0125666	NA
Gm53056	ENSMUSG00000061852	7.19261	7.34666	7.254	7.4613	7.3999	7.38948	7.30724	6.92261	0.321304	NA	1.21856	0.00920919	NA
A530032D15Rik	ENSMUSG00000089844	7.31589	7.46148	7.3791	7.36773	7.30452	7.29813	7.22214	5.57831	0.544811	NA	-0.768314	-0.00578032	NA
A530040E14Rik	ENSMUSG00000072109	7.85804	8.05261	8.20454	8.09219	7.7457	7.91183	7.89762	64.1221	0.572763	NA	-0.324001	-0.011419	NA
NA	ENSMUSG00000091199	7.49013	7.47973	7.52688	7.39806	7.3613	7.38927	7.40845	10.4965	0.374045	NA	-0.826009	-0.0122625	NA
Gm7609	ENSMUSG00000079457	7.90236	7.76241	7.79494	7.88954	7.99695	7.97199	8.02948	52.6421	0.29541	NA	0.48534	0.0286257	NA
NA	ENSMUSG00000089714	7.25703	7.23735	7.36901	7.36699	7.25501	7.33622	7.38667	4.41266	0.656774	NA	0.648248	0.00350367	NA
NA	ENSMUSG00000090186	7.37748	7.31578	7.4349	7.45538	7.39795	7.4568	7.51708	11.5743	0.542	NA	0.55323	0.00838037	NA
Sp110	ENSMUSG00000070034	9.55228	9.76793	9.78253	9.8005	9.57025	9.65187	9.58485	590.874	0.792292	0.94266	-0.0601689	-0.0122237	N
Sp140	ENSMUSG00000070031	8.72291	8.602	8.86569	8.98946	8.84668	8.98216	9.11036	261.223	0.126783	0.53452	0.429488	0.0699072	N
Sp100	ENSMUSG00000026222	10.6448	10.9249	11.1427	11.2762	10.7783	11.0169	10.9961	1903.82	0.595126	0.872747	0.132375	0.0235418	N
A630001G21Rik	ENSMUSG00000052760	9.40139	9.50181	9.68944	9.31555	9.0275	9.18606	9.21513	414.874	0.0440629	0.359691	-0.528609	-0.107391	N
Cab39	ENSMUSG00000036707	12.2016	12.2721	12.3725	12.169	11.9981	12.0885	12.0985	4433.78	0.207554	0.625602	-0.204337	-0.0799927	N
Itm2c	ENSMUSG00000026223	12.9591	13.0205	12.7326	12.9375	13.164	12.9925	12.8761	7758.39	0.620649	0.882021	0.0918958	0.0278612	N
4933407L21Rik	ENSMUSG00000026224	7.90407	7.91828	7.90569	7.64177	7.64016	7.6365	7.62757	30.6609	0.0290338	NA	-1.23907	-0.0524621	NA
Gpr55	ENSMUSG00000049608	7.30234	7.37219	7.44977	7.48661	7.33917	7.41418	7.41675	9.58709	0.842936	NA	0.200223	0.00247315	NA
2810459M11Rik	ENSMUSG00000026227	10.7108	10.8781	11.0684	10.5393	10.1818	10.3644	10.3721	1365.02	0.00580974	0.145537	-0.614854	-0.396894	N
Psmd1	ENSMUSG00000026229	11.9221	12.224	12.1357	12.0159	11.8023	11.8441	11.714	3725.39	0.162711	0.577957	-0.269337	-0.0835594	N
Htr2b	ENSMUSG00000026228	8.02895	7.99354	7.97533	7.91794	7.97156	7.94762	7.95335	59.8855	0.677847	NA	-0.173505	-0.0122632	NA
Armc9	ENSMUSG00000062590	9.24871	9.12478	8.99281	9.12815	9.38405	9.25476	9.25208	343.484	0.410535	0.776813	0.214699	0.0349023	N
B3gnt7	ENSMUSG00000079445	8.66498	8.55994	8.45279	8.65694	8.86913	8.76268	8.76198	182.889	0.176519	0.592885	0.416862	0.0552047	N
Ncl	ENSMUSG00000026234	14.137	14.1235	14.073	13.8583	13.9223	13.8841	13.8718	15495.2	0.104099	0.498549	-0.231222	-0.11426	N
NA	ENSMUSG00000073627	7.88334	7.85217	7.84834	7.83937	7.87437	7.86143	7.87054	41.194	0.986853	NA	-0.00814427	-2.97147e-05	NA
Ptma	ENSMUSG00000026238	14.5788	14.8016	14.7038	14.3736	14.2486	14.2576	14.1507	21501.1	0.00754197	0.161652	-0.442953	-0.30064	N
Pde6d	ENSMUSG00000026239	9.54556	9.47568	9.43365	9.56883	9.68074	9.62943	9.63872	514.605	0.304875	0.704338	0.207427	0.0549625	N
Cops7b	ENSMUSG00000026240	9.94293	10.065	10.011	9.82481	9.75678	9.76144	9.70273	673.499	0.0854892	0.46343	-0.328731	-0.114772	N
Nppc	ENSMUSG00000026241	9.38966	9.88595	9.73809	9.58655	9.23812	9.30498	9.09026	829.359	0.0294396	0.299527	-0.697014	-0.10056	N
Dis3l2	ENSMUSG00000053333	9.82544	9.94197	9.84105	9.83016	9.81455	9.78611	9.71363	670.62	0.55566	0.851576	-0.113716	-0.0305399	N
NA	ENSMUSG00000102649	7.3622	7.36206	7.33868	7.37621	7.39973	7.3841	7.37636	7.32122	0.794967	NA	0.289429	0.00291782	NA
Gm6136	ENSMUSG00000084106	8.24878	8.42418	8.53664	8.60139	8.31353	8.44697	8.42599	141.104	0.83377	0.955534	0.0764857	0.0065695	N
NA	ENSMUSG00000103984	7.48935	7.44117	7.46586	7.51703	7.54052	7.54092	7.56521	14.0933	0.542403	NA	0.4892	0.00985343	NA
Akp-ps1	ENSMUSG00000101940	7.64205	7.60775	7.57458	7.60858	7.67605	7.64251	7.64288	21.5471	0.814476	NA	0.156321	0.00459478	NA
Ecel1	ENSMUSG00000026247	7.73888	7.60174	7.75633	8.00898	7.99154	8.04888	8.14613	54.2742	0.0118522	NA	1.20431	0.0768818	NA
Eif4e2	ENSMUSG00000026254	11.4634	11.5842	11.6239	11.455	11.2944	11.3612	11.3342	2551.34	0.197863	0.616874	-0.215337	-0.0820165	N
Efhd1	ENSMUSG00000026255	8.38379	8.45973	8.33055	8.39533	8.44856	8.38776	8.31938	128.689	0.944521	0.987984	-0.0227389	-0.00124856	N
Gigyf2	ENSMUSG00000048000	10.9758	11.0164	11.0611	11.0994	11.014	11.0573	11.0587	1892.93	0.778718	0.936853	0.0446587	0.0160562	N
Ngef	ENSMUSG00000026259	10.286	10.161	10.2564	10.3041	10.3337	10.3556	10.4291	1080.01	0.41238	0.777944	0.144445	0.0458817	N
Gm6153	ENSMUSG00000090994	7.24186	7.19398	7.3414	7.34672	7.24718	7.3295	7.3946	4.21667	0.475748	NA	1.08752	0.00519508	NA
Inpp5d	ENSMUSG00000026288	10.4126	10.9119	10.8149	10.9743	10.572	10.6738	10.475	1401.73	0.872089	0.964756	-0.0426952	-0.00549476	N
Atg16l1	ENSMUSG00000026289	10.618	10.5697	10.6916	10.5111	10.4375	10.5026	10.5593	1238.11	0.387935	0.759983	-0.149132	-0.0484194	N
Sag	ENSMUSG00000056055	7.61721	7.50133	7.5707	7.3865	7.43302	7.44063	7.50238	13.0771	0.283155	NA	-1.00086	-0.0137858	NA
Dgkd	ENSMUSG00000070738	10.728	10.7117	10.6549	10.7985	10.8716	10.8283	10.8149	1529.34	0.349213	0.7356	0.151695	0.0544781	N
Usp40	ENSMUSG00000005501	10.3218	10.3102	10.2441	10.2743	10.3519	10.304	10.2858	1036.4	0.92972	0.982234	0.0151299	0.00485591	N
NA	ENSMUSG00000092220	7.44139	7.43913	7.38232	7.39824	7.45731	7.41868	7.4005	9.31449	0.958545	NA	-0.0509427	-0.00063428	NA
Ugt1a7c	ENSMUSG00000090124	10.1203	10.3425	10.5733	10.3173	9.8643	10.0922	10.0951	1018.04	0.228904	0.644191	-0.308704	-0.0553988	N
Ugt1a6a	ENSMUSG00000054545	7.75532	7.74711	7.69193	7.71657	7.77996	7.74044	7.72478	32.5108	0.968702	NA	0.0214443	0.000722765	NA
Dnajb3	ENSMUSG00000081984	7.84984	7.88673	7.83733	7.87687	7.88939	7.86875	7.83999	42.701	0.926081	NA	0.0447745	0.00193047	NA
Ugt1a1	ENSMUSG00000089960	7.706	7.48889	7.12479	7.58172	8.16294	7.84783	7.79883	34.4861	0.0409291	NA	1.8762	0.020436	NA
Mroh2a	ENSMUSG00000079429	8.20294	7.95289	7.98544	8.0769	8.2944	8.23275	8.32695	80.6358	0.270599	0.68064	0.502269	0.0299718	N
A730008H23Rik	ENSMUSG00000044783	12.4339	12.3492	12.5368	12.3242	12.2213	12.3181	12.4089	4902.98	0.435562	0.793446	-0.128317	-0.0440808	N
Gm29538	ENSMUSG00000099553	7.91874	7.84837	7.60131	7.6335	7.95093	7.76277	7.70388	35.9599	0.886933	NA	-0.0968968	-0.00235851	NA
Glrp1	ENSMUSG00000062310	7.73979	7.96067	7.95274	7.95615	7.7432	7.81154	7.73527	42.5772	0.635815	NA	-0.275066	-0.0100658	NA
Gm19589	ENSMUSG00000100798	7.26239	7.40392	7.26431	7.3516	7.34969	7.30379	7.21007	5.39527	0.986619	NA	-0.022782	-0.000179886	NA
Arl4c	ENSMUSG00000049866	12.3213	12.4944	12.4244	12.3187	12.2156	12.2267	12.1456	4861.86	0.2199	0.636736	-0.199986	-0.0753106	N
Sh3bp4	ENSMUSG00000036206	10.8226	10.948	10.9457	10.8578	10.7347	10.775	10.7324	1527.74	0.37758	0.753173	-0.151314	-0.0504394	N
Agap1	ENSMUSG00000055013	11.4532	11.4327	11.4718	11.5038	11.4852	11.5044	11.5243	2571.03	0.703979	0.913667	0.0572866	0.021495	N
LOC102637806	ENSMUSG00000092627	7.29045	7.22753	7.25869	7.25071	7.28246	7.28227	7.31363	2.96424	0.838621	NA	0.335598	0.00161436	NA
Ackr3	ENSMUSG00000044337	10.4272	10.8678	11.0291	10.8373	10.2354	10.4898	10.3966	1566.22	0.212307	0.63006	-0.352699	-0.0527122	N
NA	ENSMUSG00000103292	7.26801	7.34345	7.35521	7.3735	7.28629	7.31928	7.29805	6.13759	0.907176	NA	-0.137243	-0.00122562	NA
Cops8	ENSMUSG00000034432	11.1949	11.2502	11.2587	11.1075	11.0436	11.0677	11.0521	1953.73	0.228875	0.644191	-0.188825	-0.0747043	N
NA	ENSMUSG00000056128	7.52048	7.45905	7.56432	7.65219	7.60834	7.65805	7.71361	21.6869	0.295174	NA	0.700667	0.0204057	NA
Col6a3	ENSMUSG00000048126	15.6309	15.2676	15.7076	15.7049	15.6282	15.8005	16.0683	59243.4	0.220723	0.637464	0.26618	0.0647427	N
Mlph	ENSMUSG00000026303	11.5887	11.8142	12.3004	11.7857	11.074	11.4733	11.5603	3358	0.115905	0.518085	-0.457274	-0.0680549	N
Prlh	ENSMUSG00000090550	7.456	7.48476	7.55891	7.37165	7.26874	7.32776	7.3429	9.63603	0.16453	NA	-1.48888	-0.0160151	NA
Rab17	ENSMUSG00000026304	8.22798	7.95452	8.16183	8.18663	8.25278	8.29983	8.46009	119.586	0.333192	0.723962	0.359751	0.0323285	N
Lrrfip1	ENSMUSG00000026305	11.7102	11.7549	11.9417	11.8026	11.5711	11.7105	11.7579	3170.98	0.584605	0.866926	-0.0983902	-0.029107	N
Ramp1	ENSMUSG00000034353	9.72479	9.59714	9.09264	9.95711	10.5893	10.2104	10.0848	870.353	0.00290326	0.107207	0.923562	0.611425	N
Ube2f	ENSMUSG00000034343	10.81	10.9592	11.084	10.9077	10.6337	10.7666	10.7585	1606.8	0.280629	0.686632	-0.213466	-0.0592383	N
NA	ENSMUSG00000083064	7.35932	7.35052	7.35903	7.3444	7.34469	7.34743	7.3532	6.38502	0.935656	NA	-0.0904705	-0.000927659	NA
Scly	ENSMUSG00000026307	9.6524	9.8946	9.86622	9.90956	9.69574	9.75755	9.66736	626.45	0.785223	0.939942	-0.0619406	-0.0125384	N
Klhl30	ENSMUSG00000026308	8.2805	8.04571	7.8789	8.33006	8.73166	8.54219	8.56484	118.077	0.0083394	0.165898	1.22179	0.0784819	N
Erfe	ENSMUSG00000047443	8.00297	8.29505	8.42928	8.09546	7.66915	7.856	7.80338	62.9216	0.0221018	NA	-1.43064	-0.0418625	NA
Ilkap	ENSMUSG00000026309	10.8936	10.8686	10.8341	10.7952	10.8548	10.8234	10.8203	1552.59	0.759907	0.932239	-0.048906	-0.0163158	N
Hes6	ENSMUSG00000067071	10.4904	10.703	10.6528	10.4442	10.2818	10.3192	10.2316	1166.24	0.0613719	0.407624	-0.36083	-0.133407	N
Per2	ENSMUSG00000055866	10.0246	9.64307	10.0472	9.58163	9.55904	9.70129	9.9632	625.436	0.332192	0.723169	-0.273433	-0.0410974	N
NA	ENSMUSG00000100151	7.35875	7.44826	7.22715	7.33771	7.46932	7.35174	7.2482	6.98884	0.857594	NA	0.226958	0.00101357	NA
Traf3ip1	ENSMUSG00000034292	9.48381	9.38071	9.28291	9.41725	9.61814	9.51858	9.52034	473.451	0.36417	0.744322	0.203802	0.0450148	N
Asb1	ENSMUSG00000026311	9.3714	9.46663	9.469	9.57615	9.47856	9.51188	9.48093	497.048	0.605222	0.875403	0.104927	0.0269234	N
NA	ENSMUSG00000100980	7.65307	7.58186	7.524	7.6063	7.73537	7.67306	7.67751	22.5525	0.508069	NA	0.448796	0.0124852	NA
Twist2	ENSMUSG00000007805	9.57158	9.58789	9.56202	9.44225	9.45181	9.44	9.42594	517.233	0.302484	0.70337	-0.201529	-0.056461	N
NA	ENSMUSG00000101414	7.48972	7.50197	7.52017	7.47479	7.44434	7.46056	7.46254	11.8511	0.72001	NA	-0.322314	-0.00511802	NA
Hdac4	ENSMUSG00000026313	10.3267	10.1736	10.3384	10.2259	10.2142	10.2731	10.379	990.537	0.976397	0.995022	-0.00563415	-0.000593853	N
Ndufa10	ENSMUSG00000026260	11.5582	11.6334	11.6477	11.5724	11.4829	11.5175	11.4972	2698.18	0.499946	0.82614	-0.104872	-0.0384241	N
Cops9	ENSMUSG00000073616	10.9484	11.0592	11.0021	10.8152	10.7615	10.7603	10.7044	1660.8	0.0876271	0.467304	-0.279061	-0.121561	N
Gpc1	ENSMUSG00000034220	10.7564	10.6379	10.6379	10.9173	11.0357	10.9963	11.0358	1781.76	0.0313542	0.308182	0.375268	0.187351	N
Ankmy1	ENSMUSG00000034212	7.2677	7.34425	7.02181	7.35008	7.59597	7.40653	7.27354	8.46973	0.272687	NA	1.38631	0.00845641	NA
Dusp28	ENSMUSG00000047067	8.85599	8.82147	8.85601	8.83107	8.83105	8.84257	8.86559	231.594	0.976485	0.995022	-0.00721483	-0.00118457	N
5033417F24Rik	ENSMUSG00000097251	7.47456	7.51402	7.48576	7.49564	7.48444	7.47876	7.45618	12.4268	0.916225	NA	-0.0873443	-0.00159963	NA
Rnpepl1	ENSMUSG00000026269	11.2496	11.225	11.399	11.3842	11.2348	11.3426	11.4089	2287.85	0.744611	0.926863	0.0562901	0.0165253	N
Capn10	ENSMUSG00000026270	9.65382	9.74206	9.60322	9.61118	9.66178	9.59863	9.52294	539.289	0.649571	0.89434	-0.0927943	-0.0229503	N
Gpr35	ENSMUSG00000026271	7.55094	7.55378	7.83258	7.89836	7.61672	7.80353	7.89552	35.4335	0.261766	NA	0.76551	0.0189839	NA
Kif1a	ENSMUSG00000014602	7.9918	7.87437	7.79594	7.88133	8.07719	7.98576	7.99876	56.5062	0.371449	NA	0.452171	0.0220973	NA
Mab21l4	ENSMUSG00000034159	8.15562	8.02338	8.10908	7.85318	7.89972	7.91277	7.98542	53.8832	0.137192	NA	-0.741312	-0.0384586	NA
Crocc2	ENSMUSG00000084989	7.59731	7.72235	7.01832	7.55857	8.13755	7.70988	7.43353	31.8141	0.664863	NA	0.459305	0.00331785	NA
Sned1	ENSMUSG00000047793	10.5865	10.9306	10.3558	10.6927	10.9233	10.6548	10.3485	1630.36	0.937039	0.98561	0.0224545	0.00306016	N
Mterf4	ENSMUSG00000026273	9.40177	9.32824	9.36191	9.35656	9.39642	9.39436	9.43009	439.119	0.833183	0.955534	0.0428899	0.010439	N
Gm28535	ENSMUSG00000101172	7.33002	7.30336	7.26137	7.28687	7.35551	7.31864	7.31353	4.55809	0.85775	NA	0.235891	0.00176109	NA
Gm7867	ENSMUSG00000100351	7.39688	7.43215	7.32739	7.44639	7.51589	7.4578	7.41112	9.24206	0.505983	NA	0.693305	0.00811892	NA
Pask	ENSMUSG00000026274	9.28039	9.26627	9.38443	9.10482	9.00078	9.07485	9.11895	323.743	0.0887354	0.468786	-0.400821	-0.0972481	N
Ppp1r7	ENSMUSG00000026275	10.6624	10.7308	10.7702	10.6884	10.5806	10.6297	10.62	1352.87	0.520049	0.835511	-0.108448	-0.0355341	N
Ano7	ENSMUSG00000034107	7.5413	7.41286	7.37447	7.35355	7.52038	7.45197	7.48198	9.6716	0.929706	NA	0.093275	0.00133687	NA
Hdlbp	ENSMUSG00000034088	13.7298	13.7888	13.8868	13.9386	13.7816	13.8666	13.8797	14568.2	0.66981	0.900034	0.0659068	0.0248338	N
Septin2	ENSMUSG00000026276	7.89949	7.82452	7.92863	7.8194	7.79026	7.83468	7.89437	43.6545	0.735438	NA	-0.165588	-0.00844915	NA
Farp2	ENSMUSG00000034066	8.78825	8.76139	8.8159	8.74743	8.71978	8.74717	8.77429	214.262	0.763741	0.93259	-0.075623	-0.0130452	N
Stk25	ENSMUSG00000026277	12.0719	12.1001	12.1464	12.0147	11.9402	11.9805	11.9865	4016.74	0.370064	0.747937	-0.133617	-0.0499454	N
Bok	ENSMUSG00000026278	10.6079	10.4767	10.3968	10.5108	10.7218	10.6249	10.642	1230.73	0.413207	0.778821	0.156063	0.0431753	N
Thap4	ENSMUSG00000026279	10.4582	10.3973	10.419	10.3915	10.4307	10.4248	10.4524	1125.24	0.996602	0.998926	-0.000712254	0.000640113	N
Atg4b	ENSMUSG00000026280	10.8453	10.8842	10.8693	10.9658	10.9418	10.9448	10.9268	1667.16	0.56495	0.856205	0.0904331	0.0326657	N
Dtymk	ENSMUSG00000026281	10.9433	11.1653	10.96	10.6994	10.6826	10.6198	10.4773	1462.18	0.0136281	0.204477	-0.474403	-0.271839	N
Ing5	ENSMUSG00000026283	10.0777	10.1006	10.0492	9.99582	10.0243	9.99766	9.97288	783.898	0.563321	0.855201	-0.102463	-0.0316543	N
D2hgdh	ENSMUSG00000073609	9.17061	9.05496	9.1468	9.13155	9.15536	9.17803	9.2472	338.213	0.709161	0.91608	0.0845624	0.0176868	N
Gal3st2c	ENSMUSG00000073608	7.40614	7.31613	7.17851	7.3664	7.59403	7.47228	7.45641	9.53025	0.252854	NA	1.3113	0.0114641	NA
Pdcd1	ENSMUSG00000026285	7.48257	7.47167	7.41971	7.63144	7.6943	7.65602	7.64233	20.7314	0.133507	NA	1.03061	0.0282752	NA
Gm7895	ENSMUSG00000100347	7.28895	7.25717	7.41808	7.41575	7.28662	7.3833	7.44753	6.42956	0.576713	NA	0.690081	0.00501529	NA
Fam174a	ENSMUSG00000051185	9.23367	9.34129	9.18148	9.33864	9.39083	9.32016	9.23102	394.949	0.634137	0.887488	0.107381	0.0226459	N
NA	ENSMUSG00000103973	7.24607	7.25231	7.21168	7.34464	7.37904	7.35403	7.33841	4.81573	0.325421	NA	1.30511	0.00959447	NA
Gm15427	ENSMUSG00000081051	8.99273	9.12341	9.05014	9.0568	8.99939	8.9941	8.92612	287.85	0.677021	0.902671	-0.100146	-0.0186614	N
St8sia4	ENSMUSG00000040710	8.28173	8.36587	8.25178	8.43347	8.46342	8.41541	8.34933	131.457	0.443382	0.796184	0.240638	0.0294239	N
Slco4c1	ENSMUSG00000040693	7.51637	7.51736	7.24412	7.52853	7.80077	7.61894	7.52753	22.9006	0.255622	NA	0.930593	0.0159493	NA
Panct2	ENSMUSG00000097814	8.05811	8.04827	8.02848	7.94814	7.97776	7.96129	7.95798	62.0185	0.526448	NA	-0.25653	-0.0194177	NA
NA	ENSMUSG00000044757	7.56528	7.6064	7.65441	7.54739	7.45826	7.50397	7.50627	15.1607	0.395582	NA	-0.684062	-0.0134141	NA
Macir	ENSMUSG00000044768	10.0103	10.0208	10.1968	9.94866	9.76208	9.88297	9.93817	764.487	0.222052	0.639155	-0.247804	-0.0678716	N
Ppip5k2	ENSMUSG00000040648	10.5367	10.6536	10.6755	10.6211	10.4823	10.5359	10.5042	1346.57	0.549293	0.848877	-0.105024	-0.0325308	N
Gin1	ENSMUSG00000026333	8.75067	8.74876	8.61885	8.61893	8.75075	8.66351	8.62084	195.168	0.765473	0.932674	-0.0826394	-0.0121941	N
Pam	ENSMUSG00000026335	12.4618	12.4569	12.4273	12.2854	12.3198	12.2985	12.2903	5205.55	0.274363	0.682703	-0.157691	-0.0667578	N
NA	ENSMUSG00000089782	8.20766	8.25748	8.21925	8.29642	8.28483	8.27595	8.2466	104.836	0.710604	0.91675	0.121579	0.0135235	N
B230216N24Rik	ENSMUSG00000089706	7.72269	7.59931	7.87808	7.57161	7.41622	7.56094	7.69499	21.9609	0.264662	NA	-0.905762	-0.015625	NA
NA	ENSMUSG00000082431	7.51561	7.51346	7.52321	7.56513	7.55753	7.56331	7.56728	16.4874	0.69938	NA	0.293947	0.00663564	NA
NA	ENSMUSG00000099375	7.35985	7.38367	7.3316	7.2912	7.31945	7.29268	7.26738	4.50182	0.566105	NA	-0.758924	-0.00553614	NA
Rnf152	ENSMUSG00000047496	8.99299	8.98401	8.98753	8.78344	8.78891	8.78826	8.79242	249.507	0.135389	0.545318	-0.352393	-0.0801019	N
Gm17634	ENSMUSG00000097482	7.3731	7.38056	7.40818	7.34904	7.31396	7.33486	7.34157	5.97009	0.654277	NA	-0.533917	-0.00484782	NA
NA	ENSMUSG00000067017	7.72087	7.77338	7.96076	7.83954	7.59965	7.74207	7.78703	36.9066	0.658033	NA	-0.266777	-0.00880782	NA
Pign	ENSMUSG00000056536	10.1784	10.3123	10.1961	10.1968	10.1791	10.1463	10.063	956.743	0.565228	0.856271	-0.105902	-0.0306111	N
Relch	ENSMUSG00000026319	10.6557	10.6964	10.7907	10.6033	10.4683	10.5447	10.5625	1379.75	0.250337	0.659302	-0.197993	-0.0687043	N
Tnfrsf11a	ENSMUSG00000026321	9.73965	9.69292	9.88037	9.79891	9.6582	9.76758	9.84564	627.538	0.986188	0.99718	-0.00362218	-0.000562825	N
Gm7160	ENSMUSG00000099843	8.11493	8.0688	8.25514	8.04382	7.90362	8.01246	8.08995	70.7609	0.356514	NA	-0.3979	-0.0263003	NA
Zcchc2	ENSMUSG00000038866	10.4756	10.3119	10.6292	10.4147	10.2611	10.418	10.5783	1148.77	0.775614	0.935514	-0.0616829	-0.0113027	N
Phlpp1	ENSMUSG00000044340	9.5918	9.52893	9.6396	9.61572	9.56792	9.62074	9.67859	536.282	0.808139	0.948024	0.0484683	0.0122653	N
Bcl2	ENSMUSG00000057329	9.99646	9.89014	10.1317	10.3691	10.2338	10.3595	10.4754	954.623	0.0295031	0.2997	0.45462	0.189461	N
Kdsr	ENSMUSG00000009905	10.2182	10.2715	10.2558	10.1688	10.1312	10.1385	10.1155	969.401	0.426294	0.787095	-0.135375	-0.0447688	N
Vps4b	ENSMUSG00000009907	11.6605	11.7474	11.8206	11.6766	11.5166	11.5943	11.5898	3148.05	0.327392	0.719129	-0.159822	-0.0556473	N
Serpinb5	ENSMUSG00000067006	9.5247	10.0221	10.563	9.73379	8.69553	9.2219	9.23638	642.421	0.149706	0.562866	-1.14642	-0.0195726	N
Serpinb11	ENSMUSG00000026327	8.36588	8.38533	8.03369	8.36074	8.69293	8.46498	8.34129	130.387	0.248394	0.657172	0.514982	0.0313391	N
Serpinb7	ENSMUSG00000067001	7.71411	7.41769	7.61154	7.55494	7.65751	7.68793	7.85136	24.7947	0.436451	NA	0.712598	0.00884675	NA
Serpinb2	ENSMUSG00000062345	7.2208	7.23018	7.28041	7.32567	7.26606	7.30267	7.31629	3.71193	0.539939	NA	0.935506	0.00505918	NA
Serpinb10	ENSMUSG00000092572	7.70072	7.84158	7.76949	7.68044	7.61167	7.61056	7.53958	24.0115	0.207736	NA	-0.871249	-0.022527	NA
Serpinb8	ENSMUSG00000026315	9.73973	9.73478	9.96239	9.69149	9.46884	9.61892	9.69644	607.277	0.240684	0.652763	-0.268109	-0.0594837	N
Gm8141	ENSMUSG00000100025	7.6885	7.72075	7.75983	7.71059	7.63926	7.67606	7.67834	26.6896	0.74051	NA	-0.215966	-0.0063846	NA
Cdh19	ENSMUSG00000047216	7.32992	7.42565	7.24208	7.41705	7.50489	7.41442	7.32132	9.99235	0.6671	NA	0.438491	0.00509031	NA
NA	ENSMUSG00000100555	7.33624	7.23865	7.27887	7.17265	7.23002	7.2243	7.27024	2.66774	0.616042	NA	-0.837674	-0.00374634	NA
Dsel	ENSMUSG00000038702	10.4311	10.236	10.432	10.2781	10.2771	10.3428	10.4731	1145.19	0.905943	0.973964	-0.0230674	-0.00591158	N
Gm6028	ENSMUSG00000101875	7.48016	7.49925	7.46475	7.49417	7.50959	7.49295	7.47509	15.9128	0.881004	NA	0.127223	0.00235364	NA
Tsn	ENSMUSG00000026374	11.6663	11.7501	11.7081	11.5814	11.5396	11.5395	11.4976	2866.56	0.230566	0.644191	-0.183734	-0.0755092	N
Nifk	ENSMUSG00000026377	11.0793	11.2288	11.112	10.8824	10.8496	10.8216	10.7329	1696.65	0.0329803	0.317285	-0.365712	-0.181178	N
Clasp1	ENSMUSG00000064302	10.562	10.4782	10.6298	10.6444	10.5765	10.6497	10.7281	1319.09	0.519956	0.835465	0.114225	0.0356924	N
Tfcp2l1	ENSMUSG00000026380	11.8954	11.4485	11.6815	11.9251	12.1391	12.1454	12.372	4132.4	0.024956	0.275177	0.497361	0.194093	N
Gli2	ENSMUSG00000048402	9.66348	9.53699	9.54382	9.68864	9.8083	9.77069	9.81513	616.059	0.171303	0.585891	0.288169	0.0770366	N
Inhbb	ENSMUSG00000037035	13.1821	13.1022	13.8209	13.4311	12.7923	13.2448	13.511	10548.6	0.679181	0.903963	-0.120729	-0.0155321	N
Ralb	ENSMUSG00000004451	11.3472	11.4428	11.6126	11.3645	11.0991	11.2442	11.269	2342.66	0.191259	0.6106	-0.247732	-0.0752918	N
NA	ENSMUSG00000098447	7.34459	7.37728	7.45378	7.32967	7.22048	7.28237	7.29698	5.9361	0.39635	NA	-1.04127	-0.00846574	NA
Tmem185b	ENSMUSG00000098923	9.57105	9.57267	9.67386	9.55492	9.4521	9.52011	9.5533	505.684	0.541358	0.84588	-0.124547	-0.0308216	N
Epb41l5	ENSMUSG00000026383	10.0816	10.0349	9.80647	9.86523	10.1404	9.97254	9.912	757.894	0.988361	0.99774	-0.00329288	3.9e-05	N
Ptpn4	ENSMUSG00000026384	9.79485	9.83405	9.76486	9.69277	9.72276	9.6897	9.65357	675.261	0.417372	0.780871	-0.151512	-0.0438512	N
Tmem177	ENSMUSG00000036975	9.00915	9.08141	8.98403	8.97384	8.99897	8.95813	8.90159	272.714	0.636446	0.888614	-0.112554	-0.021636	N
Cfap221	ENSMUSG00000036962	7.70284	7.54543	7.53492	7.54813	7.71605	7.65657	7.70554	23.4094	0.628151	NA	0.337938	0.0088098	NA
Sctr	ENSMUSG00000026387	8.9839	8.61542	9.23819	8.60504	8.35075	8.6431	8.97352	252.958	0.102706	0.496764	-0.838839	-0.0355103	N
Tmem37	ENSMUSG00000050777	8.37885	8.58502	8.58999	8.31949	8.10836	8.18039	8.11333	115.601	0.0307786	0.306621	-0.819529	-0.0823097	N
Dbi	ENSMUSG00000026385	12.1883	12.6165	12.5938	12.2779	11.8724	12	11.8497	4647.65	0.0317141	0.309742	-0.491233	-0.162324	N
3110009E18Rik	ENSMUSG00000026388	8.0153	7.99593	7.88427	7.84578	7.97681	7.89591	7.86515	48.9441	0.617721	NA	-0.240973	-0.0124885	NA
Steap3	ENSMUSG00000026389	10.6935	10.8343	10.8365	10.823	10.68	10.7284	10.6822	1768.22	0.653302	0.895697	-0.078089	-0.0246536	N
Insig2	ENSMUSG00000003721	10.0545	10.1499	10.1427	10.3409	10.2528	10.2797	10.2455	1008.52	0.250399	0.659302	0.201185	0.0672176	N
NA	ENSMUSG00000104253	7.65182	7.65827	7.52898	7.64729	7.77012	7.68608	7.64083	24.3271	0.588122	NA	0.359157	0.0103412	NA
Ccdc93	ENSMUSG00000026339	9.96858	9.98375	10.0128	10.0426	9.99837	10.0228	10.0275	796.996	0.801246	0.945042	0.04424	0.0134868	N
Ddx18	ENSMUSG00000001674	10.6641	10.7726	10.6406	10.4689	10.4924	10.4406	10.3604	1226.77	0.0858153	0.464186	-0.302944	-0.120512	N
NA	ENSMUSG00000102488	7.35315	7.54695	7.59111	7.46311	7.22515	7.31919	7.26931	10.129	0.284962	NA	-1.17677	-0.0104597	NA
NA	ENSMUSG00000100405	7.88007	8.01712	7.94174	7.98493	7.92326	7.91869	7.84788	59.7653	0.953636	NA	-0.0318416	-0.0010793	NA
Actr3	ENSMUSG00000026341	13.2526	13.5295	13.6859	13.4434	13.0101	13.2066	13.1665	10292.4	0.174638	0.590409	-0.29016	-0.0744015	N
Slc35f5	ENSMUSG00000026342	10.6927	10.672	10.6299	10.706	10.7688	10.7338	10.7267	1512.46	0.61796	0.881638	0.0801268	0.0276531	N
Gpr39	ENSMUSG00000026343	9.29886	9.36874	9.45959	9.28365	9.12292	9.20678	9.21378	385.618	0.248035	0.657172	-0.264348	-0.0586389	N
Lypd1	ENSMUSG00000026344	8.07944	8.28836	8.26151	8.23769	8.05561	8.10736	8.02877	88.0209	0.351006	0.736471	-0.396991	-0.0283803	N
Nckap5	ENSMUSG00000049690	7.69776	7.6986	7.67701	7.74626	7.76701	7.7529	7.74542	30.6434	0.638832	NA	0.260585	0.0107827	NA
Mgat5	ENSMUSG00000036155	10.6258	10.5608	10.5278	10.6277	10.7257	10.682	10.6927	1330.69	0.433682	0.791937	0.131221	0.0423425	N
Gm8451	ENSMUSG00000099471	8.41597	8.56695	8.50707	8.462	8.3709	8.38131	8.31102	132.111	0.459453	0.805539	-0.243361	-0.0270651	N
2900009J06Rik	ENSMUSG00000102014	7.54801	7.43498	7.45529	7.45963	7.55236	7.52822	7.57266	13.0888	0.749683	NA	0.279628	0.00467584	NA
Ccnt2	ENSMUSG00000026349	10.9118	10.7932	10.8633	10.6845	10.733	10.7402	10.8032	1536.29	0.422332	0.78389	-0.134234	-0.0446765	N
Map3k19	ENSMUSG00000051590	7.39307	7.43267	6.93913	7.46393	7.91787	7.60204	7.42433	20.6504	0.105272	NA	1.71208	0.015362	NA
Rab3gap1	ENSMUSG00000036104	10.9337	10.9799	11.0469	11.0477	10.9345	10.9945	11.0015	1818.15	0.956509	0.990681	0.00890232	0.00295396	N
Zranb3	ENSMUSG00000036086	8.72059	8.70878	8.44845	8.62459	8.89673	8.71924	8.6364	187.641	0.618556	0.881638	0.166245	0.0163146	N
NA	ENSMUSG00000099760	7.25561	7.26145	7.36338	7.50465	7.39688	7.46678	7.4988	9.47546	0.194168	NA	1.28381	0.0167231	NA
Rpl28-ps1	ENSMUSG00000058603	8.41014	8.34956	8.35974	8.32744	8.37785	8.36444	8.38802	117.48	0.940517	0.98674	-0.0240771	-0.00265659	N
R3hdm1	ENSMUSG00000056211	10.7405	10.7081	10.7226	10.7551	10.7729	10.7718	10.7875	1483.67	0.721126	0.919989	0.0568322	0.0198741	N
Ubxn4	ENSMUSG00000026353	11.3772	11.4289	11.3969	11.4949	11.4753	11.4712	11.4433	2556.26	0.611058	0.878405	0.0770589	0.0236842	N
Lct	ENSMUSG00000026354	7.6046	7.48885	7.44659	7.53624	7.69425	7.62749	7.65199	18.2341	0.407968	NA	0.64845	0.0131882	NA
Mcm6	ENSMUSG00000026355	11.5794	12.063	11.8663	11.362	11.0751	11.1052	10.8784	2416.25	0.00071765	0.0601195	-0.838307	-0.651546	N
Dars	ENSMUSG00000026356	11.5654	11.6666	11.5743	11.4877	11.4787	11.4509	11.3864	2692.57	0.294027	0.695123	-0.165258	-0.0659448	N
NA	ENSMUSG00000100078	8.01158	8.1288	8.11604	8.11962	8.01516	8.04572	8.00239	68.382	0.844384	NA	-0.0825846	-0.0059037	NA
Cxcr4	ENSMUSG00000045382	8.2465	8.37317	8.00735	8.31902	8.55817	8.35651	8.19235	111.616	0.408685	0.775512	0.383717	0.0211152	N
Thsd7b	ENSMUSG00000042581	7.32021	7.27693	7.3217	7.40259	7.40109	7.41652	7.44587	6.27142	0.31081	NA	1.22743	0.0108837	NA
NA	ENSMUSG00000094122	7.27927	7.33937	7.27195	7.25521	7.26252	7.23761	7.19511	3.05766	0.633379	NA	-0.735645	-0.00394492	NA
NA	ENSMUSG00000086825	9.51256	9.1432	9.48666	9.1634	9.18931	9.29516	9.53277	437.144	0.593898	0.872594	-0.153617	-0.0214176	N
Cd55	ENSMUSG00000026399	11.4188	11.5084	11.6753	11.4625	11.2059	11.3471	11.3729	2771.57	0.271813	0.681498	-0.203121	-0.0604345	N
C4bp	ENSMUSG00000026405	8.6887	8.63446	8.44223	8.95971	9.20619	9.05995	9.01396	340.584	0.0117063	0.189397	0.905272	0.1148	N
Pfkfb2	ENSMUSG00000026409	9.27582	9.10507	9.15091	9.08645	9.21136	9.185	9.2572	354.164	0.95609	0.990486	0.012976	0.00273377	N
Yod1	ENSMUSG00000046404	9.09014	9.07305	9.09429	8.96681	8.96266	8.97113	8.98391	293.092	0.393901	0.763709	-0.190988	-0.0419652	N
AA986860	ENSMUSG00000042510	8.54834	8.34681	8.45983	8.31117	8.39968	8.40785	8.5127	130.182	0.753642	0.929604	-0.106292	-0.0116813	N
NA	ENSMUSG00000086706	7.46794	7.32397	7.3627	7.40335	7.5086	7.48643	7.54732	10.6938	0.45125	NA	0.721805	0.00970314	NA
Pigr	ENSMUSG00000026417	13.0213	12.4692	12.8587	12.8713	13.0339	13.1095	13.4233	10263.8	0.170452	0.584995	0.330761	0.0688516	N
Fcmr	ENSMUSG00000042474	7.33786	7.32388	7.33784	7.29812	7.29815	7.30279	7.31211	4.30192	0.775963	NA	-0.39577	-0.00265374	NA
Il10	ENSMUSG00000016529	7.45077	7.38952	7.40765	7.36642	7.40955	7.40121	7.42767	7.83282	0.864945	NA	-0.184395	-0.00195759	NA
Mapkapk2	ENSMUSG00000016528	12.03	12.0608	12.1578	12.1565	12.0288	12.1037	12.1257	4046.18	0.887812	0.970445	0.0221013	0.00783243	N
Dyrk3	ENSMUSG00000016526	8.96512	9.06035	8.83889	8.83123	8.95746	8.84157	8.736	244.646	0.479482	0.816765	-0.195394	-0.0295547	N
Eif2d	ENSMUSG00000026427	10.6722	10.8263	10.6983	10.7438	10.7177	10.6837	10.5896	1410.18	0.755712	0.930468	-0.0549499	-0.0164723	N
Rassf5	ENSMUSG00000026430	9.40097	9.27558	9.3144	9.7568	9.84337	9.82745	9.88219	578.267	0.000696657	0.0591288	0.702248	0.566668	N
Ikbke	ENSMUSG00000042349	9.7243	9.66023	9.72621	9.81846	9.81655	9.83918	9.88253	642.96	0.327244	0.719089	0.182332	0.0551439	N
Srgap2	ENSMUSG00000026425	10.2615	10.1785	10.1124	10.313	10.462	10.3903	10.396	1055.25	0.159006	0.574284	0.256156	0.0869718	N
Fam72a	ENSMUSG00000055184	8.0959	8.24719	8.18064	8.09259	8.00785	8.01391	7.9413	71.3987	0.241538	NA	-0.497196	-0.0343484	NA
Ctse	ENSMUSG00000004552	8.18755	8.2051	8.05849	8.09278	8.22184	8.12995	8.07522	85.8902	0.947524	0.988278	-0.0254308	-0.00183546	N
Rab7b	ENSMUSG00000052688	9.79105	10.0448	10.0407	10.3031	10.0535	10.1353	10.0494	880.316	0.31822	0.712507	0.215401	0.0511736	N
Slc26a9	ENSMUSG00000042268	8.72913	8.04422	8.73199	8.57217	8.56931	8.79952	9.25708	200.358	0.369993	0.747937	0.45892	0.0195234	N
Pm20d1	ENSMUSG00000042251	7.87878	8.36298	8.04615	8.61269	8.44532	8.3955	8.12849	144.607	0.158921	0.574284	0.648642	0.036831	N
Slc41a1	ENSMUSG00000013275	10.5963	10.5124	10.6929	10.7771	10.6805	10.7729	10.861	1448.18	0.260085	0.670001	0.203274	0.0653205	N
Rab29	ENSMUSG00000026433	9.54159	9.49104	9.57331	9.50643	9.4747	9.5127	9.55698	513.518	0.857888	0.960814	-0.0353542	-0.00881813	N
Nucks1	ENSMUSG00000026434	12.3784	12.667	12.5881	12.2206	12.0109	12.0546	11.9321	4817.41	0.00590147	0.145852	-0.520714	-0.351214	N
Slc45a3	ENSMUSG00000026435	9.95599	10.1154	10.451	9.81965	9.32468	9.60152	9.66022	692.386	0.00867822	0.168099	-0.773838	-0.336956	N
Elk4	ENSMUSG00000026436	10.9356	10.9024	11.0161	10.9002	10.8198	10.8845	10.9335	1668.06	0.643986	0.891942	-0.0764313	-0.0259581	N
Mfsd4a	ENSMUSG00000059149	12.8493	13.059	13.724	12.7867	11.9121	12.4253	12.577	7891.36	0.0122803	0.19407	-0.810994	-0.129231	N
NA	ENSMUSG00000103966	7.43213	7.43587	7.46683	7.46471	7.43001	7.4519	7.46097	10.5856	0.949487	NA	0.0564308	0.00110544	NA
Cdk18	ENSMUSG00000026437	9.84119	9.9483	10.0278	9.85612	9.66951	9.75822	9.74902	665.944	0.228974	0.644191	-0.25083	-0.0652258	N
Lemd1	ENSMUSG00000079330	8.31346	8.31006	7.99772	7.79845	8.11418	7.90483	7.80185	63.1718	0.0974185	NA	-0.932365	-0.0350516	NA
Klhdc8a	ENSMUSG00000042115	7.35326	7.19619	7.23484	7.26119	7.37962	7.35303	7.41827	5.70916	0.502756	NA	0.856633	0.00606936	NA
Nuak2	ENSMUSG00000009772	9.01073	9.00974	9.18155	9.04228	8.87146	8.98567	9.04327	296.794	0.5669	0.857094	-0.147759	-0.0248607	N
F730311O21Rik	ENSMUSG00000100658	7.20908	7.22943	7.1988	7.33587	7.34615	7.33252	7.31553	4.31064	0.317973	NA	1.37272	0.00899863	NA
Tmcc2	ENSMUSG00000042066	9.08566	9.17942	9.19459	9.28655	9.17762	9.21899	9.19279	374.473	0.657903	0.89626	0.097944	0.0202403	N
Dstyk	ENSMUSG00000042046	10.1487	10.0418	10.1789	10.3168	10.2865	10.3423	10.4236	1004.54	0.135076	0.54491	0.274994	0.0953548	N
Rbbp5	ENSMUSG00000026439	10.3396	10.4072	10.4653	10.2953	10.1696	10.2308	10.2276	994.606	0.228035	0.643739	-0.215703	-0.0710401	N
Tmem81	ENSMUSG00000048174	8.56969	8.40422	8.478	8.33673	8.42843	8.42246	8.5022	128.763	0.649537	0.89434	-0.151643	-0.0163859	N
Cntn2	ENSMUSG00000053024	8.81757	9.01391	8.87003	9.24636	9.1939	9.16343	9.05003	323.133	0.0811175	0.452388	0.455618	0.0923562	N
Nfasc	ENSMUSG00000026442	7.9835	7.95655	7.86284	8.02418	8.14483	8.07338	8.05113	70.5509	0.321492	NA	0.403856	0.0307722	NA
Lrrn2	ENSMUSG00000026443	8.74937	8.39476	8.44031	8.55188	8.86094	8.7731	8.90649	196.47	0.127912	0.535811	0.579695	0.0498577	N
Mdm4	ENSMUSG00000054387	11.7537	11.4855	11.5574	11.4649	11.6612	11.6197	11.7331	2922.98	0.900289	0.973632	0.023552	0.00647965	N
Gm29257	ENSMUSG00000100228	7.68132	7.71521	7.72417	7.65564	7.61278	7.63006	7.62175	24.9898	0.519053	NA	-0.419222	-0.0128956	NA
Pik3c2b	ENSMUSG00000026447	10.1186	9.95258	10.1211	10.026	10.0236	10.0806	10.1921	820.986	0.918401	0.979927	0.0203051	0.00559234	N
NA	ENSMUSG00000102425	7.58038	7.4861	7.7336	7.67785	7.52463	7.65821	7.77213	23.8199	0.712455	NA	0.27037	0.00615947	NA
Ppp1r15b	ENSMUSG00000046062	12.1315	12.2264	12.4479	12.194	11.8776	12.0569	12.0991	4317.19	0.248505	0.657228	-0.223981	-0.0659362	N
Plekha6	ENSMUSG00000041757	11.7046	11.4646	11.6885	11.6099	11.626	11.6953	11.85	2949.37	0.6638	0.898037	0.0806973	0.0238683	N
Gm19461	ENSMUSG00000101693	7.55697	7.45747	7.4517	7.53908	7.64435	7.60734	7.63858	16.6345	0.360753	NA	0.719583	0.0146617	NA
Golt1a	ENSMUSG00000103421	7.40987	7.40705	7.3632	7.43774	7.48441	7.45424	7.44056	9.53028	0.61756	NA	0.474466	0.00692144	NA
Ren1	ENSMUSG00000070645	7.9861	7.79308	7.709	7.96549	8.24259	8.1222	8.15851	60.4652	0.060901	NA	0.995035	0.0451265	NA
Etnk2	ENSMUSG00000070644	7.63666	7.57772	7.54932	7.63214	7.71948	7.6809	7.69108	22.8029	0.477685	NA	0.464195	0.0138649	NA
Sox13	ENSMUSG00000070643	11.5906	11.4932	11.3076	11.2969	11.5799	11.4237	11.3943	2445.27	0.819656	0.951019	-0.0440763	-0.0113618	N
Snrpe	ENSMUSG00000090553	11.2961	11.4549	11.4253	11.1094	10.9802	11.0134	10.9506	2137.79	0.0123988	0.194594	-0.422174	-0.268495	N
Zc3h11a	ENSMUSG00000102976	8.85624	8.89473	8.9104	8.93569	8.88153	8.90481	8.89721	274.849	0.888945	0.970445	0.0325411	0.00650526	N
Zbed6	ENSMUSG00000094410	8.19656	8.16869	8.18446	8.22256	8.23466	8.23588	8.25043	92.8392	0.675553	0.902167	0.144777	0.0148254	N
Lax1	ENSMUSG00000051998	7.9295	7.97065	7.86572	8.02548	8.08926	8.03302	7.98433	60.9633	0.396411	NA	0.365117	0.0248092	NA
Atp2b4	ENSMUSG00000026463	12.3056	11.8821	12.2638	12.4839	12.5257	12.639	12.9074	5445.06	0.0227024	0.260899	0.524661	0.198954	N
Optc	ENSMUSG00000010311	9.36159	9.03927	9.51044	9.8112	9.66235	9.86902	10.1335	599.27	0.00549791	0.141857	0.789667	0.476482	N
Prelp	ENSMUSG00000041577	10.3399	9.95871	10.4465	10.6007	10.4941	10.6922	10.9819	1242.83	0.0400709	0.344995	0.567136	0.110651	N
Fmod	ENSMUSG00000041559	9.08297	8.96379	8.99302	8.83341	8.92336	8.90312	8.95259	259.879	0.408705	0.775512	-0.209716	-0.0371606	N
Btg2	ENSMUSG00000020423	11.5674	11.5974	11.7652	11.8749	11.6772	11.799	11.845	3260.72	0.332119	0.723169	0.168036	0.0555963	N
Chil1	ENSMUSG00000064246	7.78874	7.73158	8.29694	7.85847	7.35028	7.70813	7.91564	52.9745	0.390049	NA	-0.651428	-0.0114158	NA
Ppfia4	ENSMUSG00000026458	8.76233	8.71361	8.77782	8.8379	8.82241	8.84898	8.88662	215.522	0.447448	0.798323	0.19503	0.0341201	N
Tmem183a	ENSMUSG00000042305	11.2806	11.3657	11.502	11.1718	10.9503	11.0696	11.0867	2131.69	0.0532956	0.388517	-0.349711	-0.149983	N
Cyb5r1	ENSMUSG00000026456	10.6406	10.6334	10.452	10.4352	10.6238	10.5005	10.4424	1184.64	0.634758	0.888084	-0.0911999	-0.0245362	N
Adipor1	ENSMUSG00000026457	11.8741	11.9181	12.0004	12.0213	11.8949	11.9645	11.9773	3752.79	0.818948	0.950625	0.0358298	0.0121211	N
NA	ENSMUSG00000101061	7.30329	7.30462	7.35079	7.32938	7.28188	7.3131	7.32805	4.88468	0.957786	NA	-0.0663909	-0.000413504	NA
Klhl12	ENSMUSG00000026455	10.241	10.1979	10.1933	10.0982	10.146	10.1285	10.1413	900.875	0.548021	0.848135	-0.103612	-0.0332133	N
Rabif	ENSMUSG00000042229	10.1215	10.2377	10.2459	10.1925	10.0681	10.1123	10.0762	900.777	0.532743	0.843182	-0.114932	-0.033379	N
Gm25612	ENSMUSG00000077202	7.22902	7.23915	7.21225	7.28086	7.29764	7.28308	7.27074	2.80227	0.609129	NA	0.824695	0.004094	NA
NA	ENSMUSG00000096712	7.22562	7.35778	7.34977	7.37365	7.2495	7.28822	7.24149	3.80056	0.776449	NA	-0.440869	-0.00226546	NA
Kdm5b	ENSMUSG00000042207	10.952	10.8278	10.958	11.0541	11.0482	11.0935	11.1783	1894.64	0.222535	0.640214	0.205613	0.0750843	N
Syt2	ENSMUSG00000026452	8.03009	7.83891	7.79024	7.826	8.06584	7.96967	8.01717	52.4733	0.578541	NA	0.292619	0.0129665	NA
Ppp1r12b	ENSMUSG00000073557	13.0646	12.8368	13.1646	13.5337	13.4336	13.5762	13.7614	10249.9	0.00295176	0.10735	0.571364	0.416576	N
NA	ENSMUSG00000103976	7.22552	7.27518	7.21666	7.23953	7.24838	7.22592	7.18986	2.33952	0.927307	NA	-0.154813	-0.000737095	NA
Ube2t	ENSMUSG00000026429	8.57222	8.85097	8.6088	8.41783	8.38126	8.31273	8.13908	132.056	0.027692	0.291399	-0.896262	-0.0753575	N
Lgr6	ENSMUSG00000042793	11.459	11.2922	11.5519	11.9552	11.8623	11.9798	12.122	3361.51	0.0014887	0.0810369	0.594169	0.454669	N
Ptprv	ENSMUSG00000097993	8.78849	8.68438	8.44354	8.4753	8.82025	8.62498	8.57941	168.942	0.892742	0.971703	-0.0504648	-0.00551538	N
Ptpn7	ENSMUSG00000031506	7.9254	8.12756	8.16249	8.29493	8.05784	8.14852	8.09277	89.996	0.717905	0.918091	0.145791	0.0108281	N
Arl8a	ENSMUSG00000026426	10.298	10.171	10.2509	10.3795	10.4266	10.4375	10.5065	1069.25	0.17116	0.585867	0.243863	0.0841994	N
NA	ENSMUSG00000085311	7.33173	7.52883	7.37864	7.48659	7.43969	7.40526	7.28949	8.49072	0.99593	NA	-0.00569563	0.000120516	NA
Gpr37l1	ENSMUSG00000026424	7.631	7.52084	7.59098	7.63004	7.67006	7.6801	7.7402	23.5468	0.485486	NA	0.451713	0.0134502	NA
Gm4204	ENSMUSG00000079139	9.00743	8.9987	9.02803	8.98621	8.96561	8.98226	8.99494	290.36	0.831037	0.954184	-0.047924	-0.00996619	N
NA	ENSMUSG00000097680	7.48346	7.47258	7.5708	7.49746	7.41012	7.47197	7.50834	17.5272	0.669958	NA	-0.377831	-0.00602558	NA
Elf3	ENSMUSG00000003051	14.3403	14.3543	15.1898	14.4693	13.6198	14.1815	14.4554	23915.2	0.179289	0.597146	-0.439058	-0.0488463	N
Rnpep	ENSMUSG00000041926	12.8528	12.9125	13.4124	12.9083	12.3487	12.7019	12.8486	7304.01	0.149804	0.562866	-0.369447	-0.0735155	N
Timm17a	ENSMUSG00000062580	10.8548	11.0045	10.9683	10.7894	10.6759	10.7017	10.6397	1527.17	0.107231	0.503062	-0.27876	-0.108951	N
Lmod1	ENSMUSG00000048096	11.7658	11.4193	11.8739	12.1872	12.0792	12.2667	12.5337	3986.39	0.0069585	0.155046	0.630021	0.385376	N
Shisa4	ENSMUSG00000041889	9.65693	9.39611	9.42882	9.59465	9.82275	9.75762	9.85546	545.817	0.113894	0.514448	0.38154	0.0850783	N
Ipo9	ENSMUSG00000041879	11.4791	11.5312	11.5169	11.4536	11.4158	11.4237	11.4015	2550.02	0.531379	0.842588	-0.09534	-0.0354024	N
Nav1	ENSMUSG00000009418	11.155	11.2708	11.2935	11.3085	11.17	11.2237	11.1927	2171.3	0.904302	0.973632	-0.0199849	-0.0063894	N
NA	ENSMUSG00000090399	7.64525	7.74611	7.8382	7.86817	7.67522	7.77023	7.76731	33.3367	0.891535	NA	0.0817463	0.00275996	NA
Csrp1	ENSMUSG00000026421	15.083	14.9456	15.1746	15.4936	15.4021	15.5089	15.631	41459.6	0.00751577	0.161602	0.444301	0.302651	N
Phlda3	ENSMUSG00000041801	10.3824	10.4114	10.4363	10.346	10.2921	10.3184	10.317	1046.02	0.501083	0.826597	-0.113573	-0.0362918	N
Tnni1	ENSMUSG00000026418	7.21703	7.35527	7.29059	7.41714	7.34358	7.34654	7.2789	6.00659	0.715002	NA	0.444752	0.0036726	NA
Lad1	ENSMUSG00000041782	12.4906	12.5654	13.1309	12.3127	11.6724	12.0743	12.2379	5057.56	0.0140439	0.206768	-0.690616	-0.182431	N
Tnnt2	ENSMUSG00000026414	9.17388	9.24758	9.10367	9.31953	9.38974	9.31837	9.24583	375.484	0.290941	0.694602	0.242821	0.0529335	N
Pkp1	ENSMUSG00000026413	7.77483	7.81887	7.50238	7.54359	7.81603	7.61972	7.49954	23.9316	0.44969	NA	-0.652131	-0.00914557	NA
Tmem9	ENSMUSG00000026411	10.4803	10.4699	10.2614	10.3934	10.6123	10.4699	10.4039	1148.01	0.679173	0.903963	0.0829456	0.0171248	N
Kif21b	ENSMUSG00000041642	8.90024	8.87197	8.86635	8.91859	8.95248	8.93931	8.94686	262.763	0.633201	0.88703	0.112892	0.0218044	N
Mroh3	ENSMUSG00000087230	7.8413	7.83109	8.119	7.83383	7.55612	7.74466	7.84404	45.6205	0.24821	NA	-0.738023	-0.0211347	NA
Inava	ENSMUSG00000041605	10.6762	10.6614	11.1044	10.4563	10.0282	10.3186	10.4712	1244.28	0.0236288	0.266232	-0.608547	-0.150051	N
Camsap2	ENSMUSG00000041570	10.2881	10.2119	10.3698	10.374	10.2923	10.3722	10.4502	1083.22	0.561272	0.854822	0.106892	0.0310301	N
9230116N13Rik	ENSMUSG00000097403	7.66577	7.74187	7.56117	7.62566	7.73027	7.63516	7.54956	22.7581	0.930122	NA	-0.0620243	-0.00141368	NA
Ddx59	ENSMUSG00000026404	8.86845	8.90622	8.78519	8.8637	8.94696	8.87887	8.82593	234.683	0.850146	0.959936	0.0483334	0.00825544	N
Kif14	ENSMUSG00000041498	9.11257	9.7264	9.43535	9.08713	8.76435	8.77493	8.4733	333.871	0.00538166	0.140954	-1.35626	-0.0715085	N
NA	ENSMUSG00000104414	7.29952	7.35763	7.3773	7.31353	7.23576	7.26824	7.25543	3.67407	0.484148	NA	-1.08123	-0.00559626	NA
Zfp281	ENSMUSG00000041483	9.46188	9.37108	9.51854	9.70846	9.6518	9.71984	9.79926	592.33	0.0673197	0.421602	0.393294	0.12089	N
Gm19705	ENSMUSG00000097113	7.56006	7.54826	7.57236	7.49548	7.48317	7.49531	7.50728	15.3154	0.597005	NA	-0.404642	-0.00893207	NA
Nr5a2	ENSMUSG00000026398	7.82056	7.6509	7.5476	7.71459	7.98755	7.86213	7.88425	39.6897	0.131226	NA	0.990799	0.027489	NA
NA	ENSMUSG00000098206	7.25169	7.34029	7.17869	7.3267	7.3997	7.32149	7.23809	4.2171	0.655111	NA	0.674477	0.00312235	NA
Ptprc	ENSMUSG00000026395	9.04152	9.30357	9.57755	9.68771	9.15168	9.42168	9.42566	543.688	0.631102	0.88703	0.146038	0.0169097	N
NA	ENSMUSG00000104291	7.48703	7.41135	7.33775	7.27385	7.42313	7.34883	7.34952	6.62926	0.664305	NA	-0.552746	-0.00380769	NA
Nek7	ENSMUSG00000026393	11.0993	11.1946	11.1036	11.3075	11.3032	11.2743	11.2123	2255.13	0.324074	0.716261	0.156676	0.0586216	N
2310009B15Rik	ENSMUSG00000079283	8.69882	8.79759	8.79113	8.67311	8.58079	8.60941	8.57433	185.638	0.275597	0.683206	-0.297489	-0.048115	N
NA	ENSMUSG00000102365	7.23285	7.19837	7.27871	7.25	7.20414	7.2462	7.28448	2.75475	0.899156	NA	0.205371	0.000963482	NA
Dennd1b	ENSMUSG00000056268	9.47321	9.71397	9.62938	9.60142	9.44525	9.46911	9.36066	530.254	0.401898	0.770299	-0.191952	-0.040428	N
Zbtb41	ENSMUSG00000033964	10.0662	10.083	10.0981	10.0115	9.9796	9.99526	9.99467	853.275	0.518908	0.835018	-0.111713	-0.0353466	N
Aspm	ENSMUSG00000033952	9.34415	9.98679	9.93267	9.66706	9.07855	9.25668	9.02443	522.744	0.0292637	0.298983	-0.861724	-0.0706211	N
Cfhr2	ENSMUSG00000033898	7.63141	7.50058	7.65087	7.4965	7.47703	7.53362	7.62732	19.966	0.607296	NA	-0.378181	-0.00872037	NA
NA	ENSMUSG00000089991	7.9141	7.77653	7.79952	7.7674	7.88199	7.85146	7.90498	43.4681	0.921509	NA	0.0502137	0.00252281	NA
Gm5837	ENSMUSG00000104496	7.52183	7.61617	7.50133	7.55582	7.57632	7.53121	7.46148	14.5213	0.936237	NA	-0.0658726	-0.00111988	NA
NA	ENSMUSG00000085867	7.46003	7.36897	7.51032	7.48956	7.43927	7.50315	7.58062	12.1911	0.673479	NA	0.377718	0.00595212	NA
Cfh	ENSMUSG00000026365	13.3588	13.2375	13.7044	13.52	13.1744	13.4452	13.6413	12735.1	0.952526	0.988779	0.0132628	0.00292842	N
Kcnt2	ENSMUSG00000052726	8.10487	8.03133	8.11722	8.10571	8.09336	8.12611	8.17925	82.6203	0.697306	0.910783	0.148829	0.0104847	N
Gm5835	ENSMUSG00000101795	8.4853	8.73463	8.71613	8.79288	8.56205	8.63282	8.54354	186.347	0.956874	0.990698	0.0180672	0.00193808	N
Cdc73	ENSMUSG00000026361	10.4338	10.5094	10.4717	10.4111	10.3733	10.3733	10.3356	1167.89	0.47876	0.816537	-0.118823	-0.0395236	N
B3galt2	ENSMUSG00000033849	7.60808	7.76386	7.8254	8.04856	7.83125	7.9242	7.89279	49.6772	0.154568	NA	0.781837	0.0325641	NA
NA	ENSMUSG00000089640	7.31984	7.36624	7.38195	7.34193	7.27983	7.30577	7.29553	4.88123	0.67466	NA	-0.53105	-0.00422429	NA
Glrx2	ENSMUSG00000018196	10.1018	10.0304	10.0939	10.1349	10.1428	10.1613	10.2063	889.157	0.538193	0.844625	0.107842	0.0332449	N
Ro60	ENSMUSG00000018199	9.99353	9.87577	9.91086	10.0514	10.1341	10.1182	10.1692	921.376	0.17808	0.595494	0.246854	0.0816924	N
Uchl5	ENSMUSG00000018189	10.1015	10.263	10.2846	10.0687	9.88553	9.95379	9.90718	829.773	0.0914002	0.474841	-0.336411	-0.109417	N
NA	ENSMUSG00000100455	7.90178	7.97466	7.7935	7.75624	7.86452	7.76804	7.68336	36.3817	0.359407	NA	-0.53552	-0.0200244	NA
Rgs2	ENSMUSG00000026360	11.0426	10.2187	10.3021	11.6576	12.398	12.179	12.4815	3978.19	2.95523e-08	3.90277e-05	1.79651	1.66403	Y
Rgs1	ENSMUSG00000026358	8.29349	7.95887	7.93909	8.63877	8.99318	8.86845	8.97339	205.21	6.91382e-08	6.86117e-05	1.69208	1.56882	Y
Gm7266	ENSMUSG00000100441	7.58583	7.74323	7.66135	7.75562	7.6801	7.67798	7.59822	27.372	0.716156	NA	0.251896	0.00657123	NA
Rgs18	ENSMUSG00000026357	7.70205	7.89243	7.87431	7.92054	7.74829	7.79966	7.73016	40.2003	0.817417	NA	-0.128904	-0.0051136	NA
Brinp3	ENSMUSG00000035131	7.92662	8.01856	8.11411	8.18549	7.998	8.09235	8.09355	82.0984	0.665925	0.899126	0.17744	0.012956	N
Gm5703	ENSMUSG00000101564	8.02027	8.03839	8.35905	8.09946	7.76069	7.9805	8.08135	81.0453	0.330626	0.722461	-0.52228	-0.021219	N
Pla2g4a	ENSMUSG00000056220	11.3155	11.4146	11.2382	11.1668	11.2441	11.1595	11.0677	2283.78	0.290921	0.694602	-0.179551	-0.062055	N
Ptgs2	ENSMUSG00000032487	7.71139	7.63175	7.72337	7.85667	7.84468	7.87922	7.9363	37.7588	0.149004	NA	0.762991	0.0359967	NA
NA	ENSMUSG00000099875	7.73667	7.8095	7.82949	7.82693	7.73411	7.77171	7.75409	36.8773	0.868715	NA	-0.086506	-0.00410767	NA
Odr4	ENSMUSG00000006010	10.1734	10.1448	10.1186	10.2137	10.2685	10.2415	10.2423	989.279	0.487326	0.819743	0.1178	0.0388006	N
Tpr	ENSMUSG00000006005	12.0732	12.0477	12.1392	12.0692	12.0032	12.0556	12.0946	4058.28	0.828178	0.953202	-0.0328093	-0.0124605	N
Prg4	ENSMUSG00000006014	7.73468	7.82633	7.79059	7.98126	7.92534	7.93207	7.88961	54.2098	0.194153	NA	0.769465	0.0287515	NA
Hmcn1	ENSMUSG00000066842	8.17947	8.04281	7.84616	7.9879	8.32121	8.14456	8.12456	78.9289	0.557145	0.85284	0.275145	0.0152885	N
Gm10138	ENSMUSG00000100954	8.18752	8.26258	8.05871	8.2826	8.41141	8.30052	8.20754	94.964	0.350088	0.736267	0.369538	0.0295703	N
Ivns1abp	ENSMUSG00000023150	13.3354	12.9207	12.8334	13.0435	13.5455	13.3491	13.4582	9753.72	0.163014	0.578172	0.328846	0.0718402	N
Swt1	ENSMUSG00000052748	9.09845	9.09798	9.17579	9.13496	9.05761	9.10934	9.13543	333.404	0.917609	0.979568	-0.02292	-0.00474634	N
Trmt1l	ENSMUSG00000053286	10.2146	10.1309	10.3146	10.2152	10.1152	10.2097	10.2989	959.307	0.945623	0.988088	-0.0129823	-0.00337345	N
NA	ENSMUSG00000103928	8.0623	7.88877	7.94468	7.92179	8.03941	8.01884	8.09532	59.9837	0.683209	NA	0.186353	0.00973004	NA
Rnf2	ENSMUSG00000026484	10.235	10.3308	10.2877	10.2907	10.238	10.2412	10.1948	1051.08	0.755561	0.930461	-0.0538104	-0.0167507	N
NA	ENSMUSG00000100551	7.37039	7.5008	7.34587	7.43405	7.45857	7.39876	7.30364	9.62785	0.832505	NA	0.235123	0.00225783	NA
Niban1	ENSMUSG00000026483	10.8289	10.8404	10.602	10.8865	11.1133	10.9582	10.8749	1720.99	0.23951	0.651772	0.228599	0.0662719	N
2810414N06Rik	ENSMUSG00000100594	7.60749	7.62632	7.59418	7.74526	7.75857	7.74342	7.72643	27.6757	0.291349	NA	0.620622	0.0224943	NA
Edem3	ENSMUSG00000043019	10.6506	10.7588	10.9272	10.9278	10.6513	10.7996	10.8196	1613.57	0.901274	0.973632	0.0244888	0.00586667	N
1700025G04Rik	ENSMUSG00000032666	10.4485	10.1854	10.4711	10.1994	10.1769	10.2796	10.4625	1078.56	0.582204	0.865723	-0.120222	-0.026484	N
Tsen15	ENSMUSG00000014980	9.88327	10.0746	9.87603	9.78585	9.79308	9.72448	9.59452	652.098	0.167669	0.581957	-0.295094	-0.0772883	N
Colgalt2	ENSMUSG00000032649	9.05897	9.19689	9.26527	9.65562	9.44931	9.54087	9.51769	494.477	0.016201	0.220169	0.525603	0.263765	N
Rgl1	ENSMUSG00000026482	9.97569	10.0128	9.99491	10.3532	10.3339	10.3344	10.3161	990.23	0.011663	0.189025	0.42472	0.271401	N
NA	ENSMUSG00000080950	7.49195	7.43002	7.37566	7.30412	7.4204	7.36352	7.36604	7.51329	0.621039	NA	-0.539478	-0.00563821	NA
Arpc5	ENSMUSG00000008475	12.7425	12.8824	13.0931	12.8502	12.4997	12.6867	12.7103	7359.95	0.249892	0.659302	-0.226202	-0.0619128	N
Ncf2	ENSMUSG00000026480	9.62807	9.92773	9.89537	10.0957	9.82845	9.90676	9.79608	730.873	0.610107	0.878405	0.120703	0.023376	N
Smg7	ENSMUSG00000042772	11.4755	11.4032	11.7047	11.4645	11.2353	11.4122	11.5368	2531.36	0.523616	0.837695	-0.126523	-0.0327269	N
Nmnat2	ENSMUSG00000042751	8.67991	8.54169	8.74851	8.78041	8.71181	8.80362	8.91863	214.228	0.322988	0.715271	0.282441	0.0414793	N
Lamc2	ENSMUSG00000026479	12.5739	13.0269	13.5542	13.0797	12.0994	12.6019	12.6267	8159.93	0.171075	0.585817	-0.459221	-0.0484091	N
Lamc1	ENSMUSG00000026478	12.855	12.4923	12.7028	12.9621	13.1143	13.1337	13.3248	8019.97	0.0192127	0.243003	0.47083	0.236576	N
NA	ENSMUSG00000073538	7.20273	7.38655	7.38192	7.40042	7.22123	7.27942	7.2166	4.78489	0.762824	NA	-0.442423	-0.00196566	NA
Dhx9	ENSMUSG00000042699	12.5385	12.6116	12.5809	12.369	12.3266	12.3305	12.2959	5385.96	0.0783239	0.446907	-0.260114	-0.12893	N
Npl	ENSMUSG00000042684	8.3332	8.57612	8.6646	8.70432	8.37292	8.51288	8.4614	162.491	0.995702	0.998639	0.00196947	0.000675408	N
Rgs16	ENSMUSG00000026475	7.95763	7.9831	7.91344	7.96558	8.00977	7.97182	7.9401	53.981	0.8965	NA	0.0577188	0.00445655	NA
Rnasel	ENSMUSG00000066800	10.0921	10.2135	10.4932	10.4611	10.0599	10.2869	10.3396	1105.84	0.902275	0.973632	0.0297581	0.00631086	N
NA	ENSMUSG00000100183	7.26875	7.30133	7.15755	7.28852	7.39972	7.31473	7.25594	3.97935	0.592195	NA	0.792862	0.0040942	NA
Rgsl1	ENSMUSG00000042641	7.2823	7.24913	7.2775	7.30207	7.30687	7.31473	7.33524	4.42531	0.68	NA	0.559818	0.00396452	NA
Teddm2	ENSMUSG00000045968	7.5155	7.42282	7.39596	7.48952	7.60906	7.56026	7.5822	14.2941	0.378352	NA	0.731536	0.0133537	NA
Glul	ENSMUSG00000026473	13.3358	13.2213	13.1362	13.4742	13.6739	13.5789	13.5887	11241.8	0.0287374	0.295762	0.35575	0.193677	N
NA	ENSMUSG00000101903	7.36598	7.48697	7.28384	7.46455	7.54669	7.4516	7.34355	10.3109	0.550113	NA	0.610931	0.00671951	NA
NA	ENSMUSG00000100502	7.84876	7.52553	7.57433	7.61965	7.89407	7.81886	7.94287	37.7976	0.348787	NA	0.62444	0.016246	NA
Gm28286	ENSMUSG00000100627	8.44069	8.30208	8.34657	8.48126	8.57538	8.55884	8.61987	173.545	0.189702	0.608037	0.368694	0.0586247	N
Cacna1e	ENSMUSG00000004110	7.99246	7.90449	7.79921	8.20221	8.39545	8.29595	8.29017	94.7901	0.00584643	0.145852	1.1706	0.106905	N
Gm9530	ENSMUSG00000096950	7.52481	7.53733	7.4186	7.39889	7.50511	7.43012	7.38638	11.8314	0.668772	NA	-0.382397	-0.00562236	NA
Ier5	ENSMUSG00000056708	10.0224	10.077	10.3148	10.3297	10.0373	10.214	10.2751	914.726	0.660134	0.896703	0.0980399	0.0210307	N
Mr1	ENSMUSG00000026471	9.58859	9.58715	9.52994	9.86494	9.92359	9.88497	9.86638	662	0.0220209	0.258292	0.421146	0.22179	N
Stx6	ENSMUSG00000026470	10.5608	10.6237	10.5278	10.6552	10.6882	10.6452	10.5923	1308.46	0.596705	0.872894	0.0887229	0.0290193	N
NA	ENSMUSG00000104181	7.24221	7.20626	7.20603	7.1644	7.20058	7.18844	7.20035	1.37825	0.792767	NA	-0.564218	-0.00164511	NA
BC034090	ENSMUSG00000033722	9.0952	8.86327	8.99528	9.00047	9.10039	9.11108	9.23239	297.339	0.395188	0.764595	0.229886	0.0356125	N
Xpr1	ENSMUSG00000026469	10.6692	10.5244	10.743	10.8583	10.7845	10.8819	11.0031	1574.85	0.141383	0.551641	0.275147	0.0901567	N
Gm5532	ENSMUSG00000073535	7.22046	7.24612	7.17643	7.34091	7.38493	7.34703	7.31524	4.62674	0.274082	NA	1.45527	0.0103723	NA
Acbd6	ENSMUSG00000033701	10.4916	10.3714	10.3776	10.423	10.537	10.501	10.5432	1123.3	0.548204	0.848135	0.106783	0.0325674	N
Qsox1	ENSMUSG00000033684	13.094	13.302	13.6171	13.4073	12.8842	13.1636	13.1993	11393.3	0.44788	0.798521	-0.177288	-0.0371465	N
Cep350	ENSMUSG00000033671	10.5125	10.5368	10.832	10.7444	10.4249	10.6298	10.7201	1392.81	0.970077	0.993014	0.00824029	0.0019365	N
Tor1aip1	ENSMUSG00000026466	11.0637	11.1146	11.3267	11.2547	10.9917	11.1501	11.2038	2081.27	0.918062	0.979759	-0.0198688	0.000224641	N
NA	ENSMUSG00000102964	7.2215	7.23967	7.18648	7.19744	7.23245	7.20305	7.17926	1.7151	0.912629	NA	-0.212315	-0.000767579	NA
Tor1aip2	ENSMUSG00000050565	12.3073	12.352	12.697	12.5418	12.1521	12.3971	12.4972	5516.74	0.794296	0.943106	-0.0559996	-0.0122739	N
Fam163a	ENSMUSG00000015484	7.22946	7.1938	7.1669	7.18972	7.25229	7.22247	7.22539	1.85972	0.833581	NA	0.395997	0.00136238	NA
Nphs2	ENSMUSG00000026602	7.39461	7.33442	7.49306	7.39536	7.29691	7.3826	7.45555	8.58969	0.860686	NA	-0.183676	-0.00207025	NA
Axdnd1	ENSMUSG00000026601	7.29263	7.41653	7.44881	7.45404	7.29786	7.36068	7.33014	6.99286	0.804583	NA	-0.28929	-0.0024698	NA
Gm2000	ENSMUSG00000078193	8.58466	8.89517	8.67111	8.67771	8.59126	8.54539	8.3672	175.978	0.358102	0.740867	-0.309358	-0.033597	N
Soat1	ENSMUSG00000026600	10.2231	10.0708	10.1004	10.2594	10.3821	10.3511	10.4117	1000.05	0.139195	0.549349	0.276048	0.0923589	N
Csnk2a1-ps3	ENSMUSG00000101523	7.60706	7.68316	7.70645	7.65135	7.55196	7.59285	7.57525	23.1019	0.560572	NA	-0.380579	-0.0113747	NA
Abl2	ENSMUSG00000026596	10.2148	10.1704	10.2763	10.2283	10.1668	10.2226	10.2727	961.09	0.976118	0.995022	0.00532623	0.00171512	N
Tor3a	ENSMUSG00000060519	9.72024	9.90855	9.79922	10.0727	9.99374	9.98362	9.88441	737.018	0.256585	0.665358	0.228364	0.0617175	N
Fam20b	ENSMUSG00000033557	11.7608	11.7896	11.8305	11.635	11.5653	11.6022	11.6063	3082.71	0.170345	0.584995	-0.206967	-0.0900282	N
Ralgps2	ENSMUSG00000026594	9.54288	9.57035	9.66835	9.724	9.59854	9.67302	9.69653	580.644	0.597367	0.873259	0.105154	0.0270304	N
Rasal2	ENSMUSG00000070565	9.26687	9.28299	9.17014	9.29317	9.3899	9.32004	9.27705	396.352	0.581118	0.865315	0.120264	0.0267907	N
2810025M15Rik	ENSMUSG00000049881	9.23048	9.26267	9.13256	9.13321	9.23113	9.15512	9.10102	341.184	0.714604	0.917683	-0.0838747	-0.0166417	N
Cryzl2	ENSMUSG00000033488	9.20721	9.24261	9.02263	9.24825	9.43283	9.29798	9.21285	378.055	0.369212	0.747404	0.225554	0.0410217	N
Sec16b	ENSMUSG00000026589	9.24973	9.34763	9.19244	9.43019	9.48748	9.41666	9.33229	485.297	0.304363	0.704194	0.221756	0.0531519	N
Brinp2	ENSMUSG00000004031	7.68594	7.50712	7.43776	7.47964	7.72782	7.62197	7.65846	18.7276	0.710048	NA	0.332455	0.00477043	NA
Astn1	ENSMUSG00000026587	7.87261	7.78949	7.37388	7.76081	8.25953	7.95476	7.84393	45.3484	0.166578	NA	1.10396	0.0179135	NA
Pappa2	ENSMUSG00000073530	7.34117	7.32288	7.06695	7.39068	7.6649	7.48819	7.40898	9.40532	0.0927123	NA	2.17215	0.0135899	NA
Cop1	ENSMUSG00000040782	11.0359	11.085	11.2034	11.1937	11.0262	11.1215	11.1445	2048.58	0.934171	0.984217	0.0141369	0.00470063	N
Tnr	ENSMUSG00000015829	7.37971	7.23302	7.27178	7.33121	7.43914	7.41608	7.4779	7.70616	0.286343	NA	1.28494	0.0101915	NA
4930523C07Rik	ENSMUSG00000090394	11.1016	10.9462	11.1585	11.5497	11.4928	11.5825	11.705	2436.04	0.00146485	0.0807607	0.569786	0.440556	N
4930562F07Rik	ENSMUSG00000026729	7.58528	7.56027	7.60633	7.5493	7.52825	7.55062	7.57431	17.4445	0.767199	NA	-0.21583	-0.00535413	NA
Mrps14	ENSMUSG00000058267	10.5478	10.7414	10.706	10.5437	10.3854	10.4264	10.3501	1232.78	0.132192	0.540267	-0.282597	-0.0906912	N
Cacybp	ENSMUSG00000014226	11.0449	11.2443	11.2433	10.9412	10.7428	10.8086	10.7418	1717.23	0.0228547	0.26139	-0.423735	-0.219079	N
NA	ENSMUSG00000103006	7.30386	7.43244	7.38993	7.40709	7.32102	7.33554	7.27851	5.72027	0.743309	NA	-0.407204	-0.00312277	NA
Rabgap1l	ENSMUSG00000026721	10.794	10.8515	10.8681	10.8615	10.7874	10.8177	10.8041	1683.14	0.888537	0.970445	-0.0224098	-0.00700971	N
NA	ENSMUSG00000103632	7.30453	7.39279	7.33626	7.32662	7.29488	7.28662	7.23836	5.33948	0.676595	NA	-0.50886	-0.00449249	NA
Gm6177	ENSMUSG00000057499	7.51565	7.5521	7.5661	7.66368	7.61324	7.63472	7.62724	21.8595	0.413118	NA	0.605487	0.0143792	NA
Rc3h1	ENSMUSG00000040423	10.6686	10.6792	10.9193	10.8478	10.5972	10.7607	10.8372	1620.88	0.966618	0.991598	0.00831579	0.00122112	N
Serpinc1	ENSMUSG00000026715	7.41232	7.30637	7.34015	7.31272	7.38489	7.37209	7.41867	6.64094	0.898262	NA	0.145488	0.00141875	NA
Zbtb37	ENSMUSG00000043467	9.83948	9.70981	9.60196	9.69484	9.93235	9.81723	9.8245	649.613	0.517558	0.834664	0.140875	0.0317736	N
Gas5	ENSMUSG00000053332	12.5022	12.4174	12.2128	12.0833	12.3726	12.208	12.168	4750.32	0.339021	0.728263	-0.179503	-0.0524995	N
Dars2	ENSMUSG00000026709	9.2616	9.28464	9.39012	9.35343	9.22491	9.30291	9.33039	396.056	0.945965	0.988088	-0.0149299	-0.0026514	N
Cenpl	ENSMUSG00000026708	8.86357	9.0587	9.07005	8.8089	8.60241	8.67503	8.61377	236.442	0.0376562	0.335963	-0.606357	-0.110961	N
Klhl20	ENSMUSG00000026705	9.77088	9.79473	9.82919	9.78533	9.72702	9.75794	9.76148	652.908	0.766685	0.932674	-0.0547038	-0.0153923	N
Ankrd45	ENSMUSG00000044835	7.43807	7.48288	7.15014	7.44237	7.73031	7.52342	7.39756	13.903	0.497991	NA	0.718426	0.00685963	NA
Prdx6	ENSMUSG00000026701	12.1668	12.2502	11.9338	12	12.233	12.0499	11.9166	4065.86	0.721111	0.919989	-0.0698544	-0.0179405	N
NA	ENSMUSG00000040323	7.75203	7.7984	7.86863	7.73617	7.61957	7.68185	7.6898	31.1069	0.351348	NA	-0.543194	-0.0206473	NA
Fasl	ENSMUSG00000000817	7.30935	7.34259	7.23279	7.33044	7.40699	7.34488	7.2972	6.42488	0.663019	NA	0.540851	0.00430919	NA
Suco	ENSMUSG00000040297	10.6008	10.7019	10.6885	10.7511	10.6634	10.6881	10.65	1454.09	0.865655	0.963406	0.028249	0.00923748	N
Pigc	ENSMUSG00000026698	9.80845	9.83622	9.84109	9.81371	9.78107	9.79357	9.78594	680.773	0.798159	0.944251	-0.0462135	-0.0139181	N
Dnm3	ENSMUSG00000040265	8.76004	8.99682	8.55092	8.9884	9.19752	8.97918	8.75162	300.409	0.346545	0.733035	0.332312	0.0335456	N
Dnm3os	ENSMUSG00000078190	8.79354	8.74677	8.602	8.82627	9.01781	8.9057	8.87304	255.988	0.206467	0.624001	0.338284	0.0584884	N
Eef1aknmt	ENSMUSG00000026694	10.1012	10.1435	10.0773	9.97951	10.0035	9.9734	9.93722	780.304	0.327597	0.719129	-0.175124	-0.0555593	N
Vamp4	ENSMUSG00000026696	9.74863	9.7478	9.78394	9.77022	9.73491	9.75872	9.77104	662.477	0.994833	0.998639	-0.00117676	-0.000518072	N
Myoc	ENSMUSG00000026697	7.37702	7.28193	7.34877	7.30838	7.33662	7.34949	7.40347	5.18683	0.905963	NA	0.152067	0.00105141	NA
Prrc2c	ENSMUSG00000040225	12.3476	12.314	12.463	12.3357	12.2202	12.3084	12.3693	5035.94	0.66232	0.897772	-0.0693432	-0.025717	N
NA	ENSMUSG00000098259	7.40127	7.31203	7.24006	7.24621	7.40741	7.32969	7.33545	6.11481	0.98283	NA	-0.0268809	-0.000161004	NA
Fmo4	ENSMUSG00000026692	7.37885	7.34066	7.30462	7.30978	7.38401	7.34726	7.34797	5.98882	0.943271	NA	0.0828284	0.000804658	NA
Fmo1	ENSMUSG00000040181	9.07514	9.32596	8.79058	9.30419	9.58875	9.31544	9.05337	436.029	0.316745	0.711189	0.348164	0.0340595	N
Fmo2	ENSMUSG00000040170	10.2517	10.0135	9.77954	9.67291	10.145	9.90966	9.91106	783.983	0.545943	0.847597	-0.167419	-0.0246666	N
Prrx1	ENSMUSG00000026586	11.3068	11.263	11.2683	11.7846	11.8231	11.812	11.8284	3176.09	0.000114627	0.0176049	0.579323	0.490985	Y
Gorab	ENSMUSG00000040124	9.32942	9.38664	9.28751	9.19117	9.23309	9.18607	9.13396	380.32	0.285585	0.690727	-0.231245	-0.0565975	N
Rpsa-ps1	ENSMUSG00000102117	7.67439	7.79647	7.74758	7.8103	7.7371	7.74521	7.68822	32.3068	0.819638	NA	0.141548	0.00469956	NA
Kifap3	ENSMUSG00000026585	10.3292	10.207	10.1572	10.4133	10.5853	10.5114	10.5355	1156.53	0.0666816	0.420287	0.336415	0.133439	N
Scyl3	ENSMUSG00000026584	9.75085	9.80045	9.7928	9.80272	9.76077	9.77221	9.75313	639.057	0.94242	0.987789	-0.0133298	-0.0037043	N
BC055324	ENSMUSG00000041406	8.80512	9.04769	8.90461	8.6682	8.56871	8.55418	8.42563	192.254	0.0199774	0.246426	-0.782733	-0.112561	N
Mettl18	ENSMUSG00000041396	8.40078	8.52931	8.41901	8.47015	8.45193	8.42123	8.34163	136.393	0.873236	0.965348	-0.0497106	-0.00583982	N
Sele	ENSMUSG00000026582	7.37803	7.41811	7.48146	7.53289	7.42946	7.48505	7.4928	11.8025	0.588	NA	0.487617	0.00770357	NA
Sell	ENSMUSG00000026581	7.51498	7.68646	7.85343	7.96796	7.62952	7.79799	7.79649	39.8194	0.543894	NA	0.384012	0.0114611	NA
Selp	ENSMUSG00000026580	8.47827	8.24809	8.56969	8.66195	8.57053	8.70821	8.89214	176.765	0.088802	0.46886	0.71255	0.0528101	N
Gm16548	ENSMUSG00000086593	7.21925	7.25364	7.26429	7.30163	7.25658	7.27515	7.26723	3.52845	0.81389	NA	0.340436	0.00213604	NA
F5	ENSMUSG00000026579	9.79619	9.05495	8.92092	9.80915	10.6844	10.348	10.5504	897.048	0.000262112	0.0293478	1.51637	1.18999	Y
Slc19a2	ENSMUSG00000040918	9.26887	9.05118	9.26411	9.11833	9.12309	9.19248	9.33602	367.807	0.974979	0.995022	-0.00789501	-0.00145799	N
Ccdc181	ENSMUSG00000026578	9.21285	9.12595	8.73202	9.14018	9.62101	9.32942	9.22708	372.365	0.171488	0.586059	0.455671	0.0509289	N
Blzf1	ENSMUSG00000026577	9.71216	9.6724	9.79298	9.68972	9.6089	9.67604	9.72948	600.299	0.729441	0.922088	-0.067764	-0.0173056	N
Nme7	ENSMUSG00000026575	9.44272	9.41372	9.4127	9.41034	9.44036	9.43001	9.43934	466.371	0.96113	0.991059	0.00959756	0.00241857	N
Atp1b1	ENSMUSG00000026576	11.3177	11.1929	10.8369	11.0178	11.4986	11.2197	11.1426	2070.23	0.653487	0.895697	0.110135	0.0201653	N
Gm32391	ENSMUSG00000104011	7.45169	7.3387	7.43141	7.37254	7.39282	7.41696	7.48553	8.19065	0.992511	NA	0.00996617	0.000177314	NA
Dpt	ENSMUSG00000026574	12.8237	12.9464	12.8649	12.8971	12.8559	12.8425	12.7744	7686.92	0.806134	0.947008	-0.0371359	-0.0135954	N
Gm20743	ENSMUSG00000104117	7.30857	7.29236	7.186	7.23076	7.35334	7.27702	7.24697	3.39872	0.983899	NA	0.0314881	0.000172523	NA
Xcl1	ENSMUSG00000026573	7.62189	7.78408	7.54999	7.74569	7.81759	7.71559	7.5835	37.5182	0.768846	NA	0.195761	0.00531106	NA
Sft2d2	ENSMUSG00000040848	11.9027	11.8455	11.9677	11.8257	11.7607	11.8231	11.883	3608.89	0.571367	0.860393	-0.0882223	-0.0319196	N
Tiprl	ENSMUSG00000040843	10.4572	10.5165	10.4812	10.4284	10.4044	10.4006	10.3691	1153.18	0.542565	0.84588	-0.10115	-0.033534	N
NA	ENSMUSG00000102302	7.74921	7.73032	7.69307	7.67151	7.72766	7.69653	7.69041	29.478	0.846186	NA	-0.110985	-0.00406297	NA
Gpr161	ENSMUSG00000040836	9.21422	9.12145	9.16877	9.22196	9.26741	9.26804	9.31473	363.186	0.446503	0.797436	0.169364	0.0368726	N
Dcaf6	ENSMUSG00000026571	10.3377	10.1262	10.2031	10.3631	10.4976	10.4784	10.5746	1117.73	0.107579	0.503802	0.310594	0.102332	N
Mpc2	ENSMUSG00000026568	10.6043	10.8127	10.6873	10.6706	10.5877	10.5735	10.4622	1341.34	0.426949	0.787979	-0.148035	-0.042892	N
Mpzl1	ENSMUSG00000026566	12.1848	12.1188	12.1992	12.0817	12.0673	12.0989	12.1477	4374.58	0.625309	0.88432	-0.0730035	-0.0268366	N
Rcsd1	ENSMUSG00000040723	9.07277	9.16923	8.91703	9.18449	9.34024	9.20426	9.08804	337.683	0.351451	0.737127	0.244648	0.0418537	N
Creg1	ENSMUSG00000040713	10.4299	10.5029	10.4921	10.6248	10.5627	10.5798	10.5518	1272	0.448926	0.799451	0.125917	0.0431122	N
Cd247	ENSMUSG00000005763	7.59573	7.5427	7.49491	7.65336	7.75418	7.70464	7.70638	24.7927	0.220027	NA	0.792763	0.0243486	NA
Pou2f1	ENSMUSG00000026565	10.02	10.0657	10.0823	10.0084	9.94609	9.97241	9.96271	805.912	0.535212	0.843229	-0.110358	-0.0334941	N
Dusp27	ENSMUSG00000026564	7.28918	7.23541	7.19696	7.30319	7.39541	7.35185	7.35695	4.17508	0.326615	NA	1.45125	0.00806367	NA
Gpa33	ENSMUSG00000000544	7.8136	8.00367	7.79993	7.77488	7.78855	7.71608	7.5848	39.4792	0.354818	NA	-0.510829	-0.0210588	NA
Ildr2	ENSMUSG00000040612	9.26864	8.98744	8.89403	9.21129	9.5859	9.4299	9.4925	430.64	0.0454446	0.363582	0.566348	0.107941	N
NA	ENSMUSG00000103400	7.4612	7.47635	7.52069	7.62141	7.56191	7.59653	7.60626	15.8322	0.363752	NA	0.704032	0.0152107	NA
Tada1	ENSMUSG00000026563	10.1118	10.1301	10.1216	10.0442	10.0345	10.0349	10.0259	850.376	0.525694	0.838633	-0.109232	-0.0350315	N
Pogk	ENSMUSG00000040596	10.0897	9.91331	9.90653	9.86254	10.0457	9.98237	10.0389	758.177	0.909826	0.9757	0.023186	0.0064682	N
NA	ENSMUSG00000084093	7.50744	7.67482	7.58836	7.61709	7.53616	7.53432	7.44971	17.4133	0.773263	NA	-0.225847	-0.00439242	NA
Gm6286	ENSMUSG00000086925	7.74331	7.74364	7.68565	7.62945	7.68711	7.64856	7.62912	29.7205	0.521315	NA	-0.408047	-0.0127409	NA
NA	ENSMUSG00000097823	7.62821	7.48502	7.49017	7.35403	7.49208	7.44778	7.49723	12.1854	0.511372	NA	-0.612216	-0.00847689	NA
Fam78b	ENSMUSG00000060568	8.13175	8.05139	8.28848	8.15299	7.99627	8.12754	8.23336	80.9542	0.910178	0.975859	-0.0485298	-0.00321617	N
Uck2	ENSMUSG00000026558	11.2505	11.2547	11.2444	10.9146	10.9206	10.9152	10.9104	1834.38	0.0133273	0.201566	-0.382519	-0.247086	N
Tmco1	ENSMUSG00000052428	11.3663	11.4271	11.5197	11.3134	11.16	11.242	11.2526	2461.95	0.193775	0.612921	-0.214525	-0.0812062	N
NA	ENSMUSG00000088246	7.91857	7.82265	8.12434	8.02979	7.82402	7.99317	8.12571	67.0104	0.867769	NA	-0.0998702	-0.00261914	NA
Aldh9a1	ENSMUSG00000026687	10.9419	11.071	11.0888	11.1484	11.0015	11.0564	11.0193	1906.81	0.878842	0.967236	0.0259472	0.00837511	N
Mgst3	ENSMUSG00000026688	10.1501	10.4506	10.715	10.2755	9.71062	9.98706	9.97505	1102.63	0.0574278	0.399947	-0.551985	-0.0915252	N
Rxrg	ENSMUSG00000015843	7.3383	7.42148	7.32201	7.36039	7.37668	7.3381	7.27722	5.67033	0.825303	NA	-0.272809	-0.00214509	NA
Pbx1	ENSMUSG00000052534	12.7003	12.3286	12.392	12.8445	13.1528	13.0712	13.2162	7236.47	0.00266187	0.102205	0.623689	0.452211	N
Nuf2	ENSMUSG00000026683	9.3526	9.88717	9.66224	9.19112	8.88147	8.90971	8.65654	382.413	0.00128643	0.0780021	-1.2409	-0.888775	N
Rgs5	ENSMUSG00000026678	11.2893	11.5776	10.443	11.2662	12.1124	11.4521	10.9778	2983.99	0.631271	0.88703	0.358153	0.00749509	N
Rgs4	ENSMUSG00000038530	8.41946	8.57683	8.41714	8.78226	8.78458	8.73058	8.62489	195.678	0.0865357	0.464972	0.486064	0.0831048	N
Hsd17b7	ENSMUSG00000026675	9.20828	9.51954	9.51202	9.23876	8.93502	9.03376	8.9275	346.974	0.0296988	0.300741	-0.653423	-0.113744	N
3110045C21Rik	ENSMUSG00000097503	7.64025	7.57374	7.73923	7.5229	7.42392	7.51208	7.58941	17.6783	0.29556	NA	-0.83037	-0.0160408	NA
Ddr2	ENSMUSG00000026674	11.7798	11.8742	11.7699	11.9173	11.9272	11.8892	11.823	3630.17	0.578361	0.863615	0.0860694	0.0305261	N
Uap1	ENSMUSG00000026670	11.415	11.58	11.7861	11.4328	11.0617	11.2541	11.2677	2607.98	0.0779592	0.446073	-0.373108	-0.112232	N
NA	ENSMUSG00000104266	7.23695	7.18009	7.17745	7.29216	7.35166	7.33095	7.34902	3.66226	0.257249	NA	1.70226	0.00945544	NA
Uhmk1	ENSMUSG00000026667	11.4249	11.4395	11.583	11.4243	11.2662	11.3667	11.4097	2619.5	0.453065	0.801681	-0.12589	-0.0417691	N
Gm6345	ENSMUSG00000096964	7.34166	7.33191	7.35337	7.35566	7.34395	7.35501	7.36541	6.26773	0.92619	NA	0.112035	0.00109096	NA
Sh2d1b1	ENSMUSG00000102418	7.5345	7.75549	7.44809	7.56896	7.65537	7.5241	7.34797	16.519	0.710786	NA	-0.380392	-0.00354431	NA
Gm7694	ENSMUSG00000102752	9.40039	9.3489	9.54242	9.4843	9.34227	9.45412	9.53579	464.511	0.882142	0.968885	0.0333615	0.00715069	N
Nos1ap	ENSMUSG00000038473	8.1069	8.15905	8.09144	8.13638	8.15183	8.12414	8.08422	76.4842	0.9762	0.995022	0.0112607	0.00117797	N
Gm7299	ENSMUSG00000102193	7.26743	7.29376	7.17316	7.27734	7.37161	7.29999	7.25102	3.49381	0.635531	NA	0.76834	0.00338784	NA
Olfml2b	ENSMUSG00000038463	9.0425	8.98377	8.78893	9.26574	9.51931	9.36984	9.32447	394.392	0.00780798	0.162452	0.650645	0.384641	N
Atf6	ENSMUSG00000026663	10.7953	10.9512	10.8589	11.0835	11.0199	11.0104	10.9276	1821.26	0.3482	0.734438	0.159273	0.0540335	N
Dusp12	ENSMUSG00000026659	9.7487	9.76922	9.70303	9.59179	9.63747	9.60018	9.57128	559.399	0.30736	0.705435	-0.195315	-0.0564691	N
NA	ENSMUSG00000096968	7.42108	7.54923	7.45228	7.54176	7.51056	7.48865	7.41361	11.4241	0.862384	NA	0.162773	0.00237064	NA
Fcrla	ENSMUSG00000038421	7.48514	7.64456	7.46059	7.49433	7.51887	7.44937	7.3349	13.2852	0.487111	NA	-0.707628	-0.00769464	NA
NA	ENSMUSG00000089838	7.58563	7.75113	7.63351	7.64118	7.5933	7.57005	7.47568	23.0624	0.581218	NA	-0.376373	-0.0101232	NA
Fcgr2b	ENSMUSG00000026656	9.24254	9.32773	9.48154	9.51912	9.28011	9.41105	9.43393	504.751	0.706838	0.915397	0.0862341	0.0134765	N
Fcgr4	ENSMUSG00000059089	7.70536	8.06726	7.98084	8.12985	7.85436	7.91738	7.76795	55.3728	0.78919	NA	-0.153685	-0.00550331	NA
Fcgr3	ENSMUSG00000059498	8.93244	8.99279	9.26669	9.2943	8.96005	9.16276	9.23394	363.557	0.605107	0.875403	0.146963	0.020069	N
Cfap126	ENSMUSG00000026649	8.39731	8.30486	7.73381	8.47065	9.13415	8.72263	8.5631	169.779	0.0267653	0.286794	1.20375	0.0468273	N
Sdhc	ENSMUSG00000058076	12.1693	12.194	12.2885	12.1983	12.079	12.1503	12.1735	4416.66	0.647105	0.893153	-0.0708968	-0.0254519	N
Mpz	ENSMUSG00000056569	7.89224	7.68653	7.81071	7.81379	7.89533	7.90954	8.01951	50.69	0.522792	NA	0.315289	0.0161122	NA
Pcp4l1	ENSMUSG00000038370	12.4866	12.4632	12.8562	13.1125	12.7428	12.9971	13.1358	7098.78	0.0567922	0.399843	0.412566	0.12839	N
Tomm40l	ENSMUSG00000005674	10.547	10.6231	10.7699	10.5755	10.3526	10.4758	10.4993	1249.91	0.290861	0.694602	-0.204468	-0.0601733	N
Apoa2	ENSMUSG00000005681	7.68328	7.53372	7.58558	7.4139	7.51161	7.49633	7.56347	16.8743	0.389541	NA	-0.703081	-0.012952	NA
Fcer1g	ENSMUSG00000058715	9.36941	9.60163	9.78643	9.91275	9.49573	9.69634	9.68053	591.089	0.614122	0.880505	0.1356	0.0206231	N
Ndufs2	ENSMUSG00000013593	12.7611	12.816	12.8149	12.8069	12.753	12.7706	12.7519	6838.34	0.848279	0.959683	-0.0276583	-0.0108635	N
Adamts4	ENSMUSG00000006403	9.73584	9.97562	10.4009	10.4068	9.74181	10.1052	10.167	1076.05	0.796787	0.944081	0.0794319	0.00936889	N
B4galt3	ENSMUSG00000052423	10.8717	10.801	11.0184	10.7599	10.6132	10.7346	10.8306	1509.08	0.309246	0.707254	-0.190456	-0.0560338	N
Ppox	ENSMUSG00000062729	10.3765	10.2035	10.076	10.1399	10.4404	10.2977	10.3129	971.846	0.65473	0.895717	0.0982783	0.0170431	N
Usp21	ENSMUSG00000053483	10.5984	10.4898	10.5117	10.519	10.6058	10.5841	10.6276	1232.65	0.720487	0.91966	0.0614487	0.0194279	N
Ufc1	ENSMUSG00000062963	11.5046	11.6363	11.5683	11.5404	11.4767	11.4752	11.4086	2777.65	0.524022	0.837958	-0.101817	-0.0357084	N
NA	ENSMUSG00000079137	7.42581	7.50639	7.5045	7.54626	7.46758	7.49318	7.46569	13.1656	0.809563	NA	0.218504	0.00344502	NA
NA	ENSMUSG00000103983	8.37799	8.33373	8.47909	8.24633	8.14523	8.22738	8.29058	105.601	0.239437	0.651772	-0.407443	-0.0425907	N
Dedd	ENSMUSG00000013973	10.6369	10.6146	10.8041	10.6035	10.4364	10.5552	10.6258	1337.37	0.406777	0.774389	-0.155226	-0.0447716	N
Nit1	ENSMUSG00000013997	10.3806	10.3168	10.4074	10.4705	10.4437	10.4829	10.5344	1161.3	0.418021	0.781045	0.137148	0.0458477	N
Pfdn2	ENSMUSG00000006412	11.0385	11.1526	11.0318	10.8694	10.8761	10.8336	10.7553	1658.65	0.0986335	0.491125	-0.277363	-0.114756	N
NA	ENSMUSG00000102929	7.53867	7.59871	7.47983	7.56482	7.62366	7.56442	7.50478	15.6447	0.840825	NA	0.160882	0.00324193	NA
Klhdc9	ENSMUSG00000045259	7.52362	7.62558	7.40934	7.68656	7.80084	7.69067	7.5846	21.8566	0.214907	NA	0.939449	0.0199003	NA
Nectin4	ENSMUSG00000006411	10.4973	10.5332	10.9974	10.5607	10.0606	10.382	10.5248	1280.31	0.204703	0.622055	-0.351994	-0.0555299	N
Arhgap30	ENSMUSG00000048865	8.71329	8.8413	9.07188	9.13126	8.77267	8.96906	9.00325	286.455	0.616909	0.881383	0.152992	0.0192687	N
Usf1	ENSMUSG00000026641	10.8625	10.9058	10.8972	10.8174	10.7826	10.7913	10.774	1609.7	0.478662	0.816504	-0.112159	-0.0403194	N
Tstd1	ENSMUSG00000103711	7.8323	7.72873	7.82283	7.79658	7.80604	7.83426	7.90015	39.658	0.793039	NA	0.134907	0.00640362	NA
NA	ENSMUSG00000097045	7.29045	7.19395	7.24597	7.26639	7.31088	7.31339	7.36289	3.62783	0.579705	NA	0.821766	0.00465437	NA
F11r	ENSMUSG00000038235	12.4287	12.4748	12.6086	12.3825	12.2026	12.3072	12.3364	5277.62	0.207033	0.624661	-0.207166	-0.0782807	N
Alyref2	ENSMUSG00000060244	8.63051	8.70538	8.73191	8.6993	8.5979	8.64055	8.62443	183.446	0.723859	0.920866	-0.0965504	-0.0144076	N
Cd244a	ENSMUSG00000004709	7.90498	8.03689	8.05832	8.05905	7.9057	7.96396	7.92713	62.0178	0.747088	NA	-0.142536	-0.00892952	NA
Ly9	ENSMUSG00000004707	8.23865	8.1379	8.2694	8.2806	8.24985	8.30393	8.38135	102.668	0.504835	0.82827	0.238994	0.0215661	N
Slamf7	ENSMUSG00000038179	8.15613	8.15962	8.23377	8.42467	8.34702	8.39762	8.42117	118.603	0.11453	0.515438	0.511808	0.0650003	N
Cd48	ENSMUSG00000015355	8.15158	8.32675	8.43242	8.49035	8.20951	8.33835	8.31518	126.999	0.889166	0.97053	0.051039	0.00515172	N
NA	ENSMUSG00000059058	7.44356	7.52537	7.46216	7.46642	7.44782	7.43295	7.38461	10.7075	0.720007	NA	-0.328021	-0.00501252	NA
Cd84	ENSMUSG00000038147	8.33785	8.41137	8.61605	8.64642	8.36822	8.52918	8.57289	165.081	0.686415	0.907785	0.136434	0.0141989	N
NA	ENSMUSG00000073492	7.14922	7.25344	7.22709	7.29725	7.21938	7.23655	7.19303	2.35317	0.886824	NA	0.250745	0.00094927	NA
Slamf6	ENSMUSG00000015314	7.36175	7.48106	7.43768	7.51736	7.44144	7.45228	7.39805	11.4803	0.908349	NA	0.103326	0.00163661	NA
Vangl2	ENSMUSG00000026556	10.3536	10.1146	10.2281	10.0573	10.1828	10.1788	10.2963	920.76	0.746543	0.927331	-0.0660631	-0.0165255	N
Ncstn	ENSMUSG00000003458	12.5988	12.637	12.8759	12.6921	12.4151	12.587	12.6539	6445.2	0.51233	0.832074	-0.121913	-0.0349044	N
Copa	ENSMUSG00000026553	13.4642	13.4395	13.4937	13.4869	13.4573	13.4852	13.5115	11420.6	0.888271	0.970445	0.0199398	0.0070367	N
Pex19	ENSMUSG00000003464	11.4941	11.5499	11.5767	11.4997	11.4171	11.4536	11.444	2604.86	0.537723	0.844517	-0.0951589	-0.0350547	N
Dcaf8	ENSMUSG00000026554	12.4067	12.3103	12.3741	12.4899	12.5225	12.5329	12.5863	5460.74	0.236077	0.649387	0.176972	0.0741128	N
Pea15a	ENSMUSG00000013698	12.4212	12.3477	12.5508	12.537	12.4075	12.5184	12.6106	5473.9	0.624668	0.884044	0.0817947	0.0261593	N
Casq1	ENSMUSG00000007122	8.0795	8.15081	8.07515	8.44711	8.45146	8.42479	8.3758	103.258	0.0120324	0.192592	0.851461	0.145564	N
NA	ENSMUSG00000092085	7.40997	7.34625	7.32654	7.29611	7.37954	7.34516	7.35984	5.50129	0.9046	NA	-0.148148	-0.00124921	NA
Igsf8	ENSMUSG00000038034	10.9802	10.8047	11.091	10.8726	10.7619	10.8942	11.0482	1653.94	0.696198	0.910783	-0.0782932	-0.0194847	N
Atp1a2	ENSMUSG00000007097	9.86244	9.86101	9.67366	9.90983	10.0986	9.97324	9.91126	745.601	0.264818	0.674782	0.231833	0.0605298	N
Kcnj10	ENSMUSG00000044708	7.26618	7.32053	7.33649	7.42105	7.35074	7.3795	7.3667	5.97694	0.553039	NA	0.741013	0.00595624	NA
Pigm	ENSMUSG00000050229	10.4109	10.3916	10.498	10.3341	10.247	10.3115	10.3534	1092.18	0.395913	0.765194	-0.147606	-0.047614	N
NA	ENSMUSG00000102278	8.29785	8.47181	8.61248	8.24816	7.93353	8.0853	8.0742	102.851	0.0293677	0.299031	-0.919783	-0.0723321	N
Slamf9	ENSMUSG00000026548	8.4145	8.61262	8.55157	8.69323	8.55616	8.5815	8.49511	157.56	0.687132	0.908082	0.128397	0.0140057	N
Igsf9	ENSMUSG00000037995	10.0026	9.72046	9.83761	9.49883	9.66383	9.64788	9.78098	580.204	0.197386	0.616281	-0.313234	-0.0648234	N
Tagln2	ENSMUSG00000026547	13.5111	13.6949	13.8196	13.4919	13.1833	13.3278	13.308	11198	0.0547653	0.392715	-0.356194	-0.144476	N
Cfap45	ENSMUSG00000026546	7.76235	7.8507	7.21772	7.7754	8.32004	7.9275	7.68705	46.169	0.265746	NA	0.94346	0.0122345	NA
4933439K11Rik	ENSMUSG00000085184	7.58079	7.51346	7.46434	7.55481	7.67126	7.61607	7.62214	18.8246	0.495295	NA	0.490714	0.0122239	NA
Vsig8	ENSMUSG00000049598	7.2239	7.15625	7.18821	7.23791	7.2736	7.27236	7.30557	2.3772	0.466951	NA	1.28304	0.00524307	NA
Slamf8	ENSMUSG00000053318	7.67582	7.69403	7.70504	7.78465	7.75543	7.76884	7.76645	32.5203	0.54877	NA	0.328864	0.0145514	NA
Dusp23	ENSMUSG00000026544	9.16956	9.22496	9.19138	9.39646	9.37464	9.37072	9.34106	392.054	0.193903	0.612921	0.270639	0.0739509	N
Crp	ENSMUSG00000037942	7.598	7.5639	7.43653	7.75828	7.91975	7.82347	7.79238	35.6602	0.0405413	NA	1.17072	0.0473688	NA
Fcer1a	ENSMUSG00000005339	7.56708	7.61351	7.6691	7.65972	7.55771	7.61024	7.61329	22.8552	0.937436	NA	0.0532938	0.00154551	NA
Ackr1	ENSMUSG00000037872	8.28926	8.13098	8.2665	8.31246	8.33521	8.3728	8.47073	114.377	0.283863	0.689924	0.396983	0.0383054	N
Cadm3	ENSMUSG00000005338	9.48124	9.44644	9.57766	9.80991	9.71349	9.78937	9.8447	652.901	0.0459565	0.364031	0.404501	0.147866	N
Aim2	ENSMUSG00000037860	8.5927	8.77858	8.78355	8.30978	8.11893	8.18421	8.1239	140.567	0.00052955	0.0481107	-1.16453	-0.922857	Y
Ifi206	ENSMUSG00000037849	7.75523	8.04306	8.14493	8.23336	7.84367	8.00752	7.94554	74.5271	0.917923	NA	-0.052704	-0.000690726	NA
Ifi213	ENSMUSG00000073491	7.93563	8.28712	8.30241	8.35187	7.98509	8.11244	8.00038	96.2283	0.598133	0.873317	-0.250572	-0.0131663	N
Ifi209	ENSMUSG00000043263	7.82956	8.33389	8.55425	8.6587	7.93401	8.24903	8.15437	126.92	0.823612	0.952525	-0.124507	-0.00426117	N
Ifi208	ENSMUSG00000066677	7.53209	7.77696	7.88498	7.80286	7.44997	7.60361	7.558	35.5976	0.362135	NA	-0.631959	-0.0151725	NA
Ifi207	ENSMUSG00000073490	8.47662	8.67316	8.96997	9.01887	8.52552	8.78891	8.82233	247.605	0.687217	0.9081	0.145675	0.0131523	N
Ifi204	ENSMUSG00000073489	9.72481	10.0461	10.2436	10.6311	10.1123	10.3511	10.3098	1137.54	0.121292	0.526862	0.413687	0.0735015	N
NA	ENSMUSG00000090222	8.17035	8.22616	8.04	8.2135	8.34386	8.23835	8.15769	97.6107	0.530522	0.841878	0.23904	0.0185846	N
Mndal	ENSMUSG00000090272	9.51113	9.59892	9.57534	9.8241	9.75989	9.77343	9.73632	637.806	0.133141	0.541334	0.281627	0.0933345	N
Ifi211	ENSMUSG00000026536	8.57996	8.87241	8.92146	9.20747	8.86597	8.99616	8.91502	289.812	0.272131	0.681498	0.338775	0.043089	N
Ifi203	ENSMUSG00000039997	9.74712	9.85658	9.84022	10.1494	10.0563	10.0819	10.04	865.849	0.0613917	0.407624	0.337583	0.140234	N
Ifi205	ENSMUSG00000054203	9.1131	9.23265	9.41035	9.81662	9.51938	9.67769	9.69707	619.245	0.013582	0.20422	0.616992	0.263424	N
Spta1	ENSMUSG00000026532	7.23692	7.22	7.24147	7.19718	7.19262	7.2013	7.2141	1.69485	0.777543	NA	-0.55589	-0.00187907	NA
Fmn2	ENSMUSG00000028354	7.72099	7.89322	7.8107	7.9969	7.90718	7.90958	7.82467	49.6788	0.567433	NA	0.282268	0.0145378	NA
Grem2	ENSMUSG00000050069	8.54706	9.09703	8.91717	9.83884	9.46873	9.53215	9.28888	601.798	0.000175819	0.0224579	1.02296	0.850713	Y
Rgs7	ENSMUSG00000026527	8.12455	8.26523	8.25113	8.31047	8.18389	8.22139	8.1698	92.4845	0.940836	0.986838	0.0276011	0.00205671	N
Fh1	ENSMUSG00000026526	11.5471	11.7482	11.6375	11.6877	11.5973	11.5905	11.4865	2891.47	0.736094	0.923766	-0.0579386	-0.0181826	N
Kmo	ENSMUSG00000039783	7.99195	8.07147	8.05424	7.9754	7.91311	7.92813	7.89588	57.8481	0.388792	NA	-0.376803	-0.023895	NA
Opn3	ENSMUSG00000026525	8.13562	8.08527	8.25747	8.26498	8.14314	8.24115	8.31534	93.51	0.573871	0.861382	0.211117	0.0182947	N
Chml	ENSMUSG00000078185	9.49696	9.51207	9.75998	9.59098	9.32796	9.49827	9.57587	559.54	0.633425	0.88703	-0.112777	-0.0219161	N
Exo1	ENSMUSG00000039748	8.99604	9.35546	9.08528	8.71528	8.62604	8.56573	8.35587	221.165	0.00257919	0.101137	-1.44003	-0.0880587	N
Pld5	ENSMUSG00000055214	7.2939	7.26446	7.26009	7.40386	7.43767	7.42494	7.43329	7.11241	0.211485	NA	1.37337	0.0146501	NA
NA	ENSMUSG00000078184	7.40668	7.47102	7.51955	7.52736	7.41449	7.46829	7.46302	11.2776	0.964676	NA	0.0412988	0.000271963	NA
Cep170	ENSMUSG00000057335	9.74371	9.76524	9.97344	10.1932	9.9635	10.1095	10.1717	895.111	0.0773428	0.445065	0.380432	0.110992	N
Sdccag8	ENSMUSG00000026504	8.84085	8.7878	8.67556	8.8453	9.01058	8.91808	8.89835	240.538	0.304061	0.703843	0.271588	0.0459652	N
Akt3	ENSMUSG00000019699	9.70422	9.58612	9.72682	9.94589	9.92328	9.97772	10.064	740.511	0.0413618	0.350091	0.412049	0.160905	N
Zbtb18	ENSMUSG00000063659	10.6258	10.5523	10.8069	10.4222	10.2411	10.3864	10.4958	1191.71	0.101173	0.493888	-0.328969	-0.104056	N
2310043L19Rik	ENSMUSG00000101746	7.4653	7.39037	7.48891	7.33203	7.30841	7.34913	7.40696	7.91627	0.382011	NA	-0.960904	-0.00981319	NA
1700016C15Rik	ENSMUSG00000015962	7.36959	7.27278	7.31398	7.25066	7.30627	7.30147	7.34747	5.14692	0.876627	NA	-0.199002	-0.00146221	NA
Adss	ENSMUSG00000015961	11.6227	11.6259	11.5996	11.4742	11.4973	11.4808	11.4709	2752.27	0.323067	0.715271	-0.147509	-0.0601152	N
Catspere2	ENSMUSG00000091476	7.47704	7.43888	7.49661	7.59724	7.57768	7.60344	7.6354	17.4904	0.310201	NA	0.732985	0.0183537	NA
NA	ENSMUSG00000102493	7.21507	7.20832	7.20417	7.22499	7.23589	7.23087	7.23174	2.18485	0.852008	NA	0.330531	0.00139144	NA
Desi2	ENSMUSG00000026502	10.4433	10.5048	10.7674	10.7303	10.4063	10.6018	10.6688	1377.45	0.868058	0.963619	0.0360437	0.00801929	N
NA	ENSMUSG00000104126	7.65954	7.70588	7.65136	7.60623	7.61441	7.59351	7.55989	21.0181	0.546188	NA	-0.407726	-0.0114397	NA
NA	ENSMUSG00000086350	7.56045	7.60193	7.52967	7.62015	7.65094	7.61659	7.57867	19.5393	0.692255	NA	0.273339	0.00730938	NA
Cox20	ENSMUSG00000026500	9.65038	9.62356	9.59039	9.4511	9.5111	9.48004	9.47793	510.259	0.301102	0.701715	-0.201548	-0.0567049	N
Hnrnpu	ENSMUSG00000039630	14.0121	13.9396	14.0661	13.7983	13.7443	13.8044	13.8708	14721.5	0.17	0.5845	-0.20509	-0.0893558	N
NA	ENSMUSG00000104279	7.95818	7.84054	7.86367	7.83749	7.93199	7.9082	7.95513	45.668	0.897097	NA	0.064466	0.00303286	NA
Efcab2	ENSMUSG00000026495	8.23408	8.20919	8.09103	8.23945	8.3825	8.29543	8.26435	98.7509	0.42018	0.782492	0.289041	0.0276371	N
Kif26b	ENSMUSG00000026494	9.82729	9.59637	9.68175	9.66543	9.81097	9.79092	9.89635	597.347	0.533573	0.843183	0.140661	0.0299376	N
Smyd3	ENSMUSG00000055067	8.91553	8.82331	8.82232	9.03863	9.13185	9.10045	9.13086	291.222	0.0779107	0.446073	0.412811	0.105338	N
NA	ENSMUSG00000096474	7.90809	7.95054	7.92213	7.8689	7.85486	7.85007	7.82645	43.6923	0.535646	NA	-0.304809	-0.0161252	NA
Tfb2m	ENSMUSG00000026492	9.72323	9.6544	9.71323	9.67942	9.68942	9.7057	9.74825	595.46	0.9503	0.988708	0.0118027	0.00324433	N
Cnst	ENSMUSG00000038949	10.273	10.1095	10.3519	10.587	10.5081	10.6152	10.7505	1181.42	0.0243806	0.270917	0.4502	0.212473	N
Sccpdh	ENSMUSG00000038936	9.78915	9.81215	9.65584	9.90383	10.0371	9.9406	9.88083	697.792	0.209912	0.627571	0.249349	0.0710758	N
Ahctf1	ENSMUSG00000026491	10.9694	10.8472	11.019	10.81	10.7604	10.8342	10.9322	1651.41	0.477076	0.815738	-0.12511	-0.0391258	N
Cdc42bpa	ENSMUSG00000026490	11.1271	10.9053	10.9239	11.1642	11.3675	11.3059	11.386	2114.48	0.0520333	0.384337	0.364361	0.148776	N
Coq8a	ENSMUSG00000026489	8.63155	8.51915	8.39891	8.86762	9.10025	8.98263	8.98001	239.681	0.00295914	0.10735	0.83889	0.582259	N
NA	ENSMUSG00000104520	7.28241	7.23676	7.20635	7.30449	7.38055	7.34506	7.35014	4.7092	0.390439	NA	1.15049	0.00800957	NA
Psen2	ENSMUSG00000010609	10.0488	10.2039	9.89483	10.3212	10.4751	10.3208	10.1661	962.664	0.124063	0.53099	0.342964	0.0888383	N
Gm31728	ENSMUSG00000102923	7.27467	7.27761	7.23827	7.34968	7.38608	7.36083	7.34673	4.93647	0.397869	NA	1.10644	0.008289	NA
NA	ENSMUSG00000055676	7.72755	7.68889	7.71532	7.74341	7.75565	7.76038	7.78208	30.2807	0.703586	NA	0.214103	0.00866159	NA
Itpkb	ENSMUSG00000038855	10.7073	10.5111	10.5375	10.8508	11.0207	10.9729	11.0471	1544.82	0.0143628	0.207985	0.45806	0.268165	N
NA	ENSMUSG00000104388	7.33102	7.30667	7.34188	7.34503	7.33417	7.34953	7.36938	5.55828	0.866207	NA	0.217832	0.00199403	NA
Stum	ENSMUSG00000053963	8.13636	7.95542	8.20259	8.20951	8.14327	8.24774	8.39044	86.6359	0.273458	0.68264	0.494821	0.0300797	N
Parp1	ENSMUSG00000026496	11.2439	11.2878	11.2698	11.3031	11.2772	11.2798	11.2592	2170.51	0.928594	0.982097	0.0137592	0.00515736	N
Lin9	ENSMUSG00000058729	8.79789	8.89774	8.90998	8.8239	8.7118	8.75325	8.72405	220.108	0.398053	0.767656	-0.221568	-0.0373456	N
Acbd3	ENSMUSG00000026499	10.8325	10.9051	11.0031	10.9036	10.733	10.8226	10.8311	1651.75	0.548709	0.848585	-0.104664	-0.0325254	N
NA	ENSMUSG00000103156	7.31728	7.2148	7.33537	7.23947	7.22138	7.2676	7.34195	3.57825	0.767454	NA	-0.45428	-0.00233183	NA
H3f3a	ENSMUSG00000060743	12.8294	13.0136	12.8801	12.8631	12.8124	12.7848	12.6789	7302.6	0.435665	0.793453	-0.126623	-0.0419034	N
NA	ENSMUSG00000073485	7.43316	7.38132	7.41561	7.53478	7.55232	7.5579	7.58661	13.7767	0.246912	NA	0.934998	0.0186435	NA
Sde2	ENSMUSG00000038806	10.3313	10.3653	10.3679	10.3121	10.2755	10.2885	10.278	1013.86	0.625581	0.884452	-0.0821603	-0.0266845	N
Lefty2	ENSMUSG00000066652	7.351	7.40711	7.42949	7.44885	7.37036	7.40398	7.39273	9.63587	0.944484	NA	-0.0739233	-0.000847772	NA
Pycr2	ENSMUSG00000026520	11.1429	11.3131	11.3286	11.1559	10.9702	11.0373	10.9857	2006.6	0.157579	0.57231	-0.252061	-0.0872835	N
Lefty1	ENSMUSG00000038793	8.5514	8.40265	8.34051	8.27782	8.48872	8.3977	8.42657	125.568	0.845214	0.958986	-0.0683934	-0.006793	N
Tmem63a	ENSMUSG00000026519	11.5079	11.3523	11.4984	11.4991	11.5086	11.5541	11.6547	2655.53	0.509444	0.830682	0.110819	0.0372406	N
Ephx1	ENSMUSG00000038776	11.2314	11.0052	10.8096	11.3058	11.7276	11.5218	11.532	2380.75	0.0127245	0.195986	0.566213	0.284977	N
9130409I23Rik	ENSMUSG00000038768	7.3404	7.29173	7.3056	7.32547	7.36027	7.3533	7.37414	5.73507	0.764184	NA	0.353257	0.00343134	NA
Nvl	ENSMUSG00000026516	10.7935	10.6582	10.763	10.657	10.6875	10.7123	10.7923	1419.55	0.866352	0.963406	-0.0290992	-0.00886081	N
Cnih4	ENSMUSG00000062169	10.3884	10.3121	10.3166	10.3251	10.3968	10.3744	10.4014	1064.26	0.804365	0.946459	0.0424087	0.014149	N
Wdr26	ENSMUSG00000038733	12.1396	12.1313	12.2163	12.2392	12.1625	12.2164	12.2475	4692.02	0.703099	0.913253	0.0571455	0.0217433	N
NA	ENSMUSG00000054135	7.80779	7.69236	7.7351	7.63525	7.70794	7.69795	7.75068	28.5584	0.735974	NA	-0.201838	-0.00688935	NA
NA	ENSMUSG00000081214	7.9745	7.95918	7.93222	7.79598	7.83826	7.81518	7.8113	44.77	0.227824	NA	-0.617081	-0.0305956	NA
Dnah14	ENSMUSG00000047369	8.12025	7.99567	7.7054	7.72578	8.14063	7.90559	7.85036	47.7977	0.683159	NA	-0.290556	-0.00606604	NA
Lbr	ENSMUSG00000004880	10.956	11.3305	11.1401	10.8362	10.6521	10.65	10.4617	1594.54	0.010331	0.180802	-0.581614	-0.322471	N
Enah	ENSMUSG00000022995	11.8181	11.6082	11.5785	11.8217	12.0614	11.9716	12.0316	3495.11	0.0729194	0.435524	0.327659	0.129445	N
Srp9	ENSMUSG00000026511	11.2264	11.3866	11.3349	11.2326	11.1242	11.1431	11.0725	2170.43	0.254898	0.664132	-0.191576	-0.0685552	N
Degs1	ENSMUSG00000038633	11.5007	11.2797	11.4564	11.5388	11.5831	11.6273	11.7599	2802.46	0.191583	0.610966	0.233646	0.0771581	N
Fbxo28	ENSMUSG00000047539	11.1236	11.1463	11.3937	11.0781	10.8081	10.9805	11.0555	1959.67	0.173352	0.588472	-0.27242	-0.0790837	N
Trp53bp2	ENSMUSG00000026510	11.2585	11.1188	11.3097	11.1031	11.0519	11.1326	11.2428	2039.05	0.53194	0.842907	-0.11024	-0.0341832	N
Capn2	ENSMUSG00000026509	12.1224	12.0463	12.1734	12.2591	12.2081	12.2674	12.3352	4510.46	0.293739	0.695028	0.163086	0.0584984	N
NA	ENSMUSG00000104376	7.1752	7.18459	7.23235	7.28007	7.22292	7.25789	7.27069	2.3014	0.570507	NA	1.00046	0.00420294	NA
Susd4	ENSMUSG00000038576	8.33277	8.4383	8.47389	8.61276	8.47164	8.53055	8.50723	140.909	0.42831	0.788474	0.245932	0.0302952	N
Tlr5	ENSMUSG00000079164	8.09729	8.08221	8.40036	8.3248	8.02173	8.2288	8.33988	101.373	0.799095	0.944487	0.111678	0.00605069	N
NA	ENSMUSG00000104367	7.45308	7.36762	7.50411	7.39445	7.34343	7.40593	7.47992	9.05628	0.760913	NA	-0.312149	-0.00356713	NA
Disp1	ENSMUSG00000030768	9.16784	9.19179	9.14807	9.40214	9.4219	9.40074	9.37819	399.156	0.084069	0.460499	0.356996	0.111247	N
BC085271	ENSMUSG00000102478	7.42016	7.36137	7.41175	7.40524	7.41365	7.42764	7.46404	8.28903	0.812932	NA	0.247358	0.00306571	NA
Brox	ENSMUSG00000046836	10.7384	10.8668	10.915	10.8067	10.6301	10.7051	10.6784	1557.3	0.383119	0.75663	-0.155101	-0.0495597	N
Aida	ENSMUSG00000042901	10.7466	10.8871	11.0014	10.9179	10.6631	10.7861	10.7774	1604.3	0.580995	0.865315	-0.106356	-0.0290903	N
Mia3	ENSMUSG00000056050	11.6428	11.5912	11.627	11.7812	11.7971	11.8037	11.8329	3197.49	0.184528	0.601921	0.197924	0.0856673	N
Gm37339	ENSMUSG00000103415	7.23841	7.20275	7.20268	7.19867	7.2344	7.22247	7.23433	2.01326	0.962646	NA	0.0843976	0.000345429	NA
Taf1a	ENSMUSG00000072258	9.811	9.57461	9.62851	9.59345	9.77594	9.73307	9.82983	581.365	0.726241	0.921693	0.0796321	0.0166771	N
NA	ENSMUSG00000104212	7.67676	7.59118	7.56414	7.50194	7.61456	7.56801	7.58752	18.1279	0.70653	NA	-0.288511	-0.00636927	NA
Hhipl2	ENSMUSG00000053461	7.34782	7.36757	7.28594	7.39749	7.45938	7.41154	7.37775	7.21429	0.545941	NA	0.654421	0.00707579	NA
Dusp10	ENSMUSG00000039384	8.74438	8.78397	8.82659	8.94998	8.86777	8.90938	8.91039	226.137	0.3488	0.735153	0.236572	0.0430657	N
1700056E22Rik	ENSMUSG00000044854	7.31933	7.36182	7.40602	7.59659	7.50991	7.55354	7.55411	12.3635	0.126913	NA	1.36097	0.0216347	NA
Hlx	ENSMUSG00000039377	8.52121	8.232	8.37085	8.12362	8.27397	8.27014	8.41283	105.648	0.594338	0.872701	-0.218593	-0.0159522	N
Mtarc2	ENSMUSG00000073481	11.1597	11.1384	11.1194	11.0945	11.1348	11.115	11.1158	2003.69	0.857828	0.960814	-0.0276564	-0.00970254	N
C130074G19Rik	ENSMUSG00000039349	10.7788	10.6877	10.4765	10.7898	11.0921	10.9209	10.8809	1544.39	0.12312	0.53034	0.318115	0.0931802	N
Mark1	ENSMUSG00000026620	9.03002	8.96077	8.77811	9.07131	9.32322	9.17837	9.14056	318.406	0.105482	0.500448	0.433547	0.0797415	N
Rab3gap2	ENSMUSG00000039318	10.7889	10.7966	10.8799	10.8828	10.7919	10.85	10.8752	1597.16	0.843019	0.958473	0.0324503	0.0106776	N
Iars2	ENSMUSG00000026618	11.3907	11.4234	11.3763	11.4248	11.4392	11.4187	11.3921	2454.59	0.873625	0.965613	0.0241499	0.00895718	N
Bpnt1	ENSMUSG00000026617	10.9416	11.1361	11.265	11.0109	10.6875	10.8382	10.8164	1778.97	0.129934	0.538031	-0.313977	-0.0984198	N
NA	ENSMUSG00000097261	7.1931	7.32233	7.26812	7.41214	7.33712	7.34406	7.28291	5.64426	0.495068	NA	0.855116	0.00649493	NA
Eprs	ENSMUSG00000026615	12.3313	12.3378	12.3279	12.1845	12.1879	12.1835	12.178	4553.39	0.273737	0.68264	-0.158084	-0.0674819	N
Lyplal1	ENSMUSG00000039246	9.02381	8.99838	9.16277	9.1603	9.02134	9.12246	9.18573	335.54	0.694124	0.910783	0.0940802	0.0178629	N
Tgfb2	ENSMUSG00000039239	9.83398	9.80905	9.62339	10.3364	10.547	10.4149	10.3613	1055.44	2.14792e-05	0.00526245	0.832559	0.73704	Y
NA	ENSMUSG00000100393	7.24108	7.30128	7.18434	7.31609	7.37284	7.31494	7.25589	4.4933	0.586078	NA	0.736376	0.00472923	NA
Rrp15	ENSMUSG00000001305	10.0349	10.2584	10.0485	9.83394	9.82029	9.75489	9.61043	688.565	0.0276411	0.291101	-0.48645	-0.186017	N
NA	ENSMUSG00000097784	7.642	7.56612	7.5613	7.46921	7.54992	7.52141	7.54509	15.7964	0.55298	NA	-0.472945	-0.00928909	NA
Spata17	ENSMUSG00000026611	7.53465	7.5297	7.41779	7.51676	7.63362	7.55736	7.52171	15.966	0.669471	NA	0.333283	0.0069574	NA
Gpatch2	ENSMUSG00000039210	9.92301	9.88487	9.84642	9.81105	9.88765	9.8493	9.84919	692.557	0.798986	0.944449	-0.046758	-0.0135154	N
NA	ENSMUSG00000104394	8.02719	8.03585	8.22194	8.08408	7.88932	8.01627	8.07542	66.5418	0.624976	NA	-0.221059	-0.0133197	NA
Esrrg	ENSMUSG00000026610	7.25072	7.33719	7.05705	7.41776	7.61144	7.4535	7.33129	9.33917	0.113224	NA	1.95392	0.0139404	NA
Kctd3	ENSMUSG00000026608	10.3687	10.4042	10.4196	10.3559	10.305	10.3271	10.3205	1051.48	0.605991	0.875561	-0.0867574	-0.0280936	N
Kcnk2	ENSMUSG00000037624	8.10005	8.71515	8.48272	9.11957	8.7369	8.78698	8.50446	258.16	0.14979	0.562866	0.556015	0.045652	N
NA	ENSMUSG00000102824	7.63998	7.75914	7.67399	7.75016	7.71615	7.69911	7.631	26.8581	0.938963	NA	0.0474011	0.00147344	NA
Cenpf	ENSMUSG00000026605	10.2467	10.8279	10.5606	10.1133	9.79937	9.81493	9.53211	945.568	0.00217943	0.0960577	-1.05946	-0.693819	N
Ptpn14	ENSMUSG00000026604	10.9597	10.6698	10.6742	10.7999	11.0854	10.9917	11.0898	1640.25	0.210769	0.628265	0.266408	0.068087	N
NA	ENSMUSG00000104435	7.2825	7.30838	7.28776	7.37241	7.36715	7.36203	7.34653	5.03613	0.531978	NA	0.795756	0.00648213	NA
Smyd2	ENSMUSG00000026603	10.8916	10.8636	10.7122	10.6649	10.8442	10.734	10.6929	1440.02	0.566336	0.856857	-0.10471	-0.0300171	N
Prox1	ENSMUSG00000010175	8.16793	8.14163	8.14574	8.29139	8.31358	8.30755	8.31769	102.885	0.238764	0.651558	0.389865	0.0450825	N
Rps6kc1	ENSMUSG00000089872	9.44658	9.37273	9.49081	9.60055	9.55632	9.61042	9.6744	500.994	0.215713	0.633922	0.256408	0.0683175	N
Angel2	ENSMUSG00000026634	10.5594	10.3961	10.5211	10.3963	10.4346	10.4635	10.5596	1180.19	0.85022	0.959936	-0.0344055	-0.00974059	N
Vash2	ENSMUSG00000037568	8.11987	8.0445	7.97934	8.1082	8.24873	8.18017	8.18357	88.8525	0.281142	0.687147	0.43056	0.0339982	N
Flvcr1	ENSMUSG00000066595	8.70508	8.62341	8.61862	8.53548	8.62194	8.59152	8.61715	188.591	0.695806	0.910783	-0.104952	-0.0163919	N
Tatdn3	ENSMUSG00000026632	8.72391	8.66546	8.7071	8.81439	8.8312	8.83948	8.87284	222.032	0.302535	0.70337	0.255259	0.0491112	N
Nsl1	ENSMUSG00000062510	8.69897	8.96564	8.79012	8.53193	8.44078	8.41266	8.26526	161.275	0.0120799	0.192637	-0.985056	-0.0979589	N
Batf3	ENSMUSG00000026630	7.78951	7.78323	7.85365	7.82864	7.76451	7.80936	7.83492	35.6695	0.984369	NA	-0.0105467	-0.000344465	NA
Atf3	ENSMUSG00000026628	8.59001	8.49399	8.61216	8.92422	8.90207	8.94885	9.02025	220.896	0.00382844	0.122254	0.740806	0.504556	N
D730003I15Rik	ENSMUSG00000073478	7.92932	7.90737	7.80602	7.99325	8.11655	8.04167	8.01521	56.5151	0.238627	NA	0.536283	0.0331969	NA
NA	ENSMUSG00000103685	7.51717	7.47193	7.37952	7.44581	7.58346	7.50677	7.49105	11.5862	0.682632	NA	0.387313	0.00545342	NA
Nenf	ENSMUSG00000037499	11.0578	11.1531	10.9313	11.1653	11.2919	11.1758	11.07	1996.92	0.417371	0.780871	0.147795	0.0414413	N
Pacc1	ENSMUSG00000026627	8.78168	8.65373	8.77301	8.78756	8.79624	8.8331	8.91551	220.187	0.498957	0.825898	0.179158	0.0292717	N
Ppp2r5a	ENSMUSG00000026626	11.328	11.2394	11.4028	11.3716	11.2968	11.3762	11.4601	2386.99	0.726903	0.921921	0.058438	0.0191044	N
Dtl	ENSMUSG00000037474	9.39723	9.77179	9.56974	9.11494	8.94243	8.93258	8.74038	348.956	0.000751389	0.0604581	-1.28093	-0.967581	N
Ints7	ENSMUSG00000037461	10.8897	10.9001	10.8846	10.7888	10.794	10.7871	10.7785	1528.15	0.439534	0.795006	-0.122143	-0.0442742	N
Lpgat1	ENSMUSG00000026623	10.6233	10.57	10.7362	10.8133	10.7004	10.7934	10.8666	1523.88	0.314646	0.710072	0.178569	0.0581942	N
NA	ENSMUSG00000102840	7.47391	7.6351	7.53363	7.57464	7.51493	7.50101	7.41346	13.6916	0.669692	NA	-0.383966	-0.00613345	NA
Nek2	ENSMUSG00000026622	9.68669	10.5554	10.0515	9.74634	9.3815	9.33515	8.8776	598.403	0.115991	0.518085	-1.24364	-0.0216233	N
1700034H15Rik	ENSMUSG00000055833	7.78515	7.59323	7.69594	7.60704	7.69625	7.70076	7.79897	26.5041	0.974746	NA	-0.0213482	-0.000488309	NA
Slc30a1	ENSMUSG00000037434	10.2625	9.98104	10.3575	10.2012	10.1062	10.2633	10.4826	997.331	0.716869	0.917765	0.0879098	0.0160534	N
Rd3	ENSMUSG00000049353	7.29521	7.35736	7.18344	7.3173	7.42908	7.33384	7.25515	4.74266	0.766215	NA	0.426109	0.00234277	NA
NA	ENSMUSG00000097416	7.34635	7.38425	7.24464	7.33143	7.43314	7.3527	7.29354	5.48374	0.820953	NA	0.292438	0.00199384	NA
Traf5	ENSMUSG00000026637	9.97109	9.88869	10.0525	9.90959	9.82822	9.90993	9.99199	735.709	0.666708	0.899613	-0.0845103	-0.0124495	N
NA	ENSMUSG00000103653	7.84346	7.81207	7.72273	7.7153	7.83603	7.76601	7.74669	33.4519	0.894394	NA	-0.076847	-0.00282266	NA
Rcor3	ENSMUSG00000037395	9.42251	9.38237	9.29278	9.49945	9.62917	9.55607	9.53958	494.206	0.185745	0.604057	0.272489	0.0749908	N
Gm10516	ENSMUSG00000097316	7.88191	7.8663	7.80551	7.84804	7.92443	7.87871	7.86365	42.3381	0.827911	NA	0.107291	0.00561208	NA
Kcnh1	ENSMUSG00000058248	7.57662	7.56174	7.43825	7.64954	7.7879	7.70062	7.66441	21.7846	0.165747	NA	1.01964	0.023884	NA
Hhat	ENSMUSG00000037375	8.42814	8.40548	8.43539	8.48714	8.47988	8.49227	8.50979	135.79	0.600312	0.873519	0.154439	0.0207953	N
Sertad4	ENSMUSG00000016262	9.85535	9.74359	9.72629	9.69437	9.82342	9.77464	9.80613	638.307	0.999723	0.999878	-6.81955e-05	5.60001e-05	N
Gm15867	ENSMUSG00000089812	7.8762	7.81228	7.83844	7.90048	7.93824	7.93437	7.96439	48.6204	0.487464	NA	0.322652	0.0189964	NA
Syt14	ENSMUSG00000016200	7.47888	7.36479	7.26451	7.45132	7.66569	7.56081	7.56541	15.7208	0.142336	NA	1.39511	0.0181116	NA
Utp25	ENSMUSG00000016181	9.65611	9.49733	9.55121	9.30556	9.41046	9.39345	9.46433	454.241	0.234293	0.646933	-0.258788	-0.0628338	N
Irf6	ENSMUSG00000026638	11.2695	11.0289	10.9804	10.8518	11.141	11.0284	11.0925	1878.26	0.707654	0.915508	-0.0762763	-0.0183157	N
A130010J15Rik	ENSMUSG00000079144	8.89019	8.95672	8.83191	8.9032	8.96148	8.90045	8.83667	249.993	0.965615	0.991598	0.01076	0.0020066	N
Traf3ip3	ENSMUSG00000037318	7.68434	7.80387	7.85486	7.84314	7.67262	7.74645	7.7236	34.5221	0.723787	NA	-0.206088	-0.00758602	NA
Lamb3	ENSMUSG00000026639	10.9579	10.7038	11.594	10.9386	10.3025	10.8113	11.1928	1881.59	0.362508	0.742493	-0.319519	-0.0295306	N
Hsd11b1	ENSMUSG00000016194	8.10484	8.36203	8.05554	8.33009	8.37938	8.26079	8.07289	99.7945	0.493118	0.823283	0.296876	0.019253	N
G0s2	ENSMUSG00000009633	8.23771	8.39686	8.23347	8.39177	8.39601	8.34014	8.23263	109.197	0.743307	0.926863	0.117782	0.0110004	N
NA	ENSMUSG00000104348	7.39025	7.4117	7.42458	7.35679	7.32246	7.33819	7.33534	6.93208	0.529219	NA	-0.70275	-0.00729706	NA
Camk1g	ENSMUSG00000016179	8.26721	7.9684	8.19882	8.32371	8.3921	8.44611	8.62252	125.282	0.0833049	0.459635	0.655221	0.0607581	N
Plxna2	ENSMUSG00000026640	9.29473	9.40503	9.29251	9.54014	9.54236	9.50411	9.42983	471.018	0.229795	0.644191	0.250219	0.0658052	N
Cd34	ENSMUSG00000016494	13.5865	13.3951	13.2936	13.7561	14.049	13.9175	13.9474	16271.3	0.00573677	0.144551	0.501748	0.344491	N
A330023F24Rik	ENSMUSG00000096929	8.0728	7.6872	7.78948	7.96503	8.24834	8.188	8.35063	78.8	0.0805269	0.451221	0.884353	0.0421417	N
Cd46	ENSMUSG00000016493	8.26045	8.09015	8.0585	8.05263	8.25458	8.17671	8.22293	89.5972	0.799353	0.944506	0.100896	0.00752736	N
NA	ENSMUSG00000103443	7.28592	7.17235	7.20732	7.20811	7.28671	7.27217	7.32168	2.96788	0.706497	NA	0.618398	0.00268577	NA
Cr1l	ENSMUSG00000016481	11.0967	11.2517	11.3081	11.2022	10.9908	11.0801	11.0472	2082.3	0.390308	0.761906	-0.154803	-0.0427108	N
Fam171a1	ENSMUSG00000050530	10.7479	10.4531	10.3257	10.4841	10.9063	10.7231	10.7788	1333.05	0.283339	0.689301	0.259615	0.0512484	N
Nmt2	ENSMUSG00000026643	10.126	9.97082	10.161	10.0405	10.0055	10.0806	10.1957	846.478	0.972308	0.994116	-0.00690145	-0.0021322	N
Rpp38	ENSMUSG00000049950	9.20312	9.11812	9.07918	8.85837	8.98231	8.92802	8.94337	287.021	0.147515	0.559567	-0.348021	-0.0792471	N
Dclre1c	ENSMUSG00000026648	8.57589	8.56277	8.63856	8.61326	8.55059	8.59674	8.62638	172.626	0.965869	0.991598	0.0117302	0.00191155	N
Suv39h2	ENSMUSG00000026646	8.66994	8.83314	8.91002	8.48428	8.2442	8.34985	8.32108	153.579	0.00303538	0.108475	-1.03252	-0.693921	N
Hspa14	ENSMUSG00000109865	10.4212	10.4927	10.4006	10.201	10.2216	10.184	10.1295	972.967	0.0694581	0.426298	-0.31854	-0.134768	N
Hspa14	ENSMUSG00000051396	8.39284	8.3935	8.42458	8.24099	8.20925	8.23019	8.24033	102.084	0.17942	0.597343	-0.446975	-0.0520253	N
Cdnf	ENSMUSG00000039496	7.63137	7.70819	7.54878	7.8876	7.97019	7.88952	7.81078	37.4777	0.0637903	NA	1.035	0.0436019	NA
Fam107b	ENSMUSG00000026655	11.3312	11.3904	11.2765	11.2639	11.3186	11.2624	11.2047	2278.83	0.626482	0.884789	-0.0777753	-0.0260203	N
Gm13181	ENSMUSG00000081070	7.35184	7.34302	7.33736	7.27403	7.28851	7.2818	7.28285	4.61292	0.567485	NA	-0.783815	-0.00544943	NA
Frmd4a	ENSMUSG00000026657	9.74033	9.84273	9.77902	9.87332	9.83463	9.82629	9.77092	677.796	0.801438	0.945096	0.0474778	0.0128498	N
NA	ENSMUSG00000087355	7.3994	7.21865	7.372	7.24434	7.27173	7.31372	7.42509	4.98486	0.73085	NA	-0.49613	-0.002422	NA
Prpf18	ENSMUSG00000039449	10.4402	10.505	10.5502	10.508	10.3979	10.4497	10.4431	1195.86	0.732216	0.922108	-0.0586223	-0.018338	N
NA	ENSMUSG00000083378	7.33341	7.43702	7.39971	7.45386	7.38756	7.39722	7.35025	8.42738	0.849808	NA	0.205224	0.00218369	NA
Bend7	ENSMUSG00000048186	8.68908	8.51603	8.61628	8.49845	8.57125	8.5804	8.6715	171.377	0.843717	0.958843	-0.0584941	-0.00760998	N
Sephs1	ENSMUSG00000026662	10.6636	10.7547	10.7281	10.6868	10.6223	10.6349	10.5957	1362.93	0.562851	0.855081	-0.0964519	-0.0314023	N
Phyh	ENSMUSG00000026664	10.1505	10.1527	10.1341	10.2084	10.2248	10.2132	10.2063	920.846	0.618843	0.881638	0.0845685	0.0273804	N
NA	ENSMUSG00000086670	7.26508	7.30655	7.33736	7.36994	7.29767	7.33203	7.32848	5.58376	0.760041	NA	0.385802	0.00308923	NA
NA	ENSMUSG00000069188	7.9225	8.02137	8.04832	8.02517	7.89935	7.95027	7.9263	60.461	0.836724	NA	-0.0971371	-0.00544292	NA
Mcm10	ENSMUSG00000026669	9.50562	10.0385	9.70561	9.2224	9.0224	8.97811	8.68953	388.649	0.00062681	0.0552354	-1.47488	-1.10426	N
Optn	ENSMUSG00000026672	8.91389	8.85287	9.00215	8.8665	8.77823	8.85742	8.92752	255.33	0.641835	0.891864	-0.11814	-0.0212158	N
Ccdc3	ENSMUSG00000026676	10.4168	9.917	10.3851	10.9165	10.9482	11.0936	11.4163	1705.93	0.000151578	0.0203699	0.983742	0.815267	Y
Camk1d	ENSMUSG00000039145	9.30831	9.40711	9.52424	9.52919	9.31326	9.42428	9.43039	484.476	0.997475	0.999257	-0.00072487	-4.18857e-05	N
Cdc123	ENSMUSG00000039128	11.128	11.2719	11.2201	11.086	10.9939	11.0074	10.9421	1929.58	0.179315	0.597146	-0.224505	-0.0843413	N
Nudt5	ENSMUSG00000025817	10.5668	10.7421	10.6586	10.3747	10.2829	10.2856	10.1993	1132.05	0.0145233	0.209267	-0.449071	-0.263275	N
Gm13199	ENSMUSG00000056718	7.51964	7.53904	7.4626	7.40578	7.46282	7.41832	7.38637	10.2875	0.454395	NA	-0.713403	-0.00990923	NA
Sec61a2	ENSMUSG00000025816	9.88908	9.77117	9.82865	9.73242	9.79285	9.79186	9.85033	656.062	0.789747	0.94165	-0.0511489	-0.0144309	N
Dhtkd1	ENSMUSG00000025815	7.86717	7.85496	7.73632	7.95159	8.08244	7.99928	7.9638	53.2104	0.197189	NA	0.594207	0.0362369	NA
Upf2	ENSMUSG00000043241	10.3283	10.2006	10.3659	10.3121	10.2745	10.3421	10.4398	1070.27	0.760244	0.932239	0.0567843	0.0159929	N
Proser2	ENSMUSG00000045319	10.6216	10.6567	10.7386	10.5413	10.4243	10.4906	10.5062	1224.83	0.202296	0.619655	-0.221111	-0.0778246	N
Echdc3	ENSMUSG00000039063	8.45448	8.30449	8.18941	8.35907	8.62414	8.49742	8.50906	138.327	0.273065	0.68245	0.396307	0.0374601	N
Usp6nl	ENSMUSG00000039046	10.5751	10.6324	10.531	10.512	10.5561	10.5076	10.4547	1212.21	0.608003	0.876835	-0.0873236	-0.0277834	N
Celf2	ENSMUSG00000002107	10.8445	10.8549	11.19	11.1501	10.8046	11.0315	11.1397	1988.5	0.698046	0.910841	0.0854185	0.0183621	N
Gata3	ENSMUSG00000015619	7.73916	7.78199	7.52503	7.89109	8.10522	7.94819	7.84826	45.3208	0.100672	NA	0.924056	0.0366491	NA
Taf3	ENSMUSG00000025782	9.3607	9.31465	9.32323	9.32994	9.36742	9.35778	9.37599	400.849	0.846746	0.9594	0.0401163	0.00959216	N
Atp5c1	ENSMUSG00000025781	12.6512	12.7408	12.7227	12.7111	12.6396	12.6574	12.6214	6486.39	0.73959	0.924908	-0.0492184	-0.0176732	N
Kin	ENSMUSG00000037262	9.40589	9.43805	9.45047	9.42593	9.38136	9.40035	9.39377	446.142	0.819289	0.950764	-0.045738	-0.0101804	N
Itih2	ENSMUSG00000037254	7.52303	7.47252	7.49895	7.55968	7.58376	7.58455	7.6102	16.7673	0.50676	NA	0.48691	0.0118011	NA
Itih5	ENSMUSG00000025780	11.7171	11.1283	11.7427	12.1799	12.1543	12.3676	12.7687	4428.1	0.00164869	0.0850788	0.900985	0.655211	N
Sfmbt2	ENSMUSG00000061186	7.5841	7.5748	7.55487	7.64581	7.67504	7.65865	7.65511	22.2325	0.490239	NA	0.451348	0.0137151	NA
Prkcq	ENSMUSG00000026778	7.84534	7.82912	7.87573	7.99348	7.96309	7.98876	8.0097	52.3548	0.287984	NA	0.471078	0.0307752	NA
Gm13293	ENSMUSG00000086006	7.42575	7.30974	7.36437	7.28766	7.34904	7.34679	7.40367	6.40499	0.790981	NA	-0.32255	-0.00242279	NA
Gm13292	ENSMUSG00000082424	7.50496	7.56846	7.62401	7.63175	7.51271	7.5709	7.56825	17.3548	0.878309	NA	0.121906	0.00251461	NA
Pfkfb3	ENSMUSG00000026773	10.6336	10.3019	10.6325	10.8404	10.8415	10.9513	11.172	1529.12	0.0264031	0.284805	0.512957	0.179341	N
Rbm17	ENSMUSG00000037197	11.4078	11.3328	11.3821	11.2471	11.2728	11.2807	11.3221	2236.58	0.501378	0.826633	-0.10466	-0.0388691	N
Il2ra	ENSMUSG00000026770	7.54541	7.67531	7.64082	7.74988	7.65447	7.67478	7.61998	27.0242	0.753484	NA	0.19469	0.00641642	NA
Il15ra	ENSMUSG00000023206	8.62182	8.57993	8.30442	8.49386	8.81126	8.61362	8.53575	170.19	0.579785	0.864317	0.196174	0.0185652	N
Fbh1	ENSMUSG00000058594	11.2871	11.3502	11.2801	11.4007	11.4077	11.382	11.3377	2476.83	0.58524	0.867189	0.0841258	0.0307208	N
Ankrd16	ENSMUSG00000047909	10.2858	10.127	10.0131	10.0519	10.3246	10.1957	10.2107	910.935	0.761734	0.932561	0.0647596	0.0148143	N
Itga8	ENSMUSG00000026768	8.75262	8.47115	8.6309	9.17062	9.29234	9.30502	9.45209	351.156	6.55952e-05	0.0114357	1.16648	0.996937	Y
E030013I19Rik	ENSMUSG00000086843	7.40152	7.39339	7.41218	7.55638	7.54572	7.55554	7.56451	14.2355	0.223642	NA	0.970178	0.0198852	NA
Mindy3	ENSMUSG00000026767	9.97021	10.113	10.1184	10.0119	9.86376	9.91494	9.86913	811.167	0.313956	0.709467	-0.193838	-0.0549762	N
Pter	ENSMUSG00000026730	8.95202	8.97204	8.86927	8.82205	8.90479	8.84296	8.80203	246.267	0.524727	0.838224	-0.157745	-0.0286904	N
C1ql3	ENSMUSG00000049630	7.50661	7.47901	7.48351	7.43826	7.46136	7.45516	7.46586	11.6748	0.783969	NA	-0.239898	-0.0039304	NA
Rsu1	ENSMUSG00000026727	11.2819	11.0597	11.2258	11.4996	11.5557	11.5924	11.7218	2537.04	0.0139277	0.206293	0.44701	0.263674	N
NA	ENSMUSG00000102691	7.34197	7.29991	7.37484	7.39148	7.35861	7.39454	7.43354	7.17682	0.648905	NA	0.489987	0.00544754	NA
Gm13270	ENSMUSG00000086358	7.34008	7.20224	7.22742	7.23334	7.346	7.31684	7.37118	4.63777	0.542523	NA	0.86479	0.00496396	NA
Cubn	ENSMUSG00000026726	7.41297	7.38007	7.55495	7.51564	7.37366	7.47928	7.54854	12.2743	0.821171	NA	0.208734	0.00316882	NA
Trdmt1	ENSMUSG00000026723	8.6536	8.78451	8.58179	8.53068	8.60249	8.51098	8.39977	164.406	0.26346	0.673182	-0.361431	-0.0427862	N
Vim	ENSMUSG00000026728	13.5327	13.4571	13.2362	13.7555	14.052	13.8795	13.8311	14342	0.00920631	0.172632	0.479588	0.305899	N
St8sia6	ENSMUSG00000003418	7.96011	7.87408	7.76627	7.89649	8.09033	7.98978	7.98252	57.7536	0.407238	NA	0.390185	0.0242754	NA
Hacd1	ENSMUSG00000063275	10.0168	9.90413	10.0505	10.246	10.2123	10.2724	10.3587	889.755	0.0553849	0.395419	0.36325	0.135621	N
NA	ENSMUSG00000102553	7.67781	7.62746	7.55945	7.63184	7.75019	7.68807	7.68219	23.487	0.640966	NA	0.308406	0.00904346	NA
NA	ENSMUSG00000086657	7.41142	7.39202	7.35392	7.37748	7.43498	7.40311	7.39688	8.63818	0.929798	NA	0.0874455	0.00124173	NA
Stam	ENSMUSG00000026718	9.90253	9.94008	10.0171	10.0045	9.88999	9.95384	9.96699	792.645	0.994948	0.998639	0.00116495	0.000449473	N
NA	ENSMUSG00000103901	7.6629	7.45744	7.58813	7.53473	7.60949	7.62814	7.74019	23.4098	0.535782	NA	0.494366	0.00921946	NA
Mrc1	ENSMUSG00000026712	10.203	10.1779	10.7998	10.7754	10.1786	10.5849	10.8005	1505.13	0.403636	0.772144	0.256204	0.0308023	N
Slc39a12	ENSMUSG00000036949	7.52758	7.37233	7.39326	7.52863	7.66295	7.62515	7.68387	18.5456	0.181746	NA	1.00808	0.0220697	NA
Cacnb2	ENSMUSG00000057914	9.71884	9.50704	9.47212	9.94544	10.1922	10.0983	10.1572	719.991	0.00115343	0.0758704	0.713629	0.551923	N
NA	ENSMUSG00000075525	7.50321	7.42859	7.58394	7.68707	7.60634	7.68503	7.76169	21.0145	0.172795	NA	0.987352	0.0238679	NA
NA	ENSMUSG00000070271	7.71599	7.82491	7.83386	7.88901	7.77115	7.81342	7.7801	39.4584	0.725772	NA	0.204778	0.00750243	NA
NA	ENSMUSG00000104271	7.29645	7.31269	7.31613	7.34676	7.32708	7.33479	7.33052	5.0247	0.822282	NA	0.275684	0.00260686	NA
Nsun6	ENSMUSG00000026707	8.4366	8.5636	8.42218	8.51462	8.52903	8.47709	8.38761	143.798	0.993173	0.998639	-0.00267505	-0.00379094	N
Arl5b	ENSMUSG00000017418	9.68118	9.70091	9.71685	9.81489	9.77921	9.79642	9.79515	676.168	0.47368	0.81378	0.130094	0.0392203	N
Plxdc2	ENSMUSG00000026748	9.44375	9.22158	9.34902	9.79158	9.88631	9.89721	10.0137	657.394	0.000942767	0.0707045	0.774051	0.611282	N
Nebl	ENSMUSG00000053702	7.98875	8.06373	7.8101	8.15446	8.3331	8.18901	8.07947	81.2267	0.154845	0.56953	0.609477	0.042504	N
A930004D18Rik	ENSMUSG00000054057	8.52416	8.59113	8.67046	8.77546	8.62916	8.70437	8.70849	180.273	0.431118	0.789486	0.225374	0.0326489	N
Skida1	ENSMUSG00000054074	8.89765	8.90389	8.84766	8.78325	8.83325	8.79784	8.77701	233.273	0.521953	0.837024	-0.157349	-0.0283781	N
NA	ENSMUSG00000086340	7.29745	7.26521	7.21953	7.18758	7.2655	7.2243	7.21982	2.41479	0.769693	NA	-0.508551	-0.00209546	NA
Mllt10	ENSMUSG00000026743	10.6582	10.7216	10.7814	10.694	10.5708	10.6318	10.6306	1368.27	0.538802	0.84479	-0.104722	-0.033433	N
Dnajc1	ENSMUSG00000026740	10.6972	10.609	10.7521	10.8112	10.7563	10.8223	10.8994	1507.02	0.354023	0.738773	0.159781	0.0500532	N
Commd3	ENSMUSG00000051154	11.0219	11.0845	11.0259	11.0009	10.9969	10.9787	10.9383	1863.89	0.641304	0.891864	-0.0733133	-0.0265634	N
Bmi1	ENSMUSG00000026739	10.7437	10.7624	10.6197	10.6531	10.7771	10.6882	10.6344	1526.22	0.877283	0.966668	-0.0267633	-0.00832765	N
Gm3363	ENSMUSG00000092353	7.51958	7.50661	7.44728	7.50768	7.57998	7.5361	7.52065	14.0879	0.67961	NA	0.348897	0.00634129	NA
Pip4k2a	ENSMUSG00000026737	10.8972	10.6839	11.0379	11.0538	10.9131	11.078	11.267	1858.77	0.271782	0.681498	0.236891	0.0568128	N
4930426L09Rik	ENSMUSG00000026736	8.16228	8.06488	8.33192	8.6013	8.43167	8.57723	8.6987	135.776	0.0152132	0.213845	0.941106	0.0954282	N
Armc3	ENSMUSG00000037683	7.59054	7.61611	7.23363	7.58721	7.94412	7.69766	7.56164	24.2795	0.303763	NA	0.891016	0.0129238	NA
NA	ENSMUSG00000087674	7.70392	7.73431	7.67905	7.87829	7.90317	7.87646	7.84791	43.5869	0.19243	NA	0.639077	0.0341196	NA
Msrb2	ENSMUSG00000023094	11.0189	11.052	10.9545	11.2516	11.316	11.262	11.2184	2163.82	0.0753995	0.442039	0.282522	0.128619	N
NA	ENSMUSG00000109733	7.2694	7.32902	7.30258	7.37426	7.34108	7.34333	7.31464	4.97979	0.669007	NA	0.561987	0.0041808	NA
Ptf1a	ENSMUSG00000026735	7.23935	7.29112	7.45506	7.42899	7.21327	7.33983	7.37722	5.46096	0.889436	NA	0.204516	0.000940638	NA
NA	ENSMUSG00000056329	7.49409	7.54724	7.51682	7.54624	7.5235	7.52094	7.49308	15.869	0.970865	NA	0.0272675	0.000656804	NA
Otud1	ENSMUSG00000043415	8.86837	8.89637	8.85001	9.22034	9.2387	9.21713	9.19234	313.959	0.009274	0.172967	0.576486	0.341548	N
Etl4	ENSMUSG00000036617	11.5405	11.5807	11.7244	11.4655	11.2816	11.3908	11.4253	2687.71	0.151347	0.5635	-0.247022	-0.0920097	N
Gm13328	ENSMUSG00000081128	7.20185	7.27962	7.33866	7.37521	7.2384	7.30368	7.29744	3.88044	0.860371	NA	0.264129	0.00133578	NA
NA	ENSMUSG00000091457	7.40151	7.35046	7.4439	7.41171	7.36932	7.4146	7.46276	8.08801	0.944109	NA	0.0742359	0.00100847	NA
Arhgap21	ENSMUSG00000036591	10.909	10.9585	11.1176	11.0124	10.8038	10.9264	10.9629	1775.11	0.663076	0.897772	-0.0797693	-0.0229073	N
Gm13375	ENSMUSG00000075514	8.17529	8.23584	8.1429	8.30019	8.33259	8.29081	8.23964	95.1278	0.408781	0.775543	0.293824	0.02857	N
Enkur	ENSMUSG00000026679	8.39881	8.26975	7.84104	8.19522	8.75298	8.42416	8.32428	119.638	0.274915	0.683083	0.584638	0.0227089	N
Thnsl1	ENSMUSG00000048550	9.02112	8.96075	8.99278	8.91086	8.9392	8.94043	8.97124	271.07	0.699647	0.911617	-0.089872	-0.0173638	N
NA	ENSMUSG00000082516	7.38623	7.37984	7.44465	7.44989	7.39147	7.43255	7.45628	10.4186	0.768517	NA	0.297258	0.00420815	NA
NA	ENSMUSG00000083863	8.71669	8.81833	8.9238	9.01547	8.80835	8.91255	8.91382	298.813	0.439613	0.795006	0.215826	0.0321698	N
NA	ENSMUSG00000083563	9.60936	9.76201	9.96096	10.0295	9.67789	9.8614	9.87683	759.238	0.528999	0.840748	0.164777	0.0263364	N
NA	ENSMUSG00000082884	7.72549	7.70596	7.74551	7.67698	7.65695	7.67681	7.69651	30.1987	0.708305	NA	-0.21344	-0.00829302	NA
Gad2	ENSMUSG00000026787	7.36549	7.4209	7.21338	7.4159	7.56801	7.44813	7.36049	8.7226	0.478798	NA	0.848866	0.00676908	NA
Apbb1ip	ENSMUSG00000026786	9.25327	9.20789	9.35478	9.58189	9.48037	9.56318	9.62727	491.564	0.0471624	0.369171	0.423831	0.144897	N
NA	ENSMUSG00000069136	7.35582	7.16064	7.31081	7.33479	7.3798	7.41485	7.52997	6.86091	0.320879	NA	1.25433	0.00855455	NA
Pdss1	ENSMUSG00000026784	8.66579	8.85357	8.62323	8.52721	8.56977	8.4788	8.33943	160.396	0.125241	0.533101	-0.538421	-0.05626	N
Abi1	ENSMUSG00000058835	11.4738	11.6233	11.8151	11.596	11.2547	11.4324	11.4465	2877.16	0.273714	0.68264	-0.221254	-0.0572535	N
Acbd5	ENSMUSG00000026781	10.2599	10.2339	10.2639	10.3808	10.3768	10.3881	10.4068	1126.79	0.321548	0.714215	0.163476	0.056522	N
Mastl	ENSMUSG00000026779	9.4295	9.80055	9.5398	9.64693	9.53662	9.48648	9.27588	554.464	0.49797	0.825898	-0.187357	-0.0277839	N
Yme1l1	ENSMUSG00000026775	11.517	11.6551	11.6405	11.5617	11.4382	11.4745	11.4236	2985.63	0.387794	0.759983	-0.140176	-0.0480627	N
NA	ENSMUSG00000081648	7.40597	7.4056	7.41477	7.29211	7.28331	7.2893	7.29248	6.13375	0.33608	NA	-1.09454	-0.010965	NA
Gm13422	ENSMUSG00000084098	7.19057	7.21039	7.18371	7.29543	7.30229	7.29111	7.27561	2.67101	0.376647	NA	1.49332	0.00663641	NA
Spopl	ENSMUSG00000026771	9.67244	9.80002	9.71684	9.69532	9.65092	9.63799	9.56774	605.709	0.519744	0.835405	-0.127549	-0.033606	N
NA	ENSMUSG00000081519	7.36562	7.35696	7.34808	7.28646	7.304	7.29519	7.29512	5.37381	0.616737	NA	-0.601275	-0.00548632	NA
Hnmt	ENSMUSG00000026986	9.00857	8.99399	9.02246	8.99034	8.97645	8.99057	9.00492	303.649	0.898547	0.973632	-0.028212	-0.00592167	N
Il36b	ENSMUSG00000026985	9.0026	8.95372	9.55659	8.9207	8.36671	8.75233	8.96958	281.804	0.0876158	0.467304	-0.736677	-0.0474355	N
Il36g	ENSMUSG00000044103	7.55949	7.88652	8.31614	7.72653	6.96989	7.36531	7.3995	37.3213	0.0215257	NA	-2.34314	-0.0166853	NA
Il36a	ENSMUSG00000026984	8.09169	8.03724	8.59848	8.1389	7.63211	7.98812	8.19334	89.0799	0.243416	0.654909	-0.775459	-0.0183053	N
Il36rn	ENSMUSG00000026983	7.3795	7.40676	7.35214	7.26565	7.29301	7.26568	7.23839	4.17797	0.292646	NA	-1.57098	-0.00899263	NA
Il1rn	ENSMUSG00000026981	7.68639	7.75843	7.85896	7.7976	7.62503	7.71607	7.72556	35.5421	0.615322	NA	-0.295386	-0.0105357	NA
Psd4	ENSMUSG00000026979	9.15982	9.27037	9.35674	9.27939	9.08247	9.1769	9.16883	353.6	0.545056	0.847256	-0.147606	-0.0276296	N
Pax8	ENSMUSG00000026976	11.166	11.0419	11.2676	11.124	11.0225	11.1316	11.2482	2014.04	0.866404	0.963406	-0.0306458	-0.00873899	N
Ehmt1	ENSMUSG00000036893	11.12	11.0906	11.0695	11.0788	11.1293	11.1055	11.1082	1933.42	0.929109	0.982234	0.0138239	0.00450171	N
NA	ENSMUSG00000102875	7.37723	7.1611	7.24633	7.16842	7.29932	7.2841	7.38455	3.91736	0.846292	NA	0.308925	0.00121166	NA
Arrdc1	ENSMUSG00000026972	11.2059	11.0508	11.4251	11.0568	10.8376	11.0355	11.2119	2082.87	0.302176	0.702943	-0.224125	-0.0523856	N
Zmynd19	ENSMUSG00000026974	10.0953	10.2465	10.1776	9.93406	9.85181	9.85627	9.78294	734.398	0.0292867	0.298983	-0.428046	-0.193969	N
Dph7	ENSMUSG00000026975	9.301	9.28316	9.04306	9.15351	9.41144	9.24543	9.17135	365.538	0.820723	0.951388	0.0604742	0.00944065	N
Mrpl41	ENSMUSG00000036850	10.1994	10.3785	10.3052	10.0973	9.99153	10.0023	9.91821	878.113	0.0527397	0.386306	-0.368743	-0.146111	N
Pnpla7	ENSMUSG00000036833	9.63845	9.5634	9.48001	9.66335	9.82179	9.74118	9.7384	595.323	0.22163	0.638378	0.250909	0.0673244	N
Nsmf	ENSMUSG00000006476	11.1842	10.9483	10.9908	11.0009	11.1943	11.144	11.2368	1921.54	0.539872	0.845221	0.115803	0.0349999	N
Entpd8	ENSMUSG00000036813	9.21247	8.71701	9.59894	8.70269	8.31622	8.73902	9.19815	402.711	0.185305	0.603491	-1.1867	-0.0150151	N
Noxa1	ENSMUSG00000036805	9.27872	8.84316	9.21757	8.96537	9.02652	9.13094	9.40093	390.997	0.81582	0.949986	-0.0739023	-0.00822997	N
Gm13387	ENSMUSG00000087028	7.17405	7.24465	7.12061	7.30935	7.36278	7.30363	7.23875	3.42918	0.333272	NA	1.56401	0.00710337	NA
Nrarp	ENSMUSG00000078202	8.68442	8.78367	8.67967	8.65787	8.66262	8.62637	8.55862	178.026	0.492109	0.822476	-0.196063	-0.0277389	N
Tor4a	ENSMUSG00000059555	11.0381	10.9794	11.0632	10.9917	10.9667	11.0029	11.0504	1883.95	0.859647	0.961552	-0.0281287	-0.009503	N
Nelfb	ENSMUSG00000013465	11.2894	11.267	11.2408	11.2854	11.3339	11.309	11.3077	2262.11	0.752565	0.929223	0.0482165	0.0123883	N
Tubb4b	ENSMUSG00000036752	13.407	13.8687	13.6864	13.4135	13.134	13.1664	12.9518	10237.3	0.0225762	0.260514	-0.502187	-0.211061	N
Slc34a3	ENSMUSG00000006469	7.34387	7.31476	7.22547	7.46455	7.58295	7.51372	7.49366	11.1519	0.0957841	NA	1.53419	0.0228314	NA
Rnf224	ENSMUSG00000089953	7.48581	7.52072	7.3013	7.55541	7.73992	7.60528	7.5205	18.6006	0.268821	NA	0.88857	0.016486	NA
Cysrt1	ENSMUSG00000036731	7.62095	7.42786	7.6326	7.6048	7.59315	7.66528	7.79789	28.4565	0.601343	NA	0.344023	0.00943376	NA
Rnf208	ENSMUSG00000044628	8.75547	8.50842	8.57234	8.77576	8.95889	8.91915	9.0228	225.417	0.0585596	0.402706	0.551892	0.0935525	N
Ndor1	ENSMUSG00000006471	8.98373	8.82335	8.90027	8.72462	8.80809	8.80591	8.88501	228.307	0.505336	0.828371	-0.17734	-0.0285085	N
Tmem203	ENSMUSG00000078201	8.88887	8.95752	8.85752	8.94986	8.98121	8.93743	8.88121	259.606	0.761873	0.932561	0.0740322	0.0136327	N
Tprn	ENSMUSG00000048707	10.6161	10.6052	10.9467	10.6325	10.3019	10.5259	10.6434	1322.3	0.309624	0.707324	-0.23486	-0.0492809	N
Ssna1	ENSMUSG00000026966	10.3795	10.5897	10.3188	10.2138	10.2745	10.164	10.0036	993.327	0.123633	0.530452	-0.324192	-0.0907921	N
Anapc2	ENSMUSG00000026965	11.835	11.7703	11.8099	11.8353	11.8604	11.8652	11.9	3402.57	0.665241	0.898961	0.0647168	0.0248775	N
Lrrc26	ENSMUSG00000026961	9.74323	9.99888	10.2764	9.81014	9.277	9.54721	9.55448	703.345	0.0436301	0.358364	-0.624546	-0.0934416	N
Grin1	ENSMUSG00000026959	7.58703	7.52275	7.74628	7.71647	7.55721	7.68481	7.78074	28.0227	0.734759	NA	0.226414	0.00612078	NA
Grin1os	ENSMUSG00000085830	8.03106	8.11818	8.17277	7.95988	7.81817	7.8836	7.87275	58.1375	0.111021	NA	-0.718072	-0.0465363	NA
NA	ENSMUSG00000097345	7.53072	7.53779	7.55638	7.62918	7.60352	7.61827	7.62211	19.6305	0.555914	NA	0.397226	0.0111791	NA
Man1b1	ENSMUSG00000036646	11.9627	12.1173	12.1603	11.9936	11.796	11.8762	11.839	3752.73	0.201617	0.619539	-0.217938	-0.0783309	N
Dpp7	ENSMUSG00000026958	9.59693	9.47833	9.51629	9.64716	9.72779	9.71357	9.76575	565.947	0.201108	0.619358	0.253059	0.0736628	N
Uap1l1	ENSMUSG00000026956	10.4742	10.5911	10.6602	10.4997	10.3136	10.3987	10.3828	1209.45	0.255495	0.664674	-0.211359	-0.0631405	N
Sapcd2	ENSMUSG00000026955	8.86975	9.35174	9.06892	8.64314	8.44397	8.41608	8.16114	197.033	0.00187574	0.0906326	-1.60159	-0.995976	N
Entpd2	ENSMUSG00000015085	9.13714	9.06256	9.08583	9.16406	9.21537	9.20602	9.23864	339.865	0.411275	0.777301	0.181188	0.0418233	N
Npdc1	ENSMUSG00000015094	11.6344	11.4071	11.5181	11.6767	11.793	11.7912	11.904	3017.39	0.0954428	0.485531	0.295129	0.114128	N
Fut7	ENSMUSG00000036587	7.26354	7.23816	7.29357	7.36211	7.33207	7.36055	7.38748	5.10563	0.412981	NA	1.05712	0.00781913	NA
Abca2	ENSMUSG00000026944	10.2567	10.073	10.1585	10.2587	10.357	10.3527	10.4425	961.676	0.207061	0.624661	0.244123	0.0728699	N
Paxx	ENSMUSG00000047617	9.53973	9.48452	9.59023	9.56294	9.51243	9.56451	9.61815	514.651	0.86389	0.962682	0.0344039	0.0086197	N
Clic3	ENSMUSG00000015093	7.83002	7.91344	7.84516	7.75801	7.74287	7.72516	7.67459	35.3315	0.292064	NA	-0.572921	-0.0250704	NA
Ptgds	ENSMUSG00000015090	7.51323	7.44168	7.3474	7.62059	7.78642	7.69971	7.69214	19.4952	0.0422221	NA	1.65029	0.0305642	NA
C8g	ENSMUSG00000015083	7.55451	7.47653	7.50979	7.59479	7.63951	7.63569	7.67277	19.7769	0.35784	NA	0.635321	0.0171716	NA
Fbxw5	ENSMUSG00000015095	10.8671	10.8333	10.8623	10.9529	10.9577	10.9658	10.9867	1655.81	0.412977	0.778693	0.12868	0.0479273	N
Traf2	ENSMUSG00000026942	10.0906	10.0731	10.1461	9.977	9.92143	9.96429	9.99445	774.269	0.311392	0.708386	-0.182416	-0.0563982	N
Edf1	ENSMUSG00000015092	11.6678	11.8472	11.7422	11.6797	11.6053	11.5951	11.5003	2924.18	0.309351	0.707254	-0.170416	-0.0594345	N
Mamdc4	ENSMUSG00000026941	8.25953	8.30212	8.16173	8.20985	8.30765	8.22825	8.16726	91.0403	0.926026	0.981347	-0.0345419	-0.00277205	N
Phpt1	ENSMUSG00000036504	7.63893	7.62884	7.6032	7.56473	7.60047	7.58001	7.57483	18.3108	0.717191	NA	-0.259882	-0.00646175	NA
Ajm1	ENSMUSG00000029419	8.03871	7.94054	7.94	8.03057	8.12928	8.09619	8.12874	63.4676	0.369387	NA	0.383563	0.0266464	NA
Rabl6	ENSMUSG00000015087	11.5313	11.6409	11.5668	11.5287	11.4932	11.4803	11.4191	2638.98	0.489547	0.821173	-0.108988	-0.0394472	N
NA	ENSMUSG00000052403	7.18025	7.20008	7.18999	7.28512	7.27538	7.27526	7.26529	2.4137	0.434456	NA	1.359	0.00583236	NA
Tmem141	ENSMUSG00000026939	9.94575	10.008	9.98198	9.94843	9.9122	9.91562	9.88623	772.809	0.654542	0.895717	-0.0800348	-0.0236233	N
Fcna	ENSMUSG00000026938	8.24985	8.3006	8.95915	8.76726	8.05796	8.51391	8.71651	191.011	0.764572	0.93259	0.155419	0.00536309	N
Obp2a	ENSMUSG00000062061	7.74625	7.90303	7.96654	7.88283	7.66255	7.75714	7.72605	40.7148	0.545077	NA	-0.344135	-0.0130653	NA
NA	ENSMUSG00000087612	7.81251	7.78204	8.00878	7.81429	7.61802	7.75903	7.84476	41.7756	0.504171	NA	-0.375794	-0.0156302	NA
Bmyc	ENSMUSG00000049086	10.7897	10.81	11.1039	10.8573	10.5431	10.7458	10.837	1612.72	0.40177	0.770299	-0.182052	-0.0419277	N
Camsap1	ENSMUSG00000026933	10.2786	10.1083	10.2939	10.2776	10.2623	10.3292	10.4479	984.116	0.500348	0.82614	0.132928	0.0350536	N
Ubac1	ENSMUSG00000036352	10.4247	10.4245	10.3666	10.3914	10.4495	10.4108	10.3915	1086.36	0.965851	0.991598	0.00723214	0.00235307	N
Nacc2	ENSMUSG00000026932	11.1489	10.7774	11.0047	11.0973	11.2415	11.2692	11.4688	2002.05	0.12678	0.53452	0.334688	0.0840643	N
Tmem250-ps	ENSMUSG00000087679	11.6034	11.524	11.5149	11.5283	11.6168	11.5843	11.6077	2687.82	0.79522	0.943629	0.0404373	0.0116655	N
Qsox2	ENSMUSG00000036327	9.92097	9.98553	9.9136	9.91722	9.92459	9.89816	9.85266	714.976	0.760275	0.932239	-0.0558435	-0.0158699	N
Ccdc187	ENSMUSG00000048038	8.90612	8.57087	8.16461	8.59294	9.33444	8.95186	8.92819	232.444	0.110725	0.509533	0.744413	0.0358998	N
Gpsm1	ENSMUSG00000026930	9.29079	9.32692	9.16952	9.4792	9.60047	9.50758	9.44307	443.544	0.0963475	0.48753	0.36785	0.0965086	N
Dnlz	ENSMUSG00000075467	10.2216	10.3778	10.2707	10.2313	10.1822	10.1628	10.0751	922.962	0.394021	0.763709	-0.15925	-0.0465106	N
Card9	ENSMUSG00000026928	7.7985	7.94349	7.97391	8.17182	7.99641	8.06502	8.02683	62.9932	0.277631	NA	0.48714	0.0306224	NA
NA	ENSMUSG00000086779	7.24844	7.21353	7.15417	7.25836	7.35263	7.30142	7.29328	3.2332	0.42731	NA	1.29811	0.00593977	NA
Snapc4	ENSMUSG00000036281	10.0684	10.0182	9.82979	9.74607	9.98471	9.84237	9.79635	681.574	0.422844	0.783944	-0.176659	-0.0396306	N
NA	ENSMUSG00000085767	7.91983	7.83414	7.99559	7.94172	7.86596	7.94503	8.02741	51.7477	0.829246	NA	0.103264	0.0058052	NA
Entr1	ENSMUSG00000026927	11.2487	11.11	11.1748	10.9719	11.0458	11.0427	11.1105	1910.83	0.356384	0.739691	-0.153793	-0.0530326	N
Pmpca	ENSMUSG00000026926	11.4868	11.5352	11.5932	11.4512	11.3448	11.3996	11.4028	2544.7	0.332094	0.723169	-0.152709	-0.0576838	N
Inpp5e	ENSMUSG00000026925	9.72409	9.54422	9.54934	9.72497	9.89972	9.84318	9.90484	617.425	0.123666	0.530452	0.328531	0.091293	N
Sec16a	ENSMUSG00000026924	11.8472	11.8675	11.9413	11.9224	11.8283	11.8842	11.902	3578.73	0.993486	0.998639	-0.00124738	-0.00083872	N
0610009E02Rik	ENSMUSG00000086714	7.6827	7.79861	7.71257	7.79156	7.76169	7.74296	7.67564	30.523	0.918108	NA	0.0599414	0.00227556	NA
NA	ENSMUSG00000085543	7.21937	7.24853	7.26705	7.30928	7.2616	7.28367	7.28012	2.85484	0.729499	NA	0.579376	0.00267857	NA
Notch1	ENSMUSG00000026923	11.166	11.2011	11.3071	11.1153	10.9741	11.0565	11.0801	1976.61	0.254568	0.663637	-0.190669	-0.0678744	N
Egfl7	ENSMUSG00000026921	10.4366	10.6022	10.1787	10.426	10.684	10.4568	10.2605	1116.82	0.789757	0.94165	0.0655036	0.011785	N
Agpat2	ENSMUSG00000026922	10.2296	10.3149	10.6215	10.5236	10.1318	10.3646	10.4383	1103.31	0.905471	0.973632	-0.0288421	-0.00463303	N
Dipk1b	ENSMUSG00000036186	8.4213	8.42182	8.315	8.43026	8.53657	8.46553	8.42975	125.674	0.562527	0.854938	0.186706	0.0215759	N
Snora17	ENSMUSG00000077192	7.83955	7.71424	7.62958	7.60596	7.81593	7.71772	7.73127	28.1673	0.976113	NA	-0.0201856	-0.00038263	NA
NA	ENSMUSG00000086775	7.48567	7.24552	7.55955	7.37893	7.30505	7.43435	7.61908	10.8522	0.870031	NA	-0.185171	-0.00128314	NA
Surf6	ENSMUSG00000036160	10.2713	10.4311	10.3272	10.1914	10.1355	10.1195	10.0317	912.665	0.132757	0.540924	-0.283278	-0.09368	N
Med22	ENSMUSG00000015776	11.0901	11.0449	10.9863	10.9205	11.0243	10.9701	10.9657	1754.83	0.621214	0.882339	-0.0803986	-0.0277239	N
Rpl7a	ENSMUSG00000062647	14.9822	15.1218	14.9909	14.9517	14.943	14.9023	14.8121	31922.1	0.394144	0.763709	-0.130229	-0.0497937	N
Gm23969	ENSMUSG00000065258	7.30193	7.30713	7.30649	7.26219	7.25764	7.25895	7.257	2.97118	0.653336	NA	-0.730234	-0.00363756	NA
Surf1	ENSMUSG00000015790	10.4187	10.3746	10.3162	10.2903	10.3928	10.3392	10.3344	1059.93	0.824318	0.952744	-0.0386318	-0.0115812	N
Surf2	ENSMUSG00000014873	9.82982	9.75575	9.64909	9.57886	9.75959	9.66379	9.65293	568.104	0.590062	0.870386	-0.114091	-0.0265434	N
Surf4	ENSMUSG00000014867	13.4046	13.5508	13.6	13.5372	13.3418	13.4234	13.3911	11189.5	0.550062	0.849207	-0.0976282	-0.0326139	N
Stkld1	ENSMUSG00000049897	7.36626	7.24505	7.29008	7.22816	7.30433	7.29395	7.34936	4.25997	0.908309	NA	-0.162947	-0.000913961	NA
Rexo4	ENSMUSG00000052406	10.8541	10.9429	10.9666	10.7657	10.6531	10.6985	10.6768	1493.8	0.121373	0.526862	-0.260114	-0.103181	N
Cacfd1	ENSMUSG00000015488	11.3942	11.3941	11.5284	11.4463	11.312	11.4016	11.4464	2513.54	0.801597	0.945197	-0.0415251	-0.0138377	N
Slc2a6	ENSMUSG00000036067	8.5964	8.82846	8.83114	8.75328	8.51854	8.59768	8.52122	184.576	0.353752	0.738592	-0.30279	-0.0347976	N
Gm13398	ENSMUSG00000087364	8.42866	8.27764	8.80834	8.42416	8.04448	8.34794	8.57518	169.848	0.353672	0.738592	-0.433048	-0.023537	N
Mymk	ENSMUSG00000009214	7.54764	7.61126	7.39251	7.45926	7.61439	7.48976	7.39564	12.5001	0.877042	NA	-0.157093	-0.00173333	NA
Adamtsl2	ENSMUSG00000036040	8.19194	8.16338	8.40364	8.01847	7.80676	7.95742	8.04702	76.395	0.0533342	0.388517	-0.84018	-0.0599234	N
Fam163b	ENSMUSG00000009216	7.31404	7.33478	7.20999	7.38711	7.49116	7.41488	7.36637	6.33641	0.28538	NA	1.37804	0.00992691	NA
Dbhos	ENSMUSG00000085008	7.25056	7.15603	7.20771	7.21082	7.25368	7.25662	7.30535	2.19876	0.667689	NA	0.796915	0.00280541	NA
Dbh	ENSMUSG00000000889	7.72828	7.77126	7.689	7.79322	7.8325	7.79199	7.75024	32.7139	0.626572	NA	0.26926	0.0110795	NA
Sardh	ENSMUSG00000009614	10.9005	10.7898	10.919	11.0294	11.0109	11.0601	11.1401	1728.16	0.191866	0.611328	0.221527	0.0887352	N
Vav2	ENSMUSG00000009621	10.6516	10.5351	10.6325	10.3971	10.4162	10.4423	10.5136	1193.84	0.253252	0.662079	-0.198892	-0.0675199	N
Brd3os	ENSMUSG00000109946	8.51428	8.44931	8.24206	8.40213	8.67434	8.51453	8.4671	136.137	0.483994	0.818766	0.259215	0.0227801	N
Brd3	ENSMUSG00000026918	11.3445	11.186	11.3739	11.1712	11.1418	11.2142	11.3297	2122.12	0.5781	0.863502	-0.0983452	-0.0297913	N
Wdr5	ENSMUSG00000026917	11.0845	11.1234	11.0955	10.8347	10.8236	10.818	10.7958	1650.69	0.0374905	0.33518	-0.328363	-0.174531	N
Gm13421	ENSMUSG00000085929	7.51749	7.48483	7.44229	7.45291	7.52811	7.48886	7.48557	11.8821	0.967483	NA	0.0353597	0.000691902	NA
Rxra	ENSMUSG00000015846	11.189	11.0707	11.1831	11.1959	11.2018	11.2373	11.3142	2063.83	0.537052	0.844254	0.101735	0.0345506	N
NA	ENSMUSG00000085766	7.61527	7.72972	7.51527	7.78948	7.88949	7.78467	7.67503	30.6776	0.290557	NA	0.680374	0.0208561	NA
Col5a1	ENSMUSG00000026837	14.1055	13.7924	14.3571	14.2716	14.02	14.2921	14.5847	21197.2	0.376483	0.752324	0.213118	0.0410483	N
Olfm1	ENSMUSG00000026833	10.3932	10.0941	10.5022	10.6604	10.5514	10.7238	10.9595	1282.9	0.0493574	0.376558	0.470534	0.124893	N
NA	ENSMUSG00000087196	7.36586	7.39728	7.39765	7.32437	7.29258	7.3033	7.29295	6.10361	0.49924	NA	-0.770732	-0.00771351	NA
Ppp1r26	ENSMUSG00000035829	8.68494	8.41493	8.4497	8.52052	8.75575	8.68893	8.79052	167.917	0.25613	0.664674	0.40941	0.0389885	N
Pierce1	ENSMUSG00000026831	7.63828	7.55732	7.01855	7.56719	8.18692	7.80075	7.64815	33.1837	0.133369	NA	1.43461	0.0147102	NA
Mrps2	ENSMUSG00000035772	10.4902	10.4904	10.5105	10.3005	10.2801	10.2936	10.3003	1057	0.132296	0.540267	-0.2506	-0.0987241	N
Rpsa-ps9	ENSMUSG00000082895	7.99766	8.14559	8.06966	8.04426	7.97226	7.97095	7.89634	61.9724	0.531881	NA	-0.278315	-0.0175265	NA
Gbgt1	ENSMUSG00000026829	8.33286	8.17986	8.2513	8.38991	8.47146	8.46809	8.5429	125.502	0.134408	0.543574	0.497687	0.0590842	N
NA	ENSMUSG00000063611	7.85322	7.79321	7.7367	7.8094	7.92592	7.86824	7.86941	43.1336	0.604297	NA	0.256332	0.0132536	NA
Ralgds	ENSMUSG00000026821	10.7749	10.7683	10.8072	10.9433	10.911	10.9347	10.9499	1621.82	0.268937	0.678177	0.174364	0.0672553	N
Gtf3c5	ENSMUSG00000026816	10.3035	10.3581	10.3065	10.3139	10.3109	10.2947	10.2594	991.412	0.837512	0.957026	-0.0350167	-0.0126272	N
Tsc1	ENSMUSG00000026812	10.095	10.0849	10.0394	10.277	10.3325	10.2988	10.287	954.635	0.0994444	0.491653	0.282702	0.111271	N
Spaca9	ENSMUSG00000026809	7.40645	7.45341	7.34039	7.61374	7.6798	7.62011	7.56678	17.9904	0.0955415	NA	1.23926	0.0288973	NA
Ak8	ENSMUSG00000026807	7.42448	7.49063	7.06993	7.41603	7.77057	7.51216	7.34987	14.9921	0.493168	NA	0.743288	0.00625726	NA
Gtf3c4	ENSMUSG00000035666	10.3967	10.2995	10.4788	10.3628	10.2807	10.3679	10.46	1094.18	0.891719	0.971218	-0.0254329	-0.00665089	N
Ddx31	ENSMUSG00000026806	9.58176	9.61472	9.7336	9.49388	9.34204	9.43228	9.46092	482.488	0.150049	0.562866	-0.30968	-0.0819101	N
Cfap77	ENSMUSG00000079502	7.59608	7.4758	7.03311	7.39368	7.95665	7.62142	7.51395	21.5503	0.401815	NA	0.898112	0.00682305	NA
Gm13394	ENSMUSG00000083773	7.25937	7.24075	7.19511	7.21622	7.28049	7.24385	7.23485	2.3471	0.893216	NA	0.23953	0.000951245	NA
Ttf1	ENSMUSG00000026803	9.78559	9.68601	9.88232	9.79243	9.6957	9.79338	9.89201	645.046	0.953178	0.989137	0.0122256	0.00287181	N
Setx	ENSMUSG00000043535	11.6095	11.6434	11.7226	11.7583	11.6452	11.7093	11.7244	3215.05	0.725227	0.921693	0.0548144	0.0188734	N
Ntng2	ENSMUSG00000035513	8.66475	8.62298	8.64751	8.98207	8.9993	9.00174	9.02384	232.374	0.00638186	0.150516	0.677442	0.423041	N
6530402F18Rik	ENSMUSG00000079499	8.23331	8.20255	8.21789	8.33952	8.35494	8.35491	8.37028	102.19	0.281525	0.68763	0.360347	0.0399882	N
Med27	ENSMUSG00000026799	9.52432	9.62453	9.58	9.4451	9.38942	9.39314	9.34488	455.111	0.183995	0.601398	-0.275245	-0.0741876	N
Rapgef1	ENSMUSG00000039844	11.3647	11.3286	11.329	11.539	11.5747	11.5629	11.5752	2570.16	0.103182	0.496996	0.246833	0.114723	N
Gm13420	ENSMUSG00000079497	7.41407	7.3936	7.39246	7.25685	7.27846	7.27088	7.27732	5.20508	0.276152	NA	-1.37707	-0.0111149	NA
Trub2	ENSMUSG00000039826	9.79145	9.91451	9.74602	9.63294	9.67837	9.60706	9.50988	573.354	0.160847	0.577537	-0.291615	-0.0811844	N
Coq4	ENSMUSG00000026798	9.44628	9.54576	9.34646	9.45371	9.55352	9.45382	9.35423	454.868	0.943801	0.98791	0.0159646	0.00313263	N
Slc27a4	ENSMUSG00000059316	10.7611	10.7042	10.8227	10.8524	10.7908	10.8508	10.9092	1544.77	0.543061	0.846317	0.101525	0.0339107	N
Urm1	ENSMUSG00000069020	10.3751	10.5824	10.4316	10.3589	10.3024	10.2709	10.1516	1043.28	0.226259	0.642054	-0.233934	-0.0672396	N
NA	ENSMUSG00000039798	8.05206	7.94105	8.00624	8.02081	8.06664	8.07309	8.13182	64.5949	0.596415	NA	0.221807	0.0156549	NA
Cercam	ENSMUSG00000039787	10.0538	9.81583	10.0891	10.3564	10.3211	10.424	10.5944	994.526	0.0126361	0.195571	0.551388	0.288972	N
Odf2	ENSMUSG00000026790	10.9747	10.9724	10.9709	10.8085	10.8123	10.8106	10.8108	1610.05	0.230643	0.644191	-0.187932	-0.0741171	N
Gle1	ENSMUSG00000019715	10.6289	10.7104	10.5702	10.5645	10.6232	10.5569	10.4829	1291.12	0.58679	0.868367	-0.095001	-0.0293934	N
Sptan1	ENSMUSG00000057738	13.1785	13.0772	13.1782	13.2619	13.2622	13.2958	13.3633	9403.13	0.297925	0.699332	0.155637	0.0634281	N
Dync2i2	ENSMUSG00000039715	9.68762	9.66928	9.35689	9.55755	9.88828	9.6739	9.57589	547.439	0.56135	0.854822	0.156481	0.0243472	N
Set	ENSMUSG00000054766	13.0975	13.1555	13.1282	12.763	12.7323	12.7334	12.705	7156.2	0.00455742	0.12922	-0.40903	-0.302117	N
Pkn3	ENSMUSG00000026785	9.6357	9.59508	9.52755	9.466	9.57415	9.51559	9.50663	488.505	0.608936	0.877752	-0.104635	-0.0223983	N
Zdhhc12	ENSMUSG00000015335	9.54415	9.46592	9.55732	9.5741	9.56093	9.59578	9.65233	519.783	0.611055	0.878405	0.101119	0.0260362	N
Zer1	ENSMUSG00000039686	10.3508	10.2463	10.1679	10.4701	10.653	10.5659	10.5746	1158.07	0.0415857	0.350501	0.380418	0.16543	N
Tbc1d13	ENSMUSG00000039678	11.2153	11.3719	11.369	11.2345	11.0809	11.1311	11.0779	2109.83	0.221901	0.638919	-0.210291	-0.0741944	N
NA	ENSMUSG00000085401	7.21654	7.2774	7.39545	7.3561	7.17719	7.27617	7.29523	3.78488	0.93596	NA	-0.127466	-0.000489013	NA
Endog	ENSMUSG00000015337	9.19976	9.35251	9.24399	9.26041	9.21619	9.19475	9.10766	361.037	0.661553	0.897271	-0.10071	-0.0204656	N
Spout1	ENSMUSG00000039660	10.5611	10.7144	10.4573	10.2829	10.3868	10.2664	10.1296	1061.08	0.0604434	0.407007	-0.383109	-0.131424	N
Kyat1	ENSMUSG00000039648	10.6189	10.7079	10.9244	10.7427	10.4371	10.6111	10.6536	1464.06	0.449621	0.799746	-0.158307	-0.0379556	N
NA	ENSMUSG00000100747	7.49544	7.53832	7.46668	7.48728	7.51604	7.48257	7.44439	11.6551	0.90433	NA	-0.106022	-0.00172866	NA
Lrrc8a	ENSMUSG00000007476	9.69832	9.57453	9.72452	9.58131	9.55511	9.61384	9.70511	549.593	0.718836	0.918644	-0.074708	-0.0198421	N
Phyhd1	ENSMUSG00000079484	7.65321	7.59471	7.55468	7.59453	7.69306	7.64687	7.65303	22.4519	0.751539	NA	0.208243	0.00618316	NA
Dolk	ENSMUSG00000075419	9.68509	9.74764	9.78053	9.63635	9.54091	9.58369	9.5738	560.349	0.271032	0.681065	-0.214993	-0.0609352	N
Nup188	ENSMUSG00000052533	11.0419	10.9944	10.9912	10.8526	10.9033	10.8853	10.9	1656.22	0.366201	0.745256	-0.143385	-0.0518256	N
Sh3glb2	ENSMUSG00000026860	11.0396	10.9721	10.9205	10.9047	11.0239	10.967	10.9722	1729.09	0.943209	0.98791	-0.0117832	-0.00431491	N
Miga2	ENSMUSG00000026858	10.1374	10.1218	10.223	10.277	10.1914	10.2536	10.2926	915.259	0.509141	0.830682	0.118226	0.0358581	N
Dolpp1	ENSMUSG00000026856	10.4086	10.7087	10.7637	10.4288	10.0737	10.2104	10.1288	1076.39	0.0296837	0.300741	-0.514515	-0.165636	N
Crat	ENSMUSG00000026853	10.3678	10.156	10.317	10.5042	10.555	10.5918	10.7161	1168.02	0.0514553	0.383593	0.378207	0.148661	N
Ptpa	ENSMUSG00000039515	12.6245	12.7751	12.6807	12.5779	12.5217	12.509	12.4273	5796.4	0.219936	0.636736	-0.192534	-0.0788987	N
Ier5l	ENSMUSG00000089762	9.0751	8.902	9.05916	8.89205	8.90799	8.95507	9.06516	259.946	0.697794	0.910795	-0.103891	-0.0164487	N
Cstad	ENSMUSG00000047363	7.5029	7.48914	7.53022	7.55775	7.53044	7.55323	7.57151	15.3309	0.72998	NA	0.26249	0.00598824	NA
NA	ENSMUSG00000075416	7.50172	7.56803	7.47323	7.53572	7.56421	7.52311	7.46941	14.9795	0.924227	NA	0.0745975	0.00153615	NA
1700001O22Rik	ENSMUSG00000044320	8.27433	8.11197	8.14179	8.06618	8.19871	8.16447	8.22853	77.9619	0.898224	0.973598	-0.0544806	-0.00339717	N
Ntmt1	ENSMUSG00000026857	10.5671	10.5974	10.3812	10.5391	10.7249	10.5909	10.5088	1238.63	0.634868	0.88814	0.0927871	0.0228211	N
Asb6	ENSMUSG00000039483	9.97259	10.0453	10.0159	9.94514	9.90185	9.90647	9.8724	735.063	0.446915	0.797792	-0.137843	-0.041437	N
Prrx2	ENSMUSG00000039476	8.81026	8.80577	8.8694	8.88489	8.82575	8.86667	8.88938	268.631	0.805053	0.946701	0.0591663	0.0112553	N
Ptges	ENSMUSG00000050737	9.04085	9.03287	9.32389	9.2506	8.96757	9.15892	9.25859	363.086	0.865824	0.963406	0.0473245	0.00642124	N
Tor1b	ENSMUSG00000026848	11.4214	11.3404	11.4235	11.378	11.3759	11.4043	11.4591	2425.24	0.949165	0.988708	0.00997813	0.0036218	N
Tor1a	ENSMUSG00000026849	10.0436	10.1284	10.1129	9.99837	9.92911	9.94702	9.91359	781.564	0.290361	0.694602	-0.191378	-0.0605551	N
BC005624	ENSMUSG00000026851	10.4878	10.3844	10.4176	10.3654	10.4356	10.4233	10.4688	1111.21	0.958616	0.990778	-0.00896827	-0.00297705	N
Usp20	ENSMUSG00000026854	9.89122	9.93148	9.84356	9.85151	9.89917	9.85398	9.81125	679.035	0.807761	0.948024	-0.0452895	-0.0125009	N
Fnbp1	ENSMUSG00000075415	12.2951	12.0199	12.3515	12.3918	12.3354	12.4647	12.667	4935.8	0.200894	0.619358	0.256135	0.0723558	N
NA	ENSMUSG00000087269	8.10894	8.12117	7.91071	8.04426	8.2425	8.10627	8.03204	71.68	0.673317	NA	0.193146	0.0112743	NA
Gpr107	ENSMUSG00000000194	11.1478	11.0757	11.1858	11.2088	11.1709	11.2202	11.281	2078.19	0.558483	0.853204	0.0942689	0.0326458	N
Ncs1	ENSMUSG00000062661	9.56991	9.16106	9.32136	9.38889	9.63745	9.60803	9.79775	477.328	0.172052	0.587207	0.404939	0.057554	N
Hmcn2	ENSMUSG00000055632	12.2601	12.0394	12.3878	12.222	12.0943	12.253	12.4427	4505.2	0.895343	0.972414	0.026438	0.00666337	N
Ass1	ENSMUSG00000076441	11.3547	11.9089	12.1293	11.5834	10.8088	11.1405	11.0293	2771.59	0.0199718	0.246426	-0.734967	-0.114308	N
Fubp3	ENSMUSG00000026843	10.916	10.9622	10.9763	10.9	10.8398	10.8646	10.8539	1642.31	0.527582	0.840081	-0.100629	-0.0357041	N
Exosc2	ENSMUSG00000039356	10.4806	10.5709	10.4801	10.1912	10.1917	10.1613	10.1009	969.527	0.012201	0.19361	-0.442611	-0.27384	N
Abl1	ENSMUSG00000026842	11.8904	11.7272	11.8361	12.0124	12.0668	12.085	12.1756	3743.23	0.0786893	0.448199	0.288061	0.128091	N
Lamc3	ENSMUSG00000026840	8.38209	8.258	8.045	8.33054	8.66763	8.48426	8.45463	127.137	0.102725	0.496764	0.688694	0.0523321	N
Aif1l	ENSMUSG00000001864	9.13491	8.92424	9.52478	9.0968	8.70693	9.03707	9.30748	372.468	0.429597	0.788942	-0.291524	-0.0247912	N
Nup214	ENSMUSG00000001855	10.7616	10.7905	10.8166	10.7126	10.6576	10.6846	10.6837	1403.68	0.440543	0.795444	-0.12494	-0.0439241	N
Fam78a	ENSMUSG00000050592	7.66934	7.86658	7.80907	7.99759	7.85786	7.88527	7.80035	45.7308	0.560352	NA	0.299886	0.014144	NA
Plpp7	ENSMUSG00000051373	8.44754	8.41425	8.37442	8.6038	8.67692	8.63927	8.63709	157.335	0.0893846	0.470482	0.488078	0.0837404	N
Prrc2b	ENSMUSG00000039262	12.6681	12.5661	12.6716	12.7769	12.7734	12.8098	12.8789	6690.99	0.228566	0.644107	0.183109	0.074845	N
NA	ENSMUSG00000086216	7.38505	7.38668	7.45681	7.42646	7.3547	7.402	7.42483	9.09851	0.899351	NA	-0.128007	-0.00124152	NA
Pomt1	ENSMUSG00000039254	10.3154	10.4435	10.5098	10.5791	10.3847	10.4716	10.451	1172.61	0.766329	0.932674	0.0556675	0.0149834	N
Uck1	ENSMUSG00000002550	10.7058	10.8482	10.8273	10.8376	10.7162	10.7496	10.6952	1548.83	0.760853	0.932437	-0.0525498	-0.0159717	N
Gm13611	ENSMUSG00000066068	7.55046	7.60093	7.59307	7.65119	7.60858	7.62016	7.60072	20.1338	0.749495	NA	0.216215	0.00614897	NA
Swi5	ENSMUSG00000044627	12.5711	12.8152	12.6582	12.5897	12.5026	12.4793	12.3456	5881.81	0.228685	0.644164	-0.210435	-0.0720664	N
Golga2	ENSMUSG00000002546	11.5153	11.5336	11.5752	11.6821	11.6222	11.656	11.6638	2891.55	0.408692	0.775512	0.124618	0.048781	N
Dnm1	ENSMUSG00000026825	10.9832	10.8949	10.834	10.9277	11.0768	11.0068	11.016	1897.26	0.473825	0.81378	0.12144	0.0399322	N
Ciz1	ENSMUSG00000039205	10.9677	10.867	10.7845	10.9012	11.0844	10.9958	11.0019	1680.84	0.421845	0.783504	0.142523	0.0445245	N
Bbln	ENSMUSG00000039195	10.798	10.9645	11.2383	10.9156	10.4753	10.7133	10.749	1624.29	0.169346	0.583841	-0.332525	-0.0692185	N
Lcn2	ENSMUSG00000026822	15.3541	15.2444	16.6256	15.5543	14.2829	15.167	15.664	61625.9	0.519	0.835018	-0.523894	-0.00852569	N
Ptges2	ENSMUSG00000026820	10.5349	10.5803	10.6585	10.2695	10.1459	10.2132	10.2241	1073.81	0.00849973	0.167645	-0.471536	-0.308113	N
Slc25a25	ENSMUSG00000026819	9.52548	9.82631	9.80118	9.69685	9.42115	9.50467	9.39602	519.78	0.202295	0.619655	-0.333283	-0.0587831	N
Naif1	ENSMUSG00000039164	8.80062	8.77457	8.89677	8.86726	8.7711	8.84389	8.89331	229.868	0.891425	0.971218	0.0352048	0.00594729	N
Fam102a	ENSMUSG00000039157	11.6686	11.5187	11.8832	11.5887	11.3742	11.5672	11.7387	2878	0.511473	0.831781	-0.137127	-0.0326537	N
Dpm2	ENSMUSG00000026810	10.5271	10.5942	10.4768	10.3953	10.4456	10.3897	10.3282	1141.81	0.320063	0.713646	-0.172455	-0.0578674	N
St6galnac4	ENSMUSG00000079442	9.49486	9.3974	9.52668	9.59148	9.55966	9.61336	9.68894	509.203	0.318228	0.712507	0.209691	0.0522882	N
St6galnac6	ENSMUSG00000026811	10.3251	10.2849	10.2919	10.5262	10.5594	10.5506	10.5663	1158.77	0.0666869	0.420287	0.303515	0.138059	N
Ak1	ENSMUSG00000026817	10.5698	10.5079	10.5718	10.6366	10.6346	10.6565	10.6984	1329.49	0.440126	0.795228	0.127129	0.0439943	N
Eng	ENSMUSG00000026814	11.2899	11.1502	11.2182	11.4499	11.5216	11.5204	11.5895	2548.13	0.0429468	0.355564	0.338588	0.164606	N
Fpgs	ENSMUSG00000009566	10.6082	10.5826	10.4672	10.3626	10.5036	10.4182	10.3882	1126.71	0.3609	0.74174	-0.164594	-0.0507856	N
Cdk9	ENSMUSG00000009555	11.4093	11.4427	11.4731	11.2972	11.2333	11.2648	11.2638	2317.29	0.20087	0.619358	-0.19692	-0.0821187	N
Sh2d3c	ENSMUSG00000059013	8.7611	8.73101	8.69765	8.95425	9.0177	8.98543	8.98434	256.035	0.0594738	0.404209	0.45258	0.115458	N
Ttc16	ENSMUSG00000039021	7.54158	7.68687	7.26036	7.81551	8.09673	7.86082	7.67022	36.9671	0.0592631	NA	1.40098	0.0280292	NA
Tor2a	ENSMUSG00000009563	10.6001	10.825	10.999	10.9088	10.5099	10.7009	10.6839	1518.35	0.590384	0.870662	-0.12432	-0.0250448	N
Ptrh1	ENSMUSG00000053746	8.84977	9.18051	9.08582	9.08711	8.85107	8.89819	8.75638	269.125	0.455657	0.803723	-0.229785	-0.028392	N
Cfap157	ENSMUSG00000038987	7.45359	7.34251	6.97564	7.34372	7.82168	7.54007	7.45481	14.0481	0.256582	NA	1.46602	0.00734804	NA
Stxbp1	ENSMUSG00000026797	9.65219	9.54316	9.65244	9.75477	9.75452	9.79103	9.8638	617.075	0.214074	0.631838	0.249968	0.0704828	N
NA	ENSMUSG00000087496	7.3692	7.42458	7.46486	7.44096	7.34531	7.39062	7.38558	8.41437	0.835151	NA	-0.210031	-0.00241506	NA
Niban2	ENSMUSG00000026796	11.8648	12.0107	12.0429	12.08	11.9019	11.972	11.9341	3738.71	0.99515	0.998639	-0.00101616	0.00282827	N
Lrsam1	ENSMUSG00000026792	9.18344	9.12778	9.22539	9.48184	9.4399	9.48641	9.5375	423.406	0.0271322	0.288568	0.46748	0.198925	N
Rpl12	ENSMUSG00000038900	14.6961	14.8798	14.6781	14.6436	14.6616	14.5884	14.4599	26376.8	0.320263	0.713688	-0.164188	-0.0579163	N
Slc2a8	ENSMUSG00000026791	8.89982	8.71515	8.79168	9.08002	9.18817	9.17763	9.26469	298.171	0.0118897	0.19102	0.629289	0.307907	N
Garnl3	ENSMUSG00000038860	8.27375	8.19726	8.20661	8.32209	8.38923	8.36996	8.39858	104.957	0.273705	0.68264	0.369152	0.0407375	N
Ralgps1	ENSMUSG00000038831	8.68876	8.53303	8.66549	8.84869	8.87196	8.90836	9.00442	222.236	0.0569734	0.399947	0.53178	0.100146	N
NA	ENSMUSG00000085087	7.52539	7.44134	7.4252	7.53812	7.63831	7.59953	7.62217	16.6841	0.312873	NA	0.774469	0.0167624	NA
Angptl2	ENSMUSG00000004105	10.3119	9.96137	10.2305	10.2829	10.3642	10.4268	10.6334	1084.53	0.156556	0.57182	0.339472	0.07457	N
Zbtb34	ENSMUSG00000068966	9.54033	9.51804	9.63582	9.56459	9.46911	9.5402	9.58689	520.844	0.862669	0.962682	-0.0352942	-0.00842534	N
Zbtb43	ENSMUSG00000026788	9.86595	9.66368	9.87221	9.75587	9.74961	9.82121	9.95814	677.363	0.896445	0.972915	0.0280976	0.00549798	N
Mvb12b	ENSMUSG00000038740	9.96049	9.77359	9.68607	9.92145	10.1959	10.0752	10.1084	753.535	0.0999358	0.492008	0.371061	0.0948824	N
Pbx3	ENSMUSG00000038718	9.06905	8.85708	8.98383	9.03659	9.12181	9.13565	9.24856	306.491	0.278661	0.685091	0.282502	0.0494192	N
Mapkap1	ENSMUSG00000038696	10.8027	10.8726	10.8264	10.8014	10.7777	10.7702	10.7315	1516.84	0.645335	0.892177	-0.074311	-0.0254172	N
Gm13408	ENSMUSG00000081992	8.19419	8.33112	8.24536	8.2388	8.18763	8.1761	8.10186	103.695	0.650915	0.894881	-0.166308	-0.0152296	N
NA	ENSMUSG00000087635	7.21101	7.16227	7.30439	7.26285	7.16947	7.24797	7.31159	2.76248	0.863121	NA	0.293675	0.0011166	NA
Gapvd1	ENSMUSG00000026867	11.6179	11.6474	11.746	11.6833	11.5552	11.6307	11.6537	2990.02	0.78736	0.940463	-0.0430428	-0.0145778	N
Hspa5	ENSMUSG00000026864	14.5841	15.0073	15.0442	15.0607	14.6006	14.7663	14.6375	29102.2	0.611018	0.878405	-0.115344	-0.0235543	N
Rabepk	ENSMUSG00000070953	9.86579	9.93527	9.73686	9.52048	9.64941	9.5403	9.45101	554.516	0.0451945	0.362822	-0.431912	-0.147666	N
Fbxw2	ENSMUSG00000035949	10.8799	10.8705	10.8701	10.8849	10.8947	10.8913	10.8943	1640.61	0.895892	0.972642	0.0204494	0.00750848	N
Psmd5	ENSMUSG00000026869	10.8486	10.9822	10.9922	10.8401	10.6965	10.7477	10.7064	1567.17	0.198671	0.617305	-0.223339	-0.0790105	N
Cutal	ENSMUSG00000026870	8.17314	8.20945	7.77264	7.98534	8.38583	8.10673	7.94903	76.5965	0.770291	0.934244	0.169785	0.00575395	N
Phf19	ENSMUSG00000026873	8.45	8.63515	8.59523	8.50401	8.35877	8.39388	8.31886	133.268	0.204214	0.621772	-0.449797	-0.04197	N
Traf1	ENSMUSG00000026875	9.72177	9.605	9.93105	9.85152	9.64225	9.82069	9.9683	694.837	0.734148	0.923049	0.0808111	0.0160154	N
Hc	ENSMUSG00000026874	7.33651	7.34637	7.2953	7.42144	7.46265	7.43189	7.41158	9.96923	0.363933	NA	0.921603	0.0107268	NA
AI182371	ENSMUSG00000035875	7.49686	7.51109	7.49388	7.50428	7.50726	7.50053	7.49006	12.6736	0.998122	NA	0.0019543	6.36009e-05	NA
Cntrl	ENSMUSG00000057110	10.2249	10.3467	10.2719	10.1835	10.1364	10.1272	10.0617	925.42	0.276057	0.683284	-0.200016	-0.0620343	N
Rab14	ENSMUSG00000026878	12.1879	12.2301	12.3255	12.2444	12.1068	12.1845	12.2022	4647.99	0.670952	0.900743	-0.0665203	-0.0238643	N
Gsn	ENSMUSG00000026879	14.1988	14.0811	14.5703	14.7791	14.4076	14.6945	14.8968	24863.3	0.0657577	0.417285	0.417848	0.114345	N
NA	ENSMUSG00000106961	7.3152	7.24784	7.35835	7.26658	7.22343	7.27465	7.33394	3.74985	0.796215	NA	-0.394823	-0.00197353	NA
Stom	ENSMUSG00000026880	10.9794	11.028	11.3696	11.4086	11.0184	11.2623	11.36	2197.37	0.484726	0.818766	0.15872	0.0344776	N
Glo1-ps	ENSMUSG00000075391	7.49644	7.4772	7.44252	7.40013	7.45404	7.42451	7.41937	11.4177	0.704262	NA	-0.328013	-0.00564364	NA
Ggta1	ENSMUSG00000035778	9.77546	9.69573	9.54076	9.9138	10.1485	10.0186	9.99353	729.36	0.0266903	0.286389	0.47165	0.201422	N
Gm13446	ENSMUSG00000086555	8.12229	8.12094	8.05512	7.99282	8.05999	8.01566	7.99417	62.3119	0.51737	NA	-0.270689	-0.0199286	NA
Dab2ip	ENSMUSG00000026883	11.8165	11.968	11.9584	11.9328	11.7909	11.835	11.7814	3406.13	0.599281	0.873519	-0.086437	-0.0293121	N
Ttll11	ENSMUSG00000026885	7.67891	7.52087	7.50512	7.46007	7.63386	7.57068	7.61811	16.3476	0.924371	NA	0.0806327	0.00129252	NA
Ndufa8	ENSMUSG00000026895	11.47	11.6119	11.5342	11.449	11.3849	11.3803	11.3071	2535.64	0.285571	0.690727	-0.173482	-0.0653455	N
Morn5	ENSMUSG00000026894	7.29437	7.40769	6.98028	7.37675	7.69084	7.44367	7.26343	9.76082	0.324323	NA	1.35291	0.00587452	NA
Lhx6	ENSMUSG00000026890	7.92826	8.01013	7.88355	8.12974	8.17444	8.11735	8.04787	68.0214	0.205816	NA	0.524272	0.0393076	NA
Rbm18	ENSMUSG00000026889	10.3368	10.3442	10.2938	10.2923	10.3354	10.3042	10.285	1044.05	0.87914	0.967252	-0.025589	-0.00853058	N
Mrrf	ENSMUSG00000026887	9.89025	9.92552	9.84489	9.94489	9.99026	9.94826	9.90962	726.757	0.653602	0.895697	0.0819736	0.0236315	N
NA	ENSMUSG00000087187	7.52683	7.40648	7.37332	7.28881	7.44232	7.38009	7.40916	8.06785	0.697775	NA	-0.431315	-0.0041187	NA
Ptgs1	ENSMUSG00000047250	10.1537	10.1815	9.87401	10.0525	10.3321	10.1364	10.0246	840.785	0.73279	0.922409	0.0795996	0.0157676	N
Gm13436	ENSMUSG00000083716	9.38536	9.56353	9.53454	9.47748	9.3283	9.36836	9.29931	460.972	0.423857	0.784749	-0.178997	-0.0395778	N
Pdcl	ENSMUSG00000009030	10.094	10.1951	10.1286	10.2287	10.1941	10.1835	10.1275	938.433	0.759177	0.932239	0.0542004	0.0161729	N
Rc3h2	ENSMUSG00000075376	10.4437	10.4282	10.5146	10.4417	10.3708	10.4233	10.4573	1222.7	0.7901	0.941972	-0.0448196	-0.0141969	N
Zbtb6	ENSMUSG00000066798	9.50335	9.56913	9.62445	9.4497	9.3286	9.38741	9.38392	500.17	0.213977	0.631838	-0.252302	-0.0693071	N
Zbtb26	ENSMUSG00000050714	9.00713	9.02025	8.91669	9.00659	9.09704	9.03237	8.99347	303.985	0.728448	0.922088	0.08077	0.016782	N
Rabgap1	ENSMUSG00000035437	10.8388	10.7419	10.7347	10.8767	10.9808	10.9437	10.9736	1675.29	0.232065	0.645171	0.197594	0.071944	N
Strbp	ENSMUSG00000026915	10.2088	10.1164	10.1365	10.026	10.0982	10.0809	10.1184	860.521	0.604197	0.875322	-0.0926903	-0.0288341	N
Gpr21	ENSMUSG00000053164	7.43591	7.38937	7.35575	7.3874	7.46756	7.42963	7.43393	8.95587	0.747315	NA	0.320512	0.00420347	NA
Crb2	ENSMUSG00000035403	8.83628	8.77389	8.75809	8.83146	8.90965	8.87832	8.89385	232.614	0.52927	0.840797	0.157969	0.0280903	N
Dennd1a	ENSMUSG00000035392	10.189	10.2158	10.1839	10.4638	10.4689	10.4566	10.437	1071.11	0.0547322	0.392715	0.319887	0.150528	N
Nek6	ENSMUSG00000026749	10.1187	10.3313	10.3981	10.1984	9.91898	10.0344	9.98575	888.563	0.141406	0.551641	-0.324176	-0.0822175	N
Psmb7	ENSMUSG00000026750	11.9717	12.2158	12.152	12.0242	11.8439	11.8827	11.7801	3867.77	0.171939	0.586976	-0.244922	-0.0835738	N
NA	ENSMUSG00000083722	8.28292	7.90789	7.99675	7.97841	8.26459	8.19882	8.35345	80.1683	0.504695	0.82827	0.347371	0.0153612	N
NA	ENSMUSG00000087062	7.22673	7.23825	7.19261	7.24387	7.27799	7.2514	7.23235	2.20082	0.770805	NA	0.530305	0.0020839	NA
Nr6a1	ENSMUSG00000063972	8.80075	8.64792	8.63477	8.69025	8.85623	8.79652	8.84308	208.556	0.505129	0.828321	0.187439	0.0278159	N
Olfml2a	ENSMUSG00000046618	9.52312	9.42943	9.30958	9.70435	9.91789	9.80676	9.79804	619.483	0.0115656	0.18792	0.560727	0.313253	N
NA	ENSMUSG00000085755	7.36095	7.28503	7.28188	7.19735	7.27642	7.24901	7.27327	3.14684	0.599723	NA	-0.865437	-0.00386582	NA
Wdr38	ENSMUSG00000035295	7.72849	7.73882	7.50446	7.6318	7.85583	7.70303	7.62147	33.6836	0.710303	NA	0.265976	0.00537016	NA
Rpl35	ENSMUSG00000062997	13.333	13.5431	13.3311	13.2418	13.2437	13.1724	13.0317	9992.17	0.169628	0.584031	-0.235231	-0.0879338	N
Arpc5l	ENSMUSG00000026755	11.0838	11.0864	11.0532	10.8158	10.8465	10.8252	10.8132	1692.02	0.0675305	0.421894	-0.286595	-0.136203	N
Golga1	ENSMUSG00000026754	10.391	10.4908	10.4698	10.4225	10.3438	10.363	10.3227	1137.2	0.541374	0.84588	-0.104826	-0.0336914	N
Scai	ENSMUSG00000035236	9.29933	9.24232	9.22461	9.25023	9.32495	9.29414	9.30724	424.625	0.77902	0.936915	0.057855	0.0139619	N
Ppp6c	ENSMUSG00000026753	10.941	10.9894	11.0322	10.8898	10.7986	10.8433	10.8414	1741.55	0.308308	0.706104	-0.16376	-0.0595239	N
NA	ENSMUSG00000083240	7.50189	7.54321	7.47999	7.48085	7.50275	7.47437	7.43953	11.9651	0.803264	NA	-0.216765	-0.00366502	NA
NA	ENSMUSG00000082536	9.88226	10.1559	10.0638	10.2145	10.033	10.0628	9.94093	880.67	0.849526	0.959696	0.0407837	0.00879746	N
NA	ENSMUSG00000081999	8.00701	8.15463	8.18171	7.98789	7.81318	7.88045	7.84027	58.1283	0.109335	NA	-0.75645	-0.0436183	NA
Gm13464	ENSMUSG00000080994	7.20163	7.20954	7.23615	7.21155	7.17703	7.19741	7.20364	1.3855	0.866942	NA	-0.361681	-0.00101207	NA
Arhgap15	ENSMUSG00000049744	7.87468	8.08077	7.99104	8.1238	8.00745	8.01632	7.91771	67.3174	0.922236	NA	0.0434387	0.00276371	NA
Gtdc1	ENSMUSG00000036890	8.88816	8.85512	8.87716	8.88194	8.89295	8.89663	8.91499	251.932	0.866603	0.963406	0.0395542	0.00770672	N
Zeb2	ENSMUSG00000026872	10.1008	10.643	10.4201	10.848	10.5287	10.5608	10.3058	1491.22	0.529511	0.840869	0.167583	0.0264344	N
Zeb2os	ENSMUSG00000052248	7.77114	7.91704	7.88714	7.94972	7.83372	7.86242	7.80382	44.6923	0.981965	NA	0.0113686	0.000537885	NA
Gm13470	ENSMUSG00000086644	7.67426	7.80515	7.56317	7.7516	7.86269	7.745	7.62071	32.9123	0.735851	NA	0.219955	0.00677043	NA
Acvr2a	ENSMUSG00000052155	9.76809	9.7217	9.7885	9.78665	9.76624	9.79531	9.83304	666	0.782433	0.938905	0.051122	0.0144584	N
Orc4	ENSMUSG00000026761	10.1468	10.2214	10.2023	10.0754	10.0199	10.032	10.0007	897.096	0.256248	0.66476	-0.198797	-0.0662183	N
Mbd5	ENSMUSG00000036792	9.75434	9.64707	9.71909	9.81512	9.85036	9.86262	9.92238	685.552	0.270015	0.679832	0.209822	0.0619835	N
NA	ENSMUSG00000081272	8.99102	9.21511	9.12296	9.12073	8.98879	9.00205	8.89664	310.752	0.466105	0.809391	-0.189153	-0.0319957	N
Epc2	ENSMUSG00000069495	10.3758	10.403	10.4412	10.5526	10.4872	10.5217	10.5254	1210.19	0.405633	0.773056	0.137716	0.0474261	N
Kif5c	ENSMUSG00000026764	11.3815	11.3995	11.6883	11.5653	11.2585	11.4571	11.5474	2672.09	0.880254	0.967717	-0.0306687	-0.00616584	N
Lypd6b	ENSMUSG00000026765	9.34708	9.20825	9.18333	8.94539	9.10914	9.04625	9.08422	332.874	0.161403	0.577537	-0.356632	-0.068544	N
Lypd6	ENSMUSG00000050447	8.07155	7.96874	7.98484	8.0403	8.12702	8.10348	8.14312	66.0773	0.476347	NA	0.299078	0.0211666	NA
Mmadhc	ENSMUSG00000026766	11.3284	11.4401	11.3693	11.2552	11.2143	11.2043	11.1434	2262.62	0.224761	0.641166	-0.193704	-0.0761791	N
NA	ENSMUSG00000083449	7.21542	7.21465	7.2539	7.27908	7.2406	7.26651	7.27986	3.21721	0.701799	NA	0.590987	0.00317251	NA
Rnd3	ENSMUSG00000017144	10.1154	9.98873	10.146	10.4227	10.3921	10.4547	10.5493	1017.46	0.0129883	0.199005	0.460759	0.270379	N
NA	ENSMUSG00000087701	7.74536	7.83181	7.88001	7.91929	7.78463	7.84559	7.83284	41.3524	0.769562	NA	0.160577	0.00750319	NA
Rbm43	ENSMUSG00000036249	9.71393	9.7406	9.61185	9.75396	9.85604	9.77909	9.72728	616.883	0.532027	0.842907	0.123324	0.0323691	N
Nmi	ENSMUSG00000026946	10.1978	10.4183	10.3844	10.3143	10.1277	10.1786	10.0938	1001.54	0.354612	0.739064	-0.186058	-0.0492316	N
Tnfaip6	ENSMUSG00000053475	8.33588	8.49766	8.33983	8.52113	8.51717	8.46588	8.35935	154.318	0.648597	0.89395	0.142971	0.0171011	N
Rif1	ENSMUSG00000036202	10.1731	10.3142	10.3085	10.1038	9.96838	10.0117	9.96276	880.802	0.0842114	0.460783	-0.331601	-0.115025	N
Neb	ENSMUSG00000026950	7.57818	7.56294	7.36009	7.5422	7.76029	7.61998	7.55745	18.466	0.43087	NA	0.657749	0.0111431	NA
Arl5a	ENSMUSG00000036093	10.781	10.8335	10.8582	10.8352	10.7581	10.792	10.7827	1630.79	0.817043	0.95038	-0.0371565	-0.0102834	N
A430018G15Rik	ENSMUSG00000085315	7.94534	7.83271	7.79808	7.91807	8.06533	8.0047	8.03071	55.205	0.321409	NA	0.461721	0.0264168	NA
Cacnb4	ENSMUSG00000017412	7.53822	7.32413	7.42127	7.44153	7.55848	7.55188	7.65562	13.3077	0.386994	NA	0.839378	0.0102524	NA
NA	ENSMUSG00000025201	7.22013	7.31475	7.19898	7.27197	7.29312	7.24748	7.17736	2.91606	0.992845	NA	0.0145775	3.55487e-05	NA
Stam2	ENSMUSG00000055371	10.5679	10.6453	10.6962	10.7209	10.5926	10.6523	10.6435	1410.05	0.915204	0.978199	0.018132	0.00555662	N
Fmnl2	ENSMUSG00000036053	9.5619	9.44534	9.39108	9.58788	9.75869	9.68367	9.70443	550.401	0.139863	0.550103	0.312794	0.0853044	N
Prpf40a	ENSMUSG00000061136	11.3593	11.5299	11.603	11.4329	11.1892	11.2948	11.2623	2541.32	0.223636	0.641125	-0.223422	-0.0699938	N
Arl6ip6	ENSMUSG00000026960	9.33141	9.29745	9.46514	9.37537	9.24164	9.34211	9.40933	410.266	0.900716	0.973632	-0.0283224	-0.00596613	N
NA	ENSMUSG00000083287	7.33046	7.35686	7.44039	7.33787	7.22794	7.29243	7.31147	5.49407	0.490699	NA	-0.871187	-0.0066137	NA
Rprm	ENSMUSG00000075334	10.0631	9.82587	10.1314	10.294	10.2257	10.3503	10.5312	924.085	0.0522631	0.384337	0.443981	0.123564	N
Galnt13	ENSMUSG00000060988	8.69972	8.92367	8.90422	9.44209	9.23759	9.29927	9.21813	386.674	0.00439174	0.128784	0.684917	0.459682	N
Nr4a2	ENSMUSG00000026826	8.61173	8.3944	8.77676	8.63816	8.47314	8.6556	8.85549	177.697	0.693794	0.910783	0.151451	0.0130015	N
NA	ENSMUSG00000054181	7.40085	7.51958	7.45242	7.59968	7.54811	7.54291	7.48095	14.0415	0.522907	NA	0.526559	0.00985021	NA
Gpd2	ENSMUSG00000026827	10.8738	10.8638	11.1796	10.987	10.6812	10.8884	10.997	1710.25	0.657868	0.89626	-0.0957091	-0.0220436	N
NA	ENSMUSG00000081642	7.79312	7.8798	7.89661	7.88383	7.78034	7.82044	7.79715	45.13	0.880989	NA	-0.0794976	-0.00347855	NA
Galnt5	ENSMUSG00000026828	8.36407	8.45462	8.60513	8.5781	8.33704	8.46756	8.48755	148.8	0.96097	0.991059	-0.0163393	-0.00217237	N
Cytip	ENSMUSG00000026832	8.22274	8.09505	8.22408	8.24365	8.24231	8.28577	8.37134	103.829	0.429665	0.788942	0.287094	0.0266893	N
Acvr1c	ENSMUSG00000026834	7.50859	7.51635	7.60145	7.59405	7.50119	7.56051	7.58629	21.0535	0.80367	NA	0.171422	0.00478134	NA
Acvr1	ENSMUSG00000026836	9.93799	9.96738	10.0936	9.98963	9.83405	9.92797	9.96024	744.691	0.633051	0.88703	-0.0933523	-0.0242789	N
Upp2	ENSMUSG00000026839	8.10154	8.04163	8.0311	8.01503	8.08547	8.05848	8.07494	69.9307	0.986628	NA	-0.00664903	-0.000246186	NA
Ccdc148	ENSMUSG00000036641	7.68098	7.66201	7.38946	7.5513	7.84282	7.65479	7.57027	23.8812	0.780597	NA	0.218007	0.00408267	NA
Pkp4	ENSMUSG00000026991	12.1524	12.3691	12.4063	12.2411	11.9872	12.0842	12.0244	4370.79	0.193191	0.61254	-0.2381	-0.0786833	N
5330411J11Rik	ENSMUSG00000087455	7.55645	7.657	7.56104	7.62731	7.62271	7.59226	7.52676	21.6007	0.91575	NA	0.072892	0.00204708	NA
NA	ENSMUSG00000080982	7.46688	7.42243	7.43614	7.30329	7.33402	7.32835	7.34774	7.14141	0.309548	NA	-1.19142	-0.0110026	NA
NA	ENSMUSG00000081157	7.21069	7.31122	7.21954	7.27435	7.2655	7.23789	7.17382	2.23491	0.997037	NA	-0.00693472	-2.62527e-05	NA
Tanc1	ENSMUSG00000035168	10.9535	10.8295	10.849	11.0046	11.1091	11.0808	11.1286	1809.15	0.164897	0.580923	0.231192	0.0900575	N
Wdsub1	ENSMUSG00000026988	9.6848	9.5638	9.6091	9.75235	9.82805	9.81792	9.87335	616.017	0.165516	0.581122	0.270386	0.0823042	N
Baz2b	ENSMUSG00000026987	10.4053	10.3628	10.3713	10.5213	10.5553	10.5468	10.5639	1188.37	0.219865	0.636736	0.202419	0.0759256	N
NA	ENSMUSG00000086603	7.27384	7.27054	7.27023	7.25891	7.26252	7.26121	7.26221	2.76419	0.926103	NA	-0.148862	-0.000730088	NA
Marchf7	ENSMUSG00000026977	10.6574	10.6945	10.6045	10.6665	10.7195	10.6718	10.6294	1472.81	0.89538	0.972414	0.0215516	0.00723919	N
Cd302	ENSMUSG00000060703	9.17893	9.28561	9.3354	9.33662	9.18016	9.2489	9.22994	401.332	0.902354	0.973632	-0.0273446	-0.00577651	N
Rpl10a-ps4	ENSMUSG00000080198	7.96317	8.10757	8.00174	8.08338	8.0448	8.02239	7.93898	69.2165	0.829102	NA	0.0979259	0.00306664	NA
Ly75	ENSMUSG00000026980	8.7607	8.8147	8.72891	8.73206	8.76385	8.72466	8.67806	203.441	0.735163	0.923049	-0.0884401	-0.014184	N
Pla2r1	ENSMUSG00000054580	9.52803	9.47479	9.3536	9.70247	9.8769	9.77836	9.75571	571.243	0.030402	0.303808	0.452683	0.191206	N
Itgb6	ENSMUSG00000026971	9.82939	9.73652	9.955	9.66884	9.54323	9.65792	9.76171	620.267	0.238541	0.651322	-0.256545	-0.0622419	N
Rbms1	ENSMUSG00000026970	11.5505	11.6037	11.7083	11.6476	11.4897	11.5772	11.5944	2913.44	0.775286	0.935514	-0.0468527	-0.0154567	N
Tank	ENSMUSG00000064289	9.74241	9.80773	9.83606	9.70012	9.60647	9.64713	9.6348	631.211	0.293878	0.695028	-0.19873	-0.0567081	N
Psmd14	ENSMUSG00000026914	11.4614	11.8453	11.6295	11.4336	11.2655	11.2496	11.0497	2521.44	0.0424645	0.353997	-0.435021	-0.15251	N
Dpp4	ENSMUSG00000035000	10.4921	10.3767	10.2547	10.0829	10.3203	10.2005	10.1983	1002.95	0.284502	0.690447	-0.215959	-0.0583446	N
Fap	ENSMUSG00000000392	9.36823	9.13771	9.15925	9.54602	9.755	9.69252	9.77654	551.738	0.00395549	0.123722	0.655391	0.449888	N
Ifih1	ENSMUSG00000026896	9.39197	9.62144	9.83897	9.96463	9.51763	9.73914	9.73517	640.84	0.536451	0.844098	0.168988	0.02546	N
Gca	ENSMUSG00000026893	8.69615	8.89531	8.6254	8.61914	8.68988	8.57633	8.41998	189.628	0.3174	0.711893	-0.325719	-0.0371016	N
Fign	ENSMUSG00000075324	7.71276	7.64234	7.50367	7.64187	7.85097	7.73504	7.71229	28.7658	0.482256	NA	0.454517	0.0137159	NA
NA	ENSMUSG00000082127	8.22884	8.36161	8.31473	8.11895	8.03306	8.04607	7.98618	76.9902	0.0592267	0.404209	-0.762072	-0.0643179	N
NA	ENSMUSG00000084104	7.47055	7.40064	7.51012	7.49472	7.45515	7.50483	7.56462	12.4201	0.754954	NA	0.27405	0.00462958	NA
Grb14	ENSMUSG00000026888	8.30794	8.19979	8.10868	8.09743	8.29668	8.1999	8.20558	89.3055	0.931892	0.98302	-0.0337381	-0.00255886	N
Cobll1	ENSMUSG00000034903	9.32158	9.20284	9.27897	9.27507	9.31768	9.32885	9.39381	411.156	0.663037	0.897772	0.0943855	0.021107	N
Slc38a11	ENSMUSG00000061171	7.41711	7.42182	7.246	7.46467	7.63578	7.52014	7.45996	14.5714	0.278569	NA	0.958797	0.0148239	NA
Scn3a	ENSMUSG00000057182	7.4897	7.46118	7.53851	7.53532	7.48651	7.52856	7.56384	15.4019	0.764795	NA	0.235417	0.00362366	NA
Scn2a	ENSMUSG00000075318	8.38827	8.32311	8.32546	8.53613	8.59894	8.57879	8.60129	147.689	0.081143	0.452388	0.516959	0.082234	N
Csrnp3	ENSMUSG00000044647	9.919	9.83024	10.1768	10.4195	10.1617	10.3632	10.5083	989.516	0.0346044	0.323066	0.51409	0.144014	N
Galnt3	ENSMUSG00000026994	10.7313	10.9456	11.3924	10.8583	10.1971	10.5665	10.644	1549.54	0.0787642	0.44823	-0.523956	-0.0775646	N
Ttc21b	ENSMUSG00000034848	9.9009	9.7571	9.81923	9.90854	9.99021	9.9837	10.0523	739.268	0.265222	0.675276	0.218715	0.0617144	N
Scn1a	ENSMUSG00000064329	7.51601	7.58905	7.60027	7.7663	7.68203	7.71386	7.69326	26.654	0.271288	NA	0.681251	0.0230425	NA
Scn7a	ENSMUSG00000034810	8.32275	8.30101	8.20499	8.69066	8.80842	8.73716	8.7124	184.575	0.000715273	0.0601195	0.916688	0.725834	N
B3galt1	ENSMUSG00000034780	7.63542	7.75961	7.78386	7.99069	7.84225	7.89981	7.8665	48.5469	0.218902	NA	0.610318	0.0320235	NA
Stk39	ENSMUSG00000027030	10.6597	10.6867	10.5727	10.5372	10.6242	10.5571	10.5101	1298.91	0.566549	0.856863	-0.0978713	-0.0315294	N
NA	ENSMUSG00000075312	7.48252	7.60301	7.5109	7.42867	7.4003	7.37905	7.30819	11.7045	0.252076	NA	-1.03653	-0.0158675	NA
4932414N04Rik	ENSMUSG00000079324	7.44108	7.63751	7.30493	7.41948	7.55563	7.39939	7.22305	10.1419	0.685073	NA	-0.505454	-0.00295049	NA
Cers6	ENSMUSG00000027035	9.96399	9.67578	9.80503	9.95694	10.1159	10.106	10.2451	822.907	0.0926069	0.478393	0.371479	0.100845	N
Nostrin	ENSMUSG00000034738	8.59401	8.7483	8.44405	8.53434	8.68431	8.5329	8.38005	160.181	0.745937	0.927193	-0.116444	-0.0103852	N
Spc25	ENSMUSG00000005233	9.99567	10.5279	10.0498	9.61496	9.56088	9.41952	9.0827	634.83	0.00142003	0.0793066	-1.10858	-0.785115	N
Dhrs9	ENSMUSG00000027068	11.3656	11.6308	11.6278	11.1672	10.9051	10.9914	10.902	2299.7	0.0020765	0.0950499	-0.611898	-0.457205	N
Lrp2	ENSMUSG00000027070	9.31589	9.26253	8.26037	8.69081	9.74633	9.06044	8.74417	312.246	0.868305	0.963619	-0.164421	-0.00150537	N
Bbs5	ENSMUSG00000063145	8.68951	8.57617	8.57855	8.53917	8.65013	8.61394	8.65251	174.999	0.987989	0.99774	-0.00426275	-0.000470174	N
Klhl41	ENSMUSG00000075307	7.35457	7.45737	7.44063	7.43247	7.34641	7.36952	7.32967	7.09437	0.720524	NA	-0.402809	-0.0041016	NA
Fastkd1	ENSMUSG00000027086	8.84563	8.85403	8.73266	8.79456	8.90752	8.82941	8.78616	224.994	0.921531	0.980371	0.025806	0.00429106	N
Ppig	ENSMUSG00000042133	11.1337	11.2017	11.2594	11.0857	10.96	11.0211	11.0176	1947.55	0.222938	0.640529	-0.19976	-0.0754058	N
Ccdc173	ENSMUSG00000070883	7.97895	7.81548	7.72114	7.78076	8.03857	7.92119	7.94423	47.2359	0.612311	NA	0.279724	0.0112576	NA
NA	ENSMUSG00000083007	7.42909	7.50162	7.51425	7.4843	7.39913	7.43173	7.41176	10.4451	0.751999	NA	-0.311985	-0.00404056	NA
Phospho2	ENSMUSG00000027088	9.43493	9.42426	9.48534	9.37419	9.32378	9.36095	9.38486	466.144	0.524987	0.838432	-0.126748	-0.0324516	N
Klhl23	ENSMUSG00000042155	11.0202	10.8612	10.9661	11.1577	11.2118	11.2287	11.3167	1981.98	0.0632901	0.413211	0.315718	0.14001	N
Ssb	ENSMUSG00000068882	12.4562	12.5663	12.4988	12.2524	12.2098	12.2015	12.1423	4905.47	0.0341746	0.321701	-0.321622	-0.177189	N
Mettl5	ENSMUSG00000051730	8.96311	8.98953	8.97687	8.85311	8.83935	8.83972	8.82669	246.441	0.305476	0.704338	-0.243141	-0.0499155	N
NA	ENSMUSG00000085735	7.25733	7.16198	7.21522	7.26725	7.30936	7.31307	7.3626	3.28194	0.384244	NA	1.43467	0.006565	NA
Ubr3	ENSMUSG00000044308	11.1145	11.0458	11.0968	11.1047	11.1224	11.1335	11.1734	2083.12	0.72684	0.921921	0.0546522	0.0177722	N
NA	ENSMUSG00000086132	7.54968	7.53264	7.6231	7.46154	7.38812	7.44275	7.47858	13.3877	0.301092	NA	-0.9018	-0.015009	NA
Myo3b	ENSMUSG00000042064	10.5366	10.2406	10.7838	10.1581	9.91098	10.1744	10.4541	1094	0.0991087	0.491653	-0.467531	-0.074272	N
NA	ENSMUSG00000047965	7.84282	8.00511	7.9884	8.05387	7.90829	7.95125	7.89158	57.6319	0.849716	NA	0.0916704	0.00471354	NA
Sp5	ENSMUSG00000075304	7.56634	7.50995	7.35475	7.48427	7.69586	7.57359	7.54066	16.9535	0.429223	NA	0.716594	0.0100906	NA
NA	ENSMUSG00000086515	7.62415	7.5691	7.59406	7.52709	7.55719	7.55547	7.58214	18.995	0.720996	NA	-0.251293	-0.00640483	NA
Erich2	ENSMUSG00000075302	7.72467	7.57963	7.34232	7.74493	8.12728	7.92073	7.88997	43.8333	0.0385178	NA	1.28782	0.0401253	NA
NA	ENSMUSG00000097025	7.33331	7.2842	7.38266	7.3299	7.28054	7.32982	7.37901	4.87274	0.989754	NA	-0.0168269	-0.000147967	NA
Gorasp2	ENSMUSG00000014959	12.4585	12.6392	12.6265	12.5322	12.3642	12.416	12.3515	5475.68	0.316813	0.711189	-0.166621	-0.0567806	N
Tlk1	ENSMUSG00000041997	11.0409	11.0284	11.0909	11.0123	10.9624	10.9998	11.0248	1864.57	0.701561	0.912351	-0.0602023	-0.0219425	N
Mettl8	ENSMUSG00000041975	9.17896	9.12373	8.99715	8.9866	9.16842	9.06562	9.04184	316.729	0.840827	0.958176	-0.049575	-0.0105669	N
Dcaf17	ENSMUSG00000041966	9.69162	9.69147	9.61648	9.60451	9.67966	9.62961	9.60467	578.109	0.792767	0.94266	-0.0504277	-0.0133218	N
Cybrd1	ENSMUSG00000027015	10.0537	9.99129	9.87657	10.1181	10.2952	10.1979	10.1805	890.835	0.141189	0.55147	0.279261	0.0902198	N
Dync1i2	ENSMUSG00000027012	11.9547	12.0244	12.0368	12.0477	11.9657	11.9971	11.978	3891.25	0.954929	0.990124	-0.00851883	-0.00179684	N
Slc25a12	ENSMUSG00000027010	10.8595	10.8178	10.8494	10.9752	10.9853	10.9925	11.0169	1701.95	0.272266	0.681498	0.172437	0.0667299	N
Hat1	ENSMUSG00000027018	10.5105	10.6867	10.638	10.3845	10.2569	10.2832	10.2083	1096.74	0.0312585	0.308182	-0.403285	-0.190462	N
Metap1d	ENSMUSG00000041921	10.0208	10.0075	9.85674	9.90083	10.0649	9.95995	9.91412	748.273	0.988691	0.99774	-0.00282534	-0.000878733	N
Platr26	ENSMUSG00000064263	7.3726	7.44889	7.44392	7.47117	7.39984	7.42196	7.39488	10.5354	0.965384	NA	0.042164	0.000399178	NA
Itga6	ENSMUSG00000027111	13.0706	13.2366	13.4961	13.2015	12.7761	13.0044	13.0355	9561.13	0.201607	0.619539	-0.270819	-0.072501	N
NA	ENSMUSG00000097235	7.34813	7.48125	7.35387	7.3981	7.39236	7.35181	7.26498	6.72022	0.727604	NA	-0.414686	-0.00343056	NA
Pdk1	ENSMUSG00000006494	10.1238	10.1717	10.543	10.7409	10.3217	10.5852	10.693	1326.36	0.136427	0.546099	0.373265	0.0746989	N
Rapgef4	ENSMUSG00000049044	8.68845	8.56502	8.68874	8.75189	8.75159	8.79293	8.87531	199.895	0.300489	0.701521	0.28669	0.0448431	N
Map3k20	ENSMUSG00000004085	11.1526	10.8342	11.043	11.4273	11.5368	11.5699	11.7456	2452.36	0.00215931	0.0960577	0.620041	0.46237	N
Cdca7	ENSMUSG00000055612	11.5996	11.4071	11.589	11.1237	11.1344	11.1914	11.3162	2352.75	0.0315132	0.308805	-0.389604	-0.188319	N
Sp3	ENSMUSG00000027109	10.8693	11.0183	11.0836	11.1501	10.9358	11.0289	11.001	1984.65	0.812583	0.94895	0.0428373	0.0127449	N
Sp3os	ENSMUSG00000063714	8.44584	8.31917	8.2784	8.27314	8.44057	8.37117	8.39981	122.444	0.938209	0.985735	0.02697	0.00278036	N
Ola1	ENSMUSG00000027108	11.1089	11.3068	11.1878	11.0247	10.9458	10.9324	10.8268	1856.62	0.0872441	0.46664	-0.305604	-0.11885	N
Gm13666	ENSMUSG00000083569	7.27624	7.29101	7.25675	7.29025	7.30974	7.29183	7.27549	4.08915	0.869957	NA	0.224471	0.00153988	NA
Cir1	ENSMUSG00000041777	9.20197	9.14117	9.01344	9.27544	9.46397	9.35855	9.33625	399.8	0.116944	0.5195	0.366783	0.0864457	N
Scrn3	ENSMUSG00000008226	9.3868	9.37186	9.35201	9.38303	9.41782	9.39961	9.39797	437.676	0.828961	0.953202	0.0432817	0.0110343	N
Gpr155	ENSMUSG00000041762	8.12572	8.44464	8.27799	8.66783	8.51556	8.51077	8.34891	145.897	0.223795	0.641125	0.438001	0.041988	N
Wipf1	ENSMUSG00000075284	9.8222	9.90856	9.91567	10.2032	10.1097	10.1432	10.1168	852.872	0.0615317	0.407924	0.334533	0.139449	N
Chrna1os	ENSMUSG00000086382	7.89341	7.86701	7.8329	7.85769	7.91819	7.88665	7.88408	47.5497	0.862961	NA	0.0795612	0.00480402	NA
Chn1os3	ENSMUSG00000086544	7.82789	7.80034	7.72801	7.7072	7.80709	7.74968	7.73476	33.7487	0.831963	NA	-0.118818	-0.00473641	NA
Chn1	ENSMUSG00000056486	9.53629	9.79833	9.28433	9.52229	9.77425	9.51893	9.26025	576.322	0.967349	0.991773	-0.012846	-0.00156205	N
Atf2	ENSMUSG00000027104	10.4901	10.5144	10.5096	10.6127	10.5931	10.598	10.5883	1317.05	0.49402	0.823324	0.1101	0.0370497	N
NA	ENSMUSG00000097377	7.34158	7.40286	7.333	7.39342	7.402	7.37585	7.33214	6.00169	0.869553	NA	0.197926	0.00180061	NA
Atp5g3	ENSMUSG00000018770	13.1791	13.3581	13.3908	13.1883	12.9766	13.0581	13.0093	9066.88	0.12608	0.533665	-0.25829	-0.0980865	N
Lnpk	ENSMUSG00000009207	9.04112	9.21004	9.2718	9.10864	8.87796	8.97544	8.93972	317.813	0.201102	0.619358	-0.333736	-0.060429	N
Mrpl23-ps1	ENSMUSG00000075279	7.58098	7.5908	7.61969	7.56141	7.5227	7.54523	7.55159	16.2731	0.657761	NA	-0.334345	-0.00747633	NA
Hoxd11	ENSMUSG00000042499	8.7762	8.78146	8.90835	8.88063	8.74848	8.83483	8.87537	229.618	0.946312	0.988088	0.0178308	0.0028913	N
Hoxd10	ENSMUSG00000050368	9.92683	9.80056	9.73649	9.85668	10.047	9.96222	9.98295	724.486	0.351922	0.737276	0.18921	0.0491211	N
NA	ENSMUSG00000086077	7.89341	7.88368	7.75473	7.71425	7.85293	7.76372	7.72398	37.5663	0.593749	NA	-0.29799	-0.0116045	NA
Hoxd9	ENSMUSG00000043342	10.0277	9.89843	9.65678	9.82881	10.1997	9.99551	9.95804	736.182	0.46152	0.806389	0.184252	0.0332593	N
NA	ENSMUSG00000052371	8.61962	8.54054	8.49856	8.59711	8.71817	8.66382	8.67619	174.109	0.436553	0.79382	0.21952	0.0325808	N
Hoxd8	ENSMUSG00000027102	9.84091	9.76807	9.6255	9.74397	9.95937	9.84005	9.8168	668.622	0.543342	0.846474	0.12852	0.0298616	N
Hoxd3	ENSMUSG00000079277	7.62104	7.49806	7.49788	7.45744	7.58061	7.53949	7.58043	17.0884	0.985378	NA	0.0139511	0.000442658	NA
NA	ENSMUSG00000115956	7.28797	7.2761	7.16049	7.25402	7.3815	7.30047	7.2659	3.82633	0.65275	NA	0.670348	0.0034281	NA
NA	ENSMUSG00000100642	7.48208	7.51247	7.47743	7.5965	7.60116	7.58792	7.56611	15.8417	0.440318	NA	0.582101	0.0135831	NA
Mtx2	ENSMUSG00000027099	10.8119	10.9191	10.9128	10.7481	10.6472	10.6787	10.6409	1517.09	0.16181	0.577537	-0.23398	-0.0892624	N
Gm13652	ENSMUSG00000087333	7.36979	7.46018	7.3363	7.38221	7.4157	7.36324	7.29182	8.05433	0.785066	NA	-0.317463	-0.00277702	NA
NA	ENSMUSG00000100303	7.56253	7.42947	7.24409	7.25366	7.5721	7.40416	7.38673	9.01819	0.892605	NA	-0.167141	-0.000946568	NA
Rps6-ps4	ENSMUSG00000081406	8.46709	8.63653	8.53648	8.62681	8.55743	8.5472	8.45737	180.948	0.993533	0.998639	-0.00233192	-0.00021925	N
NA	ENSMUSG00000082152	7.81617	8.03486	7.98431	7.88111	7.71298	7.75217	7.66243	38.3909	0.187774	NA	-0.782084	-0.0276936	NA
Hnrnpa3	ENSMUSG00000059005	13.9369	14.1995	14.0599	13.7889	13.6658	13.6603	13.5263	14140	0.0180476	0.235421	-0.413663	-0.236764	N
Nfe2l2	ENSMUSG00000015839	11.9269	11.9657	12.1158	11.9926	11.8037	11.9167	11.9538	3782.64	0.58589	0.867605	-0.0920065	-0.0290355	N
NA	ENSMUSG00000087222	7.57883	7.49961	7.5125	7.53285	7.59918	7.58137	7.61207	17.8041	0.706827	NA	0.271162	0.00687727	NA
NA	ENSMUSG00000086813	7.53758	7.59139	7.41919	7.44462	7.56301	7.46615	7.39081	13.4539	0.73193	NA	-0.301881	-0.00472355	NA
Agps	ENSMUSG00000042410	11.0899	11.3009	11.2938	11.1129	10.909	10.9746	10.9019	1981.8	0.122804	0.529399	-0.286617	-0.098277	N
Ttc30b	ENSMUSG00000075273	9.14669	9.09623	8.83682	9.16623	9.47611	9.28634	9.2167	369.59	0.151031	0.563205	0.393576	0.0658881	N
Ttc30a2	ENSMUSG00000075272	7.32499	7.30824	7.35276	7.21512	7.18735	7.21145	7.23187	3.04645	0.304506	NA	-1.6498	-0.00809469	NA
Ttc30a1	ENSMUSG00000075271	8.58438	8.53666	8.50101	8.40709	8.49046	8.45079	8.45481	145.504	0.503579	0.828189	-0.196504	-0.0268101	N
Pde11a	ENSMUSG00000075270	7.21248	7.17901	7.21098	7.29486	7.29636	7.30652	7.32833	3.08689	0.347207	NA	1.50643	0.00762556	NA
Rbm45	ENSMUSG00000042369	10.3391	10.3537	10.3808	10.1687	10.1271	10.15	10.1541	946.021	0.125473	0.533101	-0.261427	-0.100189	N
Osbpl6	ENSMUSG00000042359	8.68566	8.65937	8.34013	8.53174	8.87728	8.65568	8.55803	171.311	0.707654	0.915508	0.139744	0.0140062	N
Prkra	ENSMUSG00000002731	10.0078	10.0456	10.073	10.0981	10.0329	10.0638	10.0603	838.052	0.87202	0.964756	0.0283656	0.00862467	N
Fkbp7	ENSMUSG00000002732	10.0333	10.0019	9.92047	10.0399	10.1527	10.088	10.0713	866.237	0.467679	0.810088	0.132315	0.03968	N
Plekha3	ENSMUSG00000002733	10.3532	10.356	10.4733	10.453	10.333	10.4121	10.4502	1141.12	0.894798	0.972414	0.0233548	0.00638114	N
Ttn	ENSMUSG00000051747	7.145	7.15492	7.19893	7.28457	7.23064	7.26328	7.27465	2.32994	0.39567	NA	1.49563	0.00601234	NA
Ccdc141	ENSMUSG00000044033	10.2126	9.71366	9.99459	10.8062	11.0243	11.0452	11.3052	1583.23	1.51196e-06	0.000886626	1.2681	1.1464	Y
Sestd1	ENSMUSG00000042272	11.8151	11.5845	11.6158	11.7036	11.9029	11.8469	11.9341	3366.96	0.297164	0.698563	0.187925	0.0592632	N
NA	ENSMUSG00000081611	7.31341	7.33102	7.29795	7.3355	7.35095	7.33477	7.31788	4.80494	0.855435	NA	0.229721	0.00192106	NA
Zfp385b	ENSMUSG00000027016	7.92	7.89136	7.91797	7.91442	7.91644	7.92464	7.94305	50.8032	0.90435	NA	0.0532221	0.00338527	NA
Cwc22	ENSMUSG00000027014	10.261	10.3244	10.2358	10.169	10.1942	10.1562	10.1055	927.254	0.398704	0.76783	-0.14884	-0.0472124	N
Ube2e3	ENSMUSG00000027011	10.6063	10.6829	10.5378	10.4917	10.5602	10.4889	10.415	1251.26	0.414006	0.779266	-0.14401	-0.045347	N
Itga4	ENSMUSG00000027009	8.41936	8.43092	8.59348	8.68745	8.51332	8.62555	8.67588	209.899	0.31445	0.709961	0.297813	0.0408822	N
Cerkl	ENSMUSG00000075256	7.3677	7.44431	7.187	7.45412	7.63481	7.48881	7.3775	11.5629	0.365027	NA	0.933551	0.00906056	NA
Itprid2	ENSMUSG00000027007	10.8347	10.9761	10.9986	10.9301	10.7662	10.8284	10.7887	1643.89	0.477024	0.815738	-0.125264	-0.037171	N
Pde1a	ENSMUSG00000059173	8.93256	8.97805	8.76146	9.05105	9.22215	9.09292	9.00556	303.229	0.210005	0.627571	0.319677	0.0597609	N
Dnajc10	ENSMUSG00000027006	11.8063	11.9904	11.8363	11.8664	11.8364	11.7951	11.6824	3595.5	0.598278	0.873317	-0.0890861	-0.0276683	N
Frzb	ENSMUSG00000027004	9.32521	9.063	9.59767	9.83777	9.56531	9.83435	10.1	605.6	0.0219839	0.258292	0.736273	0.111366	N
Nckap1	ENSMUSG00000027002	12.6701	12.7894	12.9071	12.7958	12.5588	12.677	12.6765	6904.05	0.500176	0.82614	-0.115891	-0.037326	N
NA	ENSMUSG00000083284	7.33805	7.28696	7.33316	7.2537	7.25859	7.27236	7.30479	3.86063	0.680411	NA	-0.573506	-0.00433201	NA
Dusp19	ENSMUSG00000027001	8.6526	8.6828	8.79262	8.74927	8.60924	8.69253	8.71907	200.388	0.899918	0.973632	-0.0344535	-0.00479391	N
Nup35	ENSMUSG00000026999	9.27498	9.45838	9.3871	9.24127	9.12915	9.14276	9.05787	369.328	0.123704	0.530452	-0.364233	-0.083381	N
NA	ENSMUSG00000064193	7.58985	7.64655	7.74149	7.66053	7.50889	7.59109	7.60384	21.9878	0.615273	NA	-0.353636	-0.00898379	NA
Gm13680	ENSMUSG00000081400	8.41856	8.42316	8.36363	8.36034	8.41528	8.37712	8.35574	124.219	0.85396	0.960435	-0.0576038	-0.00657697	N
Zc3h15	ENSMUSG00000027091	11.4894	11.4638	11.5595	11.3154	11.2453	11.3006	11.341	2462.92	0.152654	0.565736	-0.224275	-0.0937456	N
Itgav	ENSMUSG00000027087	11.3656	11.5	11.6467	11.6421	11.3609	11.5036	11.5077	2875.68	0.99816	0.999555	0.000434287	0.000387964	N
Fam171b	ENSMUSG00000048388	9.15468	9.05067	9.09841	9.37402	9.43029	9.42745	9.47803	429.502	0.022031	0.258292	0.493963	0.220217	N
Calcrl	ENSMUSG00000059588	9.33653	9.29943	9.24578	9.67386	9.76462	9.71648	9.71097	619.585	0.00224607	0.097237	0.588765	0.441138	N
Tfpi	ENSMUSG00000027082	10.2306	10.1243	10.0746	10.2768	10.4328	10.3643	10.3831	1035.48	0.136472	0.546099	0.273712	0.0940941	N
Ctnnd1	ENSMUSG00000034101	10.883	10.7802	11.1395	10.8592	10.6027	10.808	10.962	1610.72	0.51315	0.832523	-0.143507	-0.0331633	N
Selenoh	ENSMUSG00000076437	10.3939	10.7534	10.457	10.3174	10.2542	10.1765	9.95791	1009.87	0.0612194	0.407546	-0.442184	-0.111698	N
Tmx2	ENSMUSG00000050043	10.4119	10.5746	10.4508	10.3361	10.2972	10.2689	10.1734	1033.71	0.162296	0.577537	-0.259835	-0.085483	N
Med19	ENSMUSG00000027080	10.0915	10.1964	10.1526	10.0704	10.0092	10.015	9.96547	824.649	0.352283	0.737553	-0.168655	-0.0515286	N
Zdhhc5	ENSMUSG00000034075	11.9531	12.0721	12.1706	11.9872	11.7698	11.8751	11.8682	3706.15	0.237092	0.649686	-0.20459	-0.0711227	N
Clp1	ENSMUSG00000027079	9.50942	9.58259	9.56963	9.47709	9.41688	9.43263	9.40391	480.687	0.380003	0.754682	-0.175282	-0.046021	N
Ypel4	ENSMUSG00000034059	8.37415	8.22662	8.2044	8.6237	8.79345	8.72946	8.77122	177.646	0.00234552	0.0995379	0.9247	0.656491	N
NA	ENSMUSG00000097187	7.71451	7.76803	7.69552	7.78915	7.80814	7.77764	7.73563	31.3056	0.672612	NA	0.238841	0.00958722	NA
Serping1	ENSMUSG00000023224	12.5384	12.3797	12.5511	12.9381	12.9255	12.9868	13.0969	7234.51	0.00159694	0.0840901	0.515072	0.406444	N
Ube2l6	ENSMUSG00000027078	9.88337	9.99824	10.1547	10.146	9.87468	10.0173	10.0311	834.157	0.961422	0.991059	0.0104905	0.00260285	N
Timm10	ENSMUSG00000027076	9.64963	9.6237	9.5998	9.37619	9.42602	9.40144	9.40212	462.823	0.0946476	0.483584	-0.335089	-0.107419	N
Slc43a1	ENSMUSG00000027075	8.91479	8.77228	8.72048	8.89068	9.08499	9.00295	9.03319	267.027	0.174828	0.590638	0.361511	0.0630846	N
Rtn4rl2	ENSMUSG00000050896	7.32348	7.39281	7.30641	7.42205	7.43912	7.40463	7.35273	6.93546	0.599921	NA	0.582798	0.00602183	NA
Slc43a3	ENSMUSG00000027074	9.62197	9.28591	9.51653	9.67192	9.77736	9.81909	10.008	642.556	0.061222	0.407546	0.477429	0.106941	N
Prg2	ENSMUSG00000027073	7.51313	7.70976	7.50127	7.4707	7.48257	7.40912	7.27408	13.4755	0.260798	NA	-1.11572	-0.0124653	NA
P2rx3	ENSMUSG00000027071	7.43965	7.50647	7.51103	7.40939	7.33801	7.36332	7.34257	8.15692	0.299654	NA	-1.1009	-0.0124797	NA
Ssrp1	ENSMUSG00000027067	12.6882	12.8995	12.7314	12.5474	12.5041	12.4625	12.336	5750.49	0.0564342	0.399593	-0.326075	-0.154203	N
Tnks1bp1	ENSMUSG00000033955	12.5212	12.5648	12.6857	12.6103	12.4458	12.541	12.5667	5651.05	0.745319	0.926863	-0.0521481	-0.0179325	N
Aplnr	ENSMUSG00000044338	10.4363	10.4832	10.3258	10.6581	10.7686	10.6793	10.6111	1375.43	0.0734133	0.436721	0.315922	0.129555	N
NA	ENSMUSG00000085135	7.29995	7.21764	7.39744	7.38986	7.29238	7.3848	7.47217	8.70377	0.585508	NA	0.598666	0.00593159	NA
Lrrc55	ENSMUSG00000075224	7.69696	7.6822	7.6371	7.70774	7.7676	7.73261	7.7225	27.8627	0.617399	NA	0.303834	0.0109062	NA
Fads2b	ENSMUSG00000075217	13.5936	13.6095	13.477	13.3349	13.4516	13.3685	13.3191	12351.6	0.200562	0.619353	-0.195335	-0.0817814	N
Or5g29	ENSMUSG00000111454	7.30337	7.21582	7.25387	7.19349	7.24299	7.23917	7.28103	2.86845	0.85908	NA	-0.284806	-0.00143574	NA
Or5m3b	ENSMUSG00000045392	8.0914	8.04256	8.09479	8.15179	8.1484	8.16694	8.20063	83.8685	0.485158	0.818766	0.254068	0.0238356	N
Or5m9	ENSMUSG00000102091	7.3974	7.28608	7.23073	7.34358	7.51026	7.43625	7.45491	8.31637	0.32131	NA	1.09199	0.0105216	NA
NA	ENSMUSG00000082028	7.31025	7.32639	7.35235	7.33234	7.29023	7.31292	7.31619	4.87476	0.902144	NA	-0.154644	-0.00124277	NA
NA	ENSMUSG00000082908	7.32816	7.37349	7.43589	7.4162	7.30847	7.36518	7.37087	8.70888	0.855925	NA	-0.186114	-0.00226874	NA
Ptprj	ENSMUSG00000025314	11.0952	11.2856	11.4688	11.1609	10.7873	10.9729	10.9705	1958.36	0.10511	0.499273	-0.35216	-0.095128	N
Nup160	ENSMUSG00000051329	9.92471	10.0581	10.117	9.93355	9.74123	9.82498	9.80016	751.987	0.16377	0.579006	-0.284301	-0.0802947	N
Fnbp4	ENSMUSG00000008200	11.2662	11.1833	11.2412	11.026	11.0509	11.0619	11.1088	1944.54	0.229677	0.644191	-0.190454	-0.0729049	N
NA	ENSMUSG00000080873	7.39703	7.49424	7.36413	7.28716	7.32006	7.26572	7.18994	5.72786	0.229248	NA	-1.55918	-0.0114936	NA
Agbl2	ENSMUSG00000040812	7.63417	7.57347	7.19648	7.61966	8.05735	7.78579	7.68036	29.8712	0.109748	NA	1.28553	0.0219608	NA
NA	ENSMUSG00000080977	7.43789	7.51151	7.53373	7.45767	7.36183	7.40118	7.38405	9.92397	0.4984	NA	-0.65898	-0.00881882	NA
Mtch2	ENSMUSG00000027282	11.954	12.0907	12.0825	11.9327	11.8042	11.8443	11.796	3774.16	0.188091	0.606304	-0.210957	-0.0833447	N
C1qtnf4	ENSMUSG00000040794	7.81761	7.82728	7.71456	7.87866	7.98171	7.90979	7.86899	42.9535	0.318634	NA	0.531216	0.023502	NA
Ndufs3	ENSMUSG00000005510	11.2708	11.3284	11.3491	11.2815	11.2031	11.2362	11.2239	2209.87	0.569631	0.859142	-0.0888353	-0.0319348	N
Kbtbd4	ENSMUSG00000005505	9.53825	9.47256	9.62192	9.55592	9.47225	9.54993	9.62161	510.719	0.966735	0.991639	0.00871199	0.00234196	N
Ptpmt1	ENSMUSG00000063235	10.2402	10.3912	10.3013	10.0707	10.0096	9.99997	9.91966	901.773	0.0337737	0.321448	-0.390061	-0.18375	N
Celf1	ENSMUSG00000005506	12.3384	12.2087	12.2215	12.1351	12.252	12.2173	12.2648	4530.32	0.795792	0.943701	-0.0407197	-0.0134137	N
Rapsn	ENSMUSG00000002104	7.33459	7.36803	7.3636	7.3849	7.35589	7.36408	7.35145	5.93762	0.930995	NA	0.10558	0.00100895	NA
NA	ENSMUSG00000086495	7.28737	7.26924	7.27557	7.29728	7.30908	7.30726	7.31541	3.94535	0.771616	NA	0.447923	0.00247325	NA
Psmc3	ENSMUSG00000002102	12.5308	12.7633	12.6748	12.5337	12.3898	12.4082	12.3012	5539.63	0.132915	0.540924	-0.259473	-0.102565	N
Slc39a13	ENSMUSG00000002105	10.4088	10.1836	10.2406	10.1822	10.3504	10.3133	10.4074	1001.21	0.811857	0.948945	0.0477802	0.0121552	N
Spi1	ENSMUSG00000002111	8.80822	8.79558	9.18878	9.2004	8.81984	9.07776	9.21305	292.139	0.473205	0.813542	0.247	0.0237539	N
Madd	ENSMUSG00000040687	10.2327	10.2757	10.4277	10.3244	10.1294	10.245	10.2813	1007.38	0.668892	0.89967	-0.0831154	-0.0228215	N
Nr1h3	ENSMUSG00000002108	8.58007	8.65061	8.41792	8.70371	8.86585	8.73424	8.63316	193.453	0.248703	0.657347	0.35346	0.04647	N
Acp2	ENSMUSG00000002103	10.6952	10.6642	10.6853	10.827	10.8368	10.8406	10.8579	1530.05	0.243486	0.654909	0.184744	0.0715997	N
Ddb2	ENSMUSG00000002109	9.46184	9.38783	9.23619	9.33406	9.55971	9.43395	9.40807	431.605	0.656259	0.895901	0.10668	0.0203988	N
NA	ENSMUSG00000097868	7.38297	7.33129	7.36448	7.43249	7.45098	7.45588	7.48417	8.48476	0.426424	NA	0.804478	0.0102856	NA
NA	ENSMUSG00000097317	7.27203	7.20911	7.21766	7.23229	7.28666	7.27138	7.29521	2.95831	0.762753	NA	0.491675	0.00235476	NA
Pacsin3	ENSMUSG00000027257	10.0524	9.90978	9.6508	9.9862	10.3878	10.1676	10.1288	798.624	0.132822	0.540924	0.384149	0.078304	N
Arfgap2	ENSMUSG00000027255	11.7608	11.7544	11.7477	11.6616	11.6748	11.6682	11.6681	3050.93	0.526826	0.839499	-0.0935397	-0.0337837	N
Cstpp1	ENSMUSG00000040591	9.34411	9.33289	9.14457	9.52178	9.72132	9.59203	9.533	464.51	0.0426728	0.354833	0.471646	0.138842	N
Lrp4	ENSMUSG00000027253	8.13144	8.19216	8.27554	8.59926	8.45515	8.53098	8.53853	141.64	0.0189317	0.24174	0.742041	0.132535	N
Ckap5	ENSMUSG00000040549	11.1261	11.3599	11.2836	11.1822	11.0247	11.0517	10.9483	2107.93	0.203478	0.62132	-0.237383	-0.0731074	N
Zfp408	ENSMUSG00000075040	9.4852	9.5214	9.50705	9.54989	9.52804	9.53054	9.51369	484.728	0.84674	0.9594	0.0378399	0.00999143	N
Arhgap1	ENSMUSG00000027247	12.2207	12.2076	12.216	12.3883	12.393	12.3942	12.4014	4791.94	0.187975	0.606267	0.189666	0.0858887	N
Atg13	ENSMUSG00000027244	10.2322	10.3053	10.1696	10.581	10.6436	10.5775	10.5079	1176.92	0.0195611	0.245242	0.413083	0.231586	N
Harbi1	ENSMUSG00000027243	8.71175	8.66734	8.75109	8.90292	8.86358	8.90461	8.94733	238.655	0.15741	0.57204	0.345214	0.0722626	N
Ambra1	ENSMUSG00000040506	10.5701	10.5005	10.5501	10.6047	10.6248	10.6346	10.6744	1280.92	0.493822	0.823324	0.113114	0.036831	N
Mdk	ENSMUSG00000027239	11.0874	10.8487	10.4457	10.9151	11.5568	11.2086	11.1538	1902.09	0.0898772	0.471919	0.489867	0.081587	N
Dgkz	ENSMUSG00000040479	11.5367	11.5672	11.5844	11.6131	11.5654	11.587	11.5825	2735.9	0.860795	0.961913	0.0264159	0.00998149	N
Creb3l1	ENSMUSG00000027230	11.302	11.2394	11.2775	11.2034	11.2279	11.2325	11.266	2378.16	0.774085	0.935316	-0.0441905	-0.0159206	N
Phf21a	ENSMUSG00000058318	10.6051	10.3573	10.4119	10.5102	10.7034	10.6572	10.758	1288.25	0.231617	0.645171	0.239282	0.0666645	N
Large2	ENSMUSG00000040434	9.73291	9.56755	9.23272	9.17675	9.67693	9.39859	9.3421	440.5	0.538006	0.844517	-0.206736	-0.0205816	N
Pex16	ENSMUSG00000027222	9.5459	9.50214	9.38174	9.45113	9.61529	9.52044	9.49489	471.423	0.764131	0.93259	0.0659415	0.0155017	N
1700029I15Rik	ENSMUSG00000044916	7.80217	7.74334	7.70454	7.7201	7.81773	7.77225	7.77893	31.3017	0.879868	NA	0.0872545	0.00337442	NA
Mapk8ip1	ENSMUSG00000027223	10.0317	9.69326	9.71329	9.91096	10.2294	10.1299	10.2494	766.939	0.0864318	0.4648	0.431746	0.0907018	N
Cry2	ENSMUSG00000068742	9.84802	9.5122	9.41791	9.62107	10.0512	9.87639	9.9569	614.981	0.161084	0.577537	0.395778	0.0604999	N
Slc35c1	ENSMUSG00000049922	11.1488	11.238	11.5355	11.1789	10.7923	11.0203	11.0898	2024.37	0.149487	0.562866	-0.324252	-0.0779566	N
NA	ENSMUSG00000085261	7.19617	7.22121	7.20502	7.25983	7.25098	7.24854	7.23479	2.65029	0.683981	NA	0.687283	0.00318129	NA
Chst1	ENSMUSG00000027221	8.00523	8.00326	8.12135	8.11057	7.99445	8.07252	8.11254	68.89	0.768118	NA	0.123606	0.00892879	NA
NA	ENSMUSG00000085976	7.2841	7.30887	7.19678	7.25727	7.34459	7.27812	7.2325	3.88939	0.873816	NA	0.231178	0.00130524	NA
Syt13	ENSMUSG00000027220	8.80712	8.55087	8.57294	8.63925	8.87342	8.80272	8.89549	206.936	0.303787	0.703843	0.32593	0.0396213	N
Prdm11	ENSMUSG00000075028	9.33844	9.16449	9.01131	9.20139	9.52852	9.36842	9.37534	383.797	0.243364	0.654909	0.321407	0.051116	N
4631405J19Rik	ENSMUSG00000075027	7.38144	7.32142	7.36379	7.27157	7.28922	7.29746	7.33159	4.64689	0.575764	NA	-0.757728	-0.00519652	NA
Trp53i11	ENSMUSG00000068735	10.3838	10.1502	10.2967	10.3543	10.4414	10.4612	10.5879	1053.37	0.256067	0.664674	0.227767	0.0631827	N
Tspan18	ENSMUSG00000027217	9.65225	9.35603	9.52082	9.64771	9.77914	9.79026	9.94394	578.48	0.0840302	0.460499	0.454428	0.0894604	N
Cd82	ENSMUSG00000027215	11.4044	11.4285	11.3802	11.3872	11.4114	11.3872	11.3631	2474.47	0.902661	0.973632	-0.0185546	-0.0104362	N
Alx4	ENSMUSG00000040310	7.89088	7.99132	7.9899	8.09062	7.99161	8.02414	7.99018	62.1899	0.630164	NA	0.203784	0.0142461	NA
Ext2	ENSMUSG00000027198	11.4081	11.5009	11.4291	11.5298	11.5088	11.4919	11.437	2599.31	0.748302	0.928433	0.0500271	0.0179535	N
Accs	ENSMUSG00000040272	9.08517	9.0298	8.93745	8.98116	9.12888	9.04886	9.03653	293.047	0.827564	0.953202	0.053174	0.00992238	N
Gm13889	ENSMUSG00000087006	8.85663	8.58549	8.59878	8.77974	9.0376	8.95608	9.05089	233.105	0.107301	0.503062	0.512089	0.0666037	N
Alkbh3	ENSMUSG00000040174	9.41143	9.55675	9.45637	9.39799	9.35305	9.33457	9.25267	432.278	0.340227	0.72868	-0.206522	-0.0478074	N
Hsd17b12	ENSMUSG00000027195	11.3844	11.717	11.744	11.3861	11.0266	11.1554	11.0536	2446.59	0.0201583	0.247144	-0.508979	-0.223364	N
Ttc17	ENSMUSG00000027194	10.0043	9.93905	9.94711	10.0267	10.0839	10.0676	10.092	807.165	0.445335	0.796884	0.136173	0.0419255	N
NA	ENSMUSG00000081476	7.41099	7.46689	7.50495	7.43208	7.33811	7.38212	7.37618	8.75307	0.462353	NA	-0.778738	-0.00863059	NA
NA	ENSMUSG00000045464	8.5211	8.50216	8.46123	8.5034	8.56327	8.52967	8.52234	157.716	0.797046	0.944081	0.071923	0.0107148	N
Api5	ENSMUSG00000027193	11.9119	12.0494	12.0382	11.9174	11.7912	11.8295	11.78	3637.09	0.255496	0.664674	-0.18285	-0.0687098	N
Lrrc4c	ENSMUSG00000050587	8.11072	8.04393	7.84525	8.18388	8.44935	8.29463	8.25067	105.446	0.0395308	0.343235	0.903467	0.0631469	N
NA	ENSMUSG00000082820	7.27296	7.24564	7.36856	7.32263	7.22703	7.29987	7.34995	4.5034	0.990572	NA	0.0160444	0.000123722	NA
Iftap	ENSMUSG00000027165	9.36096	9.25125	9.14906	9.33992	9.55183	9.44713	9.44963	420.905	0.216536	0.634893	0.289088	0.0629432	N
Traf6	ENSMUSG00000027164	10.0792	10.0757	10.077	10.0494	10.0516	10.0513	10.053	850.497	0.848203	0.959683	-0.0329281	-0.010188	N
Prr5l	ENSMUSG00000032841	7.97885	8.06306	8.07513	8.25848	8.16221	8.19832	8.17427	82.0575	0.249905	0.659302	0.426357	0.0402317	N
Commd9	ENSMUSG00000027163	9.93266	10.0598	10.0702	9.90446	9.76694	9.81625	9.77734	708.774	0.16533	0.581122	-0.270908	-0.0815445	N
Ldlrad3	ENSMUSG00000048058	9.07139	9.06419	8.94572	9.04794	9.1736	9.09223	9.05514	311.008	0.658411	0.89626	0.105142	0.0197145	N
Trim44	ENSMUSG00000027189	11.6964	11.5935	11.5364	11.5897	11.7497	11.6773	11.6926	3022.76	0.64609	0.89253	0.0754143	0.0250254	N
NA	ENSMUSG00000083306	7.41381	7.34355	7.36943	7.336	7.38038	7.37422	7.40626	6.85423	0.918994	NA	-0.119517	-0.00104765	NA
Fjx1	ENSMUSG00000075012	8.77353	8.37086	8.35206	8.61536	9.03683	8.89007	9.01803	203.346	0.0517178	0.384337	0.801446	0.0608989	N
Pamr1	ENSMUSG00000027188	9.27616	8.75995	8.87133	9.16772	9.57255	9.47473	9.68393	412.947	0.0262686	0.284523	0.742967	0.098615	N
Slc1a2	ENSMUSG00000005089	7.43386	7.49136	7.52016	7.50346	7.41717	7.45553	7.44597	11.1955	0.818202	NA	-0.213953	-0.00303803	NA
Cd44	ENSMUSG00000005087	10.1384	9.89384	9.99506	9.97625	10.1196	10.1056	10.2209	870.843	0.510704	0.831157	0.139688	0.0337485	N
Pdhx	ENSMUSG00000010914	9.70356	9.91867	9.82236	9.75869	9.63988	9.64738	9.54358	592.139	0.28342	0.689366	-0.233097	-0.056498	N
Apip	ENSMUSG00000010911	9.22719	9.29876	9.30884	9.35871	9.27706	9.30764	9.28714	390.254	0.83599	0.95672	0.0440069	0.0102208	N
Ehf	ENSMUSG00000012350	11.748	11.3076	11.1995	11.5127	12.0612	11.8423	11.9531	3337.39	0.0718337	0.432645	0.460498	0.0967961	N
Elf5	ENSMUSG00000027186	7.7952	7.59988	7.51471	7.7267	8.00719	7.88531	7.92202	40.1995	0.135067	NA	0.933672	0.0289987	NA
Cat	ENSMUSG00000027187	10.4725	10.4017	10.4365	10.845	10.881	10.8806	10.9157	1502.71	0.00153683	0.0826111	0.520637	0.406464	N
Abtb2	ENSMUSG00000032724	8.6526	8.42146	8.62056	8.61708	8.64912	8.7048	8.84822	178.744	0.379485	0.75435	0.283034	0.0328469	N
Nat10	ENSMUSG00000027185	10.5971	10.6596	10.5698	10.372	10.3993	10.3603	10.3095	1118.45	0.074323	0.440037	-0.30703	-0.130331	N
Caprin1	ENSMUSG00000027184	13.1545	13.246	13.3064	13.1309	12.979	13.0498	13.0394	8993.33	0.21698	0.63499	-0.191496	-0.0791061	N
Lmo2	ENSMUSG00000032698	10.0145	10.077	10.0143	10.0991	10.0993	10.0783	10.0366	829.346	0.754707	0.930118	0.055245	0.0170482	N
Fbxo3	ENSMUSG00000027180	11.0854	11.109	11.0392	11.0166	11.0629	11.0242	10.993	1936.69	0.699442	0.911617	-0.0605786	-0.0212506	N
Gm24644	ENSMUSG00000087739	7.23913	7.21821	7.2689	7.31702	7.28725	7.31407	7.33794	3.85364	0.531	NA	0.892476	0.00566366	NA
Cd59b	ENSMUSG00000068686	7.80012	7.80863	7.81532	7.85043	7.83523	7.84252	7.84192	43.3519	0.784312	NA	0.130125	0.00728354	NA
Cd59a	ENSMUSG00000032679	9.46128	9.36298	9.12486	9.72481	10.0612	9.86971	9.8231	586.847	0.0020744	0.0950499	0.778193	0.565729	N
Hipk3	ENSMUSG00000027177	11.5469	11.5246	11.5948	11.7614	11.7134	11.7528	11.7836	3310.4	0.157172	0.57187	0.214188	0.0958918	N
Platr14	ENSMUSG00000086454	7.55217	7.60296	7.56099	7.61454	7.60572	7.59467	7.56375	20.2644	0.877181	NA	0.10342	0.00298329	NA
Cstf3	ENSMUSG00000027176	10.4256	10.4238	10.5458	10.3692	10.249	10.3298	10.3711	1104.56	0.357669	0.740537	-0.163684	-0.0507342	N
Tcp11l1	ENSMUSG00000027175	8.6496	8.77858	8.83297	8.92332	8.73995	8.81921	8.79434	219.164	0.668982	0.89967	0.118123	0.0179114	N
Depdc7	ENSMUSG00000027173	8.09264	8.01831	8.05022	7.97542	8.01785	8.01434	8.04975	69.3571	0.757664	NA	-0.121891	-0.00955979	NA
Qser1	ENSMUSG00000074994	10.3765	10.3433	10.4727	10.3948	10.2986	10.3738	10.428	1161.95	0.883187	0.968993	-0.0259623	-0.00820391	N
NA	ENSMUSG00000083856	7.29377	7.26778	7.36605	7.31091	7.23863	7.29548	7.3369	4.34803	0.917274	NA	-0.140344	-0.000941699	NA
Prrg4	ENSMUSG00000027171	8.37873	8.57155	8.61254	8.55858	8.32477	8.41637	8.36577	145.921	0.465169	0.808825	-0.249457	-0.0259115	N
Ccdc73	ENSMUSG00000045106	7.57241	7.47885	7.55802	7.5191	7.53349	7.55508	7.61266	17.0375	0.91268	NA	0.0816344	0.00192427	NA
Eif3m	ENSMUSG00000027170	12.0191	12.1412	12.0521	12.0055	11.9725	11.9538	11.8834	4060.75	0.425899	0.786631	-0.123566	-0.0460344	N
Wt1os	ENSMUSG00000074987	8.31037	8.11369	7.97434	8.18512	8.52115	8.36269	8.38181	101.884	0.16826	0.583057	0.61245	0.0380971	N
Wt1	ENSMUSG00000016458	10.6887	10.4184	10.4209	10.8559	11.1237	11.0353	11.1262	1578.38	0.00293994	0.10735	0.617045	0.445226	N
Them7	ENSMUSG00000055312	7.42765	7.32547	7.41159	7.33558	7.35164	7.375	7.43777	7.24925	0.870926	NA	-0.17924	-0.00182654	NA
Rcn1	ENSMUSG00000005973	11.9132	11.8979	11.9357	12.0124	11.9898	12.01	12.0276	4043.07	0.489914	0.821325	0.101084	0.0402508	N
Elp4	ENSMUSG00000027167	9.19969	9.2551	9.31521	9.30114	9.18562	9.24417	9.24573	382.412	0.928818	0.982097	-0.0194286	-0.00424025	N
Immp1l	ENSMUSG00000042670	9.93163	10.045	9.97387	9.90153	9.8593	9.84966	9.78816	783.844	0.35697	0.74004	-0.16857	-0.0519436	N
Dnajc24	ENSMUSG00000027166	9.03557	9.19549	8.95459	8.85329	8.93427	8.82698	8.69337	261.108	0.146063	0.557463	-0.401298	-0.0668797	N
Mpped2	ENSMUSG00000016386	7.56903	7.52266	7.30988	7.55713	7.81628	7.65897	7.6035	19.0064	0.229853	NA	1.0173	0.0165252	NA
Arl14ep	ENSMUSG00000027122	9.93869	9.90851	9.88214	9.80596	9.86251	9.83487	9.83614	707.555	0.584094	0.866926	-0.0989513	-0.029093	N
NA	ENSMUSG00000083424	7.41198	7.525	7.52873	7.51055	7.39381	7.43397	7.39754	10.3491	0.62415	NA	-0.525921	-0.00558626	NA
NA	ENSMUSG00000063684	7.69902	7.69408	7.653	7.63503	7.68105	7.65201	7.63997	26.8307	0.835422	NA	-0.122299	-0.00362518	NA
Mettl15	ENSMUSG00000057234	8.33135	8.37793	8.34697	8.37621	8.3606	8.35548	8.32963	121.107	0.976777	0.995057	0.00895828	0.00116736	N
Kif18a	ENSMUSG00000027115	8.49614	8.72647	8.71666	8.47252	8.252	8.32224	8.2422	153.729	0.0370648	0.333395	-0.766413	-0.0806866	N
Bdnf	ENSMUSG00000048482	7.54448	7.59377	7.43617	7.53969	7.64801	7.55937	7.49041	17.8077	0.782807	NA	0.211556	0.00442886	NA
Lin7c	ENSMUSG00000027162	11.3382	11.6025	11.5751	11.3594	11.1226	11.1924	11.0951	2490.35	0.0754301	0.442039	-0.342464	-0.123306	N
Lgr4	ENSMUSG00000050199	10.5779	10.4946	10.5641	10.525	10.5387	10.5573	10.6082	1308.88	0.937097	0.98561	0.0131163	0.00355122	N
Ccdc34	ENSMUSG00000027160	9.75578	10.087	9.99815	9.62336	9.381	9.43217	9.29216	538.132	0.00390716	0.123545	-0.747929	-0.496167	N
Fibin	ENSMUSG00000074971	8.36978	8.69381	8.59028	8.78286	8.56235	8.60135	8.45883	169.807	0.717822	0.918091	0.13021	0.0119148	N
Lpcat4	ENSMUSG00000027134	11.2302	11.2772	11.612	11.238	10.8562	11.095	11.191	2238.79	0.165566	0.581122	-0.316372	-0.0736725	N
Nop10	ENSMUSG00000027133	11.0397	11.1788	11.0385	10.9456	10.9468	10.8996	10.8065	1786.3	0.217519	0.635488	-0.210181	-0.0732256	N
Slc12a6	ENSMUSG00000027130	9.40336	9.36657	9.38423	9.57004	9.58917	9.58868	9.60682	514.628	0.131558	0.53956	0.29245	0.0941664	N
Emc4	ENSMUSG00000027131	10.3741	10.5235	10.4462	10.4234	10.3512	10.3495	10.274	1101.36	0.5099	0.830682	-0.118349	-0.0356124	N
Katnbl1	ENSMUSG00000027132	9.22826	9.29988	9.33846	9.17463	9.06442	9.11402	9.10301	366.789	0.217893	0.635982	-0.269761	-0.0656285	N
Emc7	ENSMUSG00000055943	10.9619	10.9966	10.993	10.8724	10.8414	10.8505	10.8377	1705.63	0.330876	0.722781	-0.15212	-0.0577789	N
Aven	ENSMUSG00000003604	9.47157	9.52977	9.50702	9.39358	9.35813	9.36237	9.33539	435.849	0.298777	0.700381	-0.210885	-0.055808	N
Ryr3	ENSMUSG00000057378	9.94825	9.82824	9.88906	10.0103	10.0694	10.07	10.1303	766.66	0.200724	0.619358	0.240176	0.0757298	N
Fmn1	ENSMUSG00000044042	9.34243	9.33849	9.46869	9.48343	9.35717	9.44266	9.48737	495.623	0.682993	0.905953	0.0854897	0.020256	N
NA	ENSMUSG00000085448	7.2466	7.16686	7.16743	7.20686	7.28602	7.25982	7.28659	2.21958	0.571474	NA	1.03887	0.00368628	NA
Scg5	ENSMUSG00000023236	7.80198	7.76821	7.83083	7.82457	7.79571	7.8262	7.85833	39.9258	0.849235	NA	0.0951146	0.00491481	NA
Arhgap11a	ENSMUSG00000041219	9.97988	10.472	10.458	10.0269	9.54876	9.70348	9.53477	821.539	0.00619605	0.14973	-0.852041	-0.448941	N
NA	ENSMUSG00000096006	7.64023	7.6089	7.65747	7.50531	7.48807	7.51001	7.53664	18.9354	0.329955	NA	-0.688205	-0.0178564	NA
Actc1	ENSMUSG00000068614	7.32036	7.34215	7.37386	7.56455	7.51106	7.53946	7.54276	11.4093	0.0919633	NA	1.69533	0.0212736	NA
Aqr	ENSMUSG00000040383	11.0565	11.0812	11.125	11.0172	10.9486	10.9861	10.9924	1833.25	0.461794	0.806389	-0.116364	-0.0420247	N
Zfp770	ENSMUSG00000040321	9.32177	9.22812	9.30899	9.24055	9.25333	9.27603	9.3342	401.112	0.955664	0.990124	-0.0118442	-0.00279602	N
Dph6	ENSMUSG00000057147	9.82875	9.89424	9.7861	9.77938	9.82203	9.77176	9.71389	661.174	0.642568	0.891864	-0.0883764	-0.0239956	N
Cdin1	ENSMUSG00000040282	8.88863	8.8224	8.95452	8.85366	8.78778	8.85378	8.91989	234.339	0.808132	0.948024	-0.0625038	-0.0106863	N
Meis2	ENSMUSG00000027210	11.2465	10.9152	11.2074	11.3255	11.3646	11.449	11.6568	2300.69	0.0852284	0.463248	0.370065	0.100726	N
NA	ENSMUSG00000086328	7.74501	7.69377	7.7796	7.88159	7.847	7.88714	7.93283	38.871	0.250204	NA	0.596098	0.0287742	NA
G630016G05Rik	ENSMUSG00000086308	7.91521	7.75658	7.68667	7.75354	7.98207	7.88259	7.91216	39.9693	0.563442	NA	0.349158	0.0117555	NA
NA	ENSMUSG00000081787	7.25501	7.30976	7.23464	7.27919	7.29956	7.26773	7.22444	3.62172	0.996726	NA	0.00592659	4.77755e-05	NA
D330050G23Rik	ENSMUSG00000085316	7.50882	7.38349	7.43305	7.37153	7.4473	7.43856	7.49686	10.3099	0.908423	NA	-0.112632	-0.00153857	NA
NA	ENSMUSG00000099470	7.41341	7.46537	7.43606	7.42083	7.39818	7.39596	7.36888	8.80358	0.748492	NA	-0.311059	-0.00433706	NA
Spred1	ENSMUSG00000027351	11.0286	10.9604	11.095	11.0743	11.0078	11.0749	11.1425	2025.33	0.743698	0.926863	0.0539203	0.0195462	N
Fam98b	ENSMUSG00000027349	10.4757	10.469	10.5216	10.355	10.3091	10.342	10.3618	1082.17	0.283588	0.689568	-0.179935	-0.0614498	N
Rasgrp1	ENSMUSG00000027347	8.38057	8.42948	8.68974	8.6918	8.38263	8.57244	8.64289	171.01	0.720797	0.919872	0.126327	0.0118997	N
Thbs1	ENSMUSG00000040152	11.4872	11.7174	11.8803	12.2005	11.8074	11.9927	11.9703	3527.26	0.132512	0.540479	0.318161	0.0875162	N
Fsip1	ENSMUSG00000027344	7.35516	7.28096	7.01943	7.28651	7.62224	7.42315	7.36071	8.90876	0.275175	NA	1.37401	0.0085263	NA
Gpr176	ENSMUSG00000040133	7.70145	7.64911	7.64097	7.82036	7.88084	7.85796	7.8727	35.3087	0.137409	NA	0.788717	0.0368344	NA
Eif2ak4	ENSMUSG00000005102	9.46598	9.36581	9.29541	9.41065	9.58122	9.5009	9.51082	459.637	0.388199	0.760134	0.189804	0.0429812	N
Srp14	ENSMUSG00000009549	11.0822	11.1779	11.0635	11.0923	11.111	11.0667	10.9966	1971.68	0.783345	0.939472	-0.0448458	-0.0149322	N
Bmf	ENSMUSG00000040093	10.4907	10.1094	10.1817	10.4071	10.7161	10.6372	10.7885	1288.45	0.0572917	0.399947	0.443945	0.119646	N
Bub1b	ENSMUSG00000040084	10.3383	10.9198	10.7028	10.2118	9.8473	9.89644	9.63026	1010.34	0.00125805	0.0775918	-1.03875	-0.762964	N
Pak6	ENSMUSG00000074923	8.46394	8.22984	8.28839	8.34775	8.52329	8.4843	8.58185	124.562	0.326594	0.718885	0.37297	0.0318755	N
Plcb2	ENSMUSG00000040061	8.05321	8.05359	8.07566	8.18772	8.16527	8.1801	8.18733	82.1162	0.361896	0.742262	0.331033	0.0313717	N
Inafm2	ENSMUSG00000074918	10.0033	9.78558	10.026	9.95719	9.93447	10.0222	10.1749	761.421	0.59496	0.872747	0.117578	0.0245257	N
Ccdc9b	ENSMUSG00000045838	9.4456	9.20988	9.15788	9.24681	9.53453	9.42129	9.48253	423.715	0.410713	0.777035	0.214764	0.0362736	N
Disp2	ENSMUSG00000040035	8.03678	7.9235	7.95119	7.93343	8.01902	7.99972	8.04671	58.0372	0.754179	NA	0.141558	0.00883366	NA
Knstrn	ENSMUSG00000027331	10.0763	10.7967	10.4949	9.93749	9.51881	9.55778	9.21704	749.949	0.000616913	0.0548882	-1.27914	-0.972192	N
Ivd	ENSMUSG00000027332	11.0045	11.0179	10.7945	10.985	11.1949	11.0505	10.9715	1795.87	0.504207	0.828189	0.126914	0.0317538	N
Bahd1	ENSMUSG00000040007	10.2017	10.1416	10.5512	10.515	10.1655	10.4185	10.5751	1090.04	0.541086	0.845819	0.152754	0.027075	N
Chst14	ENSMUSG00000074916	9.53888	9.51211	9.52912	9.69971	9.70948	9.7119	9.72649	565.744	0.165753	0.581122	0.262839	0.0833	N
Ccdc32	ENSMUSG00000039983	9.61346	9.68825	9.4896	9.46995	9.59381	9.4863	9.39516	502.527	0.480406	0.817064	-0.155548	-0.0345808	N
Rpusd2	ENSMUSG00000027324	8.25932	8.22353	8.20524	8.13088	8.18496	8.16083	8.16667	85.5162	0.603463	0.875272	-0.187521	-0.0178598	N
Knl1	ENSMUSG00000027326	9.17946	9.80096	9.58095	9.22668	8.82519	8.88568	8.60518	386.635	0.00660788	0.152635	-1.25605	-0.0775691	N
Rad51	ENSMUSG00000027323	9.56686	10.0789	9.72301	9.18867	9.03252	8.96593	8.67659	392.73	0.000340864	0.036045	-1.46595	-1.14999	Y
Rmdn3	ENSMUSG00000070730	10.0623	10.1681	10.1891	10.1018	9.97495	10.0242	9.99587	816.456	0.427348	0.788259	-0.148317	-0.0432847	N
Gchfr	ENSMUSG00000046814	7.40017	7.40209	7.34134	7.32101	7.37984	7.33997	7.31908	6.48215	0.749308	NA	-0.357146	-0.00363912	NA
Dnajc17	ENSMUSG00000034278	9.31629	9.29008	9.19905	9.1609	9.27813	9.20871	9.1871	362.584	0.668776	0.89967	-0.0958899	-0.0203389	N
Gm14137	ENSMUSG00000055926	8.80003	8.91671	9.42555	9.0925	8.46698	8.8451	8.97582	319.488	0.504131	0.828189	-0.280767	-0.0181467	N
Gm14138	ENSMUSG00000081572	7.34456	7.47877	7.43061	7.45452	7.36848	7.38111	7.32032	7.78524	0.843483	NA	-0.217443	-0.00226001	NA
Zfyve19	ENSMUSG00000068580	9.93796	9.8559	9.84315	9.82049	9.9153	9.87944	9.90255	705.246	0.994767	0.998639	-0.00122884	-0.000211952	N
Ppp1r14d	ENSMUSG00000027317	8.0423	8.10736	8.22607	8.25718	8.07341	8.17424	8.19212	87.0984	0.65568	0.895884	0.183383	0.0132218	N
Spint1	ENSMUSG00000027315	11.1639	10.9325	10.9482	11.1605	11.3761	11.3095	11.3918	2255.6	0.08192	0.454806	0.324638	0.118352	N
Rhov	ENSMUSG00000034226	7.57431	7.37806	7.39577	7.46045	7.63899	7.58538	7.6567	17.1296	0.453567	NA	0.643388	0.0104472	NA
Vps18	ENSMUSG00000034216	10.1851	10.2142	10.3132	10.3296	10.2015	10.2772	10.3005	974.01	0.783888	0.939603	0.0496905	0.0144706	N
Gm14207	ENSMUSG00000074912	8.13264	7.98486	8.11061	7.98722	8.00926	8.04383	8.135	70.5778	0.675804	NA	-0.183607	-0.0116224	NA
Dll4	ENSMUSG00000027314	9.79644	9.58188	9.96918	9.77464	9.6019	9.78858	9.9892	656.011	0.995157	0.998639	0.00155064	0.000677377	N
[truncated: 17,245 more rows]

## Sheet: PE.uterus.FilteredRaw
Gene	CC307	CC926	CC933	TT728	TT857	TT931	TT965
ENSMUSG00000051951	32	5	36	37	25	9	8
ENSMUSG00000102331	2	4	3	1	2	1	6
ENSMUSG00000025902	1715	1790	1488	1142	1899	3269	1879
ENSMUSG00000104238	7	8	10	4	6	11	7
ENSMUSG00000102269	58	58	38	28	76	82	90
ENSMUSG00000096126	5	1	6	2	8	11	4
ENSMUSG00000098104	7	14	4	6	19	13	19
ENSMUSG00000103922	4	16	6	7	9	8	14
ENSMUSG00000033845	1273	1610	1214	952	1108	1692	1364
ENSMUSG00000102275	6	8	7	6	13	6	9
ENSMUSG00000025903	659	616	1398	565	1321	643	486
ENSMUSG00000033813	1646	1507	1522	1373	1386	1651	1159
ENSMUSG00000002459	11	8	17	9	28	8	18
ENSMUSG00000033793	1586	2130	1743	1546	1616	1617	1937
ENSMUSG00000025907	1501	876	1395	1555	1619	875	1252
ENSMUSG00000090031	75	63	79	65	96	66	82
ENSMUSG00000102135	5	11	4	6	1	5	11
ENSMUSG00000051285	1724	997	1992	1629	2536	1820	1662
ENSMUSG00000103509	17	2	29	30	32	24	3
ENSMUSG00000048538	7	12	16	12	25	12	18
ENSMUSG00000097797	117	138	101	71	78	189	135
ENSMUSG00000103067	400	448	537	268	209	203	195
ENSMUSG00000025909	6	3	4	5	10	1	1
ENSMUSG00000084353	2	8	8	2	1	1	1
ENSMUSG00000103933	2	59	15	3	15	34	41
ENSMUSG00000061024	1807	1943	1811	1331	1264	3257	1574
ENSMUSG00000025911	174	127	153	213	354	120	206
ENSMUSG00000079671	43	32	37	41	34	46	65
ENSMUSG00000025912	160	90	192	130	107	101	46
ENSMUSG00000045210	1472	1018	1958	1521	1532	1193	1129
ENSMUSG00000025915	919	958	1073	878	1070	731	953
ENSMUSG00000046101	5	5	6	2	4	10	9
ENSMUSG00000098234	690	1045	674	509	684	829	916
ENSMUSG00000099032	83	56	107	114	173	86	84
ENSMUSG00000025917	2587	3293	2282	2253	2176	2608	2635
ENSMUSG00000056763	778	506	597	649	757	655	629
ENSMUSG00000067851	5949	4668	5914	5113	4414	3818	5523
ENSMUSG00000042501	37	16	26	50	24	10	30
ENSMUSG00000048960	325	70	210	347	353	157	93
ENSMUSG00000057715	1	1	4	4	39	7	2
ENSMUSG00000016918	1211	460	759	1169	1457	730	561
ENSMUSG00000025938	1257	1020	1365	1264	895	683	1072
ENSMUSG00000005886	1695	678	1238	1565	1652	1427	894
ENSMUSG00000025935	5219	4382	5488	4717	4816	3589	3955
ENSMUSG00000025937	683	426	568	567	546	509	372
ENSMUSG00000102982	3	4	4	2	3	3	5
ENSMUSG00000025932	29	5	3	43	14	8	3
ENSMUSG00000054493	19	13	2	25	8	7	3
ENSMUSG00000025930	128	123	45	209	112	29	41
ENSMUSG00000082193	7	41	20	18	13	34	47
ENSMUSG00000092083	12	10	46	11	78	53	29
ENSMUSG00000025925	685	614	767	599	493	607	480
ENSMUSG00000104379	6	1	3	6	4	6	4
ENSMUSG00000032719	180	101	66	106	339	207	94
ENSMUSG00000043716	37230	57817	35202	30269	36344	37840	57558
ENSMUSG00000025921	6735	6014	3015	4889	4435	3674	8979
ENSMUSG00000025920	745	569	692	608	638	678	579
ENSMUSG00000025939	1135	857	1276	1008	1279	733	961
ENSMUSG00000079658	1588	1872	1938	1349	1670	1757	1665
ENSMUSG00000025940	1499	1356	1533	1288	1490	1771	1445
ENSMUSG00000025779	214	210	335	186	189	113	313
ENSMUSG00000091020	3	5	4	5	2	2	6
ENSMUSG00000042686	84	36	69	71	71	97	43
ENSMUSG00000025777	3	5	7	2	7	3	4
ENSMUSG00000101589	7	10	9	7	4	12	18
ENSMUSG00000067780	1619	916	3288	2385	5144	1439	1922
ENSMUSG00000025776	117	35	86	90	194	80	75
ENSMUSG00000100204	4	2	3	3	5	7	2
ENSMUSG00000043760	646	488	256	277	328	273	279
ENSMUSG00000090142	5	70	18	1	36	33	58
ENSMUSG00000041859	2410	1596	1721	1728	1039	5838	536
ENSMUSG00000097934	2	3	1	3	5	2	8
ENSMUSG00000025931	317	441	570	247	515	509	509
ENSMUSG00000041809	121	72	71	138	310	115	141
ENSMUSG00000041779	1432	530	1092	1589	921	1368	835
ENSMUSG00000100819	10	13	4	5	7	13	3
ENSMUSG00000025933	150	110	119	97	174	152	163
ENSMUSG00000025934	521	653	370	322	277	258	602
ENSMUSG00000067750	585	512	81	443	219	293	530
ENSMUSG00000086194	8	13	3	8	8	19	16
ENSMUSG00000028033	113	21	81	79	157	130	70
ENSMUSG00000082935	16	35	16	16	22	10	28
ENSMUSG00000041670	168	134	338	136	463	287	388
ENSMUSG00000097970	2	5	12	4	3	5	9
ENSMUSG00000026158	344	189	439	314	483	413	299
ENSMUSG00000026155	2367	1793	2028	2225	2207	2457	2440
ENSMUSG00000026154	341	523	291	288	384	373	463
ENSMUSG00000026153	1268	788	1376	987	993	772	808
ENSMUSG00000099997	5	30	38	7	17	32	16
ENSMUSG00000100131	99	102	218	117	195	100	109
ENSMUSG00000067736	27	34	29	43	17	24	40
ENSMUSG00000101939	21	43	77	19	54	22	19
ENSMUSG00000101111	227	370	439	270	386	274	403
ENSMUSG00000100862	292	284	481	384	394	248	298
ENSMUSG00000102070	270	700	442	294	375	570	703
ENSMUSG00000101249	240	638	700	282	557	400	878
ENSMUSG00000073725	1137	680	903	1036	1157	859	943
ENSMUSG00000033569	251	27	13	342	30	16	59
ENSMUSG00000086240	22	12	17	8	10	13	17
ENSMUSG00000099492	30	122	86	38	73	123	136
ENSMUSG00000048874	2377	1312	1771	2210	2159	2322	1915
ENSMUSG00000026064	1691	1875	2051	1437	1570	1292	2680
ENSMUSG00000100237	3	10	4	1	1	2	5
ENSMUSG00000070960	6	22	15	9	13	4	21
ENSMUSG00000026134	574	422	428	455	396	674	311
ENSMUSG00000103746	12	6	11	9	11	14	11
ENSMUSG00000004768	916	461	864	812	1086	1237	624
ENSMUSG00000042215	1441	1215	1194	1324	1359	1905	1101
ENSMUSG00000042197	1455	703	1106	1049	1210	1122	831
ENSMUSG00000081402	5	14	9	5	6	14	16
ENSMUSG00000042182	76	34	47	56	84	64	90
ENSMUSG00000026131	6464	2797	6947	7211	9103	10497	4421
ENSMUSG00000101462	36	12	35	14	29	20	25
ENSMUSG00000102336	103	35	51	95	64	64	58
ENSMUSG00000042111	782	1082	828	592	703	1144	908
ENSMUSG00000026127	1654	1657	1384	1323	1234	2020	1198
ENSMUSG00000026126	1060	1796	980	846	955	1543	1905
ENSMUSG00000100280	9	13	7	8	20	7	10
ENSMUSG00000037509	966	1734	1487	788	777	1544	1588
ENSMUSG00000104002	15	10	10	7	6	29	5
ENSMUSG00000037503	6781	3985	5405	5928	5827	7714	4509
ENSMUSG00000026123	4638	6123	6006	4884	5250	6201	7006
ENSMUSG00000045216	2656	2568	2431	1981	1628	3689	2539
ENSMUSG00000037470	4661	3180	3634	4334	3584	4397	3382
ENSMUSG00000047180	332	116	186	315	214	325	163
ENSMUSG00000037447	294	400	500	326	399	569	397
ENSMUSG00000010453	2094	1487	1866	1806	1978	2810	2002
ENSMUSG00000001143	931	733	859	808	888	1132	972
ENSMUSG00000037408	307	255	279	324	304	376	236
ENSMUSG00000104316	5	10	3	2	1	3	4
ENSMUSG00000001138	724	596	560	707	692	1027	777
ENSMUSG00000067653	21	13	13	12	20	21	13
ENSMUSG00000079610	219	237	169	172	190	257	208
ENSMUSG00000026121	1368	927	942	1244	1310	1622	1442
ENSMUSG00000087589	99	87	76	86	146	198	105
ENSMUSG00000046337	9	15	6	14	14	33	21
ENSMUSG00000061518	4241	6118	3694	3655	3582	7576	5431
ENSMUSG00000037351	4228	3547	3403	3798	3309	5447	3933
ENSMUSG00000026117	48	25	24	66	57	28	29
ENSMUSG00000026116	3696	1763	3466	3348	3629	4546	2952
ENSMUSG00000080054	2	17	4	2	6	6	14
ENSMUSG00000050122	13	26	17	16	81	22	29
ENSMUSG00000026113	691	376	567	647	832	840	616
ENSMUSG00000026112	2752	1736	2387	2351	2358	2659	2092
ENSMUSG00000026111	1280	1303	1028	989	1092	1255	1264
ENSMUSG00000026110	1439	2139	1724	1303	928	1169	1228
ENSMUSG00000103948	3	4	3	2	1	3	2
ENSMUSG00000026090	1295	1605	1261	1114	1319	1939	1848
ENSMUSG00000060771	123	101	133	136	253	132	168
ENSMUSG00000037216	128	106	104	94	116	163	105
ENSMUSG00000026088	703	1033	993	653	585	799	818
ENSMUSG00000026087	1491	1977	1448	1196	1349	1757	1864
ENSMUSG00000058407	2152	2466	2157	1759	1979	1800	2376
ENSMUSG00000026083	4698	3495	4568	3800	3858	6459	3881
ENSMUSG00000026082	763	492	533	500	554	864	585
ENSMUSG00000037138	337	199	430	335	876	647	456
ENSMUSG00000087131	4	8	4	2	2	7	3
ENSMUSG00000048814	145	38	91	74	152	182	75
ENSMUSG00000026080	96	24	50	56	214	357	44
ENSMUSG00000026078	1889	2109	1965	1645	2375	2855	2214
ENSMUSG00000103046	65	42	41	30	50	58	42
ENSMUSG00000026077	296	306	643	387	781	576	509
ENSMUSG00000073702	14130	22130	12448	11793	12404	17647	17974
ENSMUSG00000003134	555	263	336	388	552	576	459
ENSMUSG00000003135	1027	892	910	882	916	1337	927
ENSMUSG00000085894	49	49	44	24	29	49	34
ENSMUSG00000077704	12	12	6	2	8	21	6
ENSMUSG00000048234	1451	1934	1432	1281	1201	1404	1676
ENSMUSG00000050967	54	26	14	82	34	17	30
ENSMUSG00000097083	5	2	2	4	3	3	3
ENSMUSG00000026074	4176	2526	3077	3780	3079	3744	3044
ENSMUSG00000026073	140	45	92	154	161	39	57
ENSMUSG00000026072	924	891	1865	798	1319	1110	1307
ENSMUSG00000103560	3	2	5	2	1	13	2
ENSMUSG00000070942	1469	888	653	1339	845	638	960
ENSMUSG00000103230	19	9	3	15	8	5	7
ENSMUSG00000026069	81	76	212	60	160	82	93
ENSMUSG00000026070	414	663	528	278	288	329	638
ENSMUSG00000026068	165	353	245	199	92	109	189
ENSMUSG00000026062	2	5	7	3	5	1	5
ENSMUSG00000041945	249	312	212	226	243	171	322
ENSMUSG00000079588	17	10	9	12	15	3	6
ENSMUSG00000060679	992	1248	888	742	868	1487	1122
ENSMUSG00000041907	27	9	8	16	17	13	7
ENSMUSG00000070939	1828	1068	1247	1447	1771	2111	1249
ENSMUSG00000041878	2	7	7	1	6	12	10
ENSMUSG00000010290	867	677	852	806	856	792	711
ENSMUSG00000008136	548	448	447	429	600	774	538
ENSMUSG00000066877	1659	1139	973	1363	1435	1787	1409
ENSMUSG00000103945	24	4	11	13	10	18	8
ENSMUSG00000026051	215	104	81	254	627	262	84
ENSMUSG00000100480	10	7	3	5	12	9	8
ENSMUSG00000057363	1154	1235	1424	1083	1350	1248	1072
ENSMUSG00000100701	13	19	12	9	12	11	9
ENSMUSG00000041763	2591	1348	2277	2324	1912	1602	1405
ENSMUSG00000026049	175	146	219	146	134	190	112
ENSMUSG00000026047	901	430	473	846	649	730	514
ENSMUSG00000041684	567	425	382	464	502	435	454
ENSMUSG00000026048	817	477	604	635	765	834	688
ENSMUSG00000056870	430	173	410	400	605	231	172
ENSMUSG00000026043	192423	45199	121921	198657	108286	118909	91898
ENSMUSG00000026042	16217	4248	11544	19944	13210	10678	10356
ENSMUSG00000104476	8	10	7	17	8	10	3
ENSMUSG00000025995	1862	1473	1384	1281	1272	1857	1041
ENSMUSG00000084817	126	275	118	129	140	444	254
ENSMUSG00000098549	6	10	6	4	2	2	10
ENSMUSG00000025993	8885	16894	10347	8124	8164	5534	18322
ENSMUSG00000041144	116	59	55	68	187	75	71
ENSMUSG00000101262	5	43	18	6	17	67	37
ENSMUSG00000101337	8	2	4	5	181	8	8
ENSMUSG00000025986	1286	761	1072	1128	926	936	605
ENSMUSG00000100213	63	43	39	43	44	43	61
ENSMUSG00000100033	5	45	29	15	29	52	55
ENSMUSG00000026109	51	104	102	51	217	127	118
ENSMUSG00000045954	908	798	1538	879	2138	1870	1112
ENSMUSG00000026107	439	481	696	439	416	272	608
ENSMUSG00000099413	11	9	3	6	3	2	6
ENSMUSG00000018417	1837	897	995	1406	1376	1237	1114
ENSMUSG00000062939	31	5	4	42	11	11	13
ENSMUSG00000109599	3	6	3	3	6	7	7
ENSMUSG00000026104	715	754	1118	905	1006	751	1024
ENSMUSG00000026103	2585	1904	3090	2119	2741	1799	2400
ENSMUSG00000002881	1924	1169	1568	1589	1572	1269	1174
ENSMUSG00000101501	4	2	2	1	8	7	1
ENSMUSG00000100007	3	3	1	2	1	1	1
ENSMUSG00000043015	255	210	175	154	212	356	173
ENSMUSG00000041439	1741	1180	1190	1297	1292	1068	1430
ENSMUSG00000026102	377	215	289	315	383	285	245
ENSMUSG00000041426	616	595	486	508	561	504	557
ENSMUSG00000043629	13	3	18	13	25	10	10
ENSMUSG00000026098	137	99	100	83	103	130	55
ENSMUSG00000026097	329	383	399	277	341	257	324
ENSMUSG00000026096	193	131	177	147	219	160	142
ENSMUSG00000026095	142	231	167	102	152	235	284
ENSMUSG00000026094	504	370	548	480	606	526	309
ENSMUSG00000042807	195	69	166	231	217	181	90
ENSMUSG00000041303	841	638	675	683	716	595	560
ENSMUSG00000073678	323	122	258	214	297	167	142
ENSMUSG00000052331	461	305	535	472	612	400	350
ENSMUSG00000025982	11528	9471	10838	8939	10200	10027	10778
ENSMUSG00000103030	13	20	11	17	13	20	22
ENSMUSG00000025981	789	663	1020	716	635	618	635
ENSMUSG00000101122	27	23	23	14	6	25	15
ENSMUSG00000025980	11081	7296	9022	8383	7491	12985	5487
ENSMUSG00000073676	3883	5376	3492	2859	3299	5170	3318
ENSMUSG00000089670	8	7	5	2	8	9	6
ENSMUSG00000025979	1578	1638	1868	1263	1662	1438	1565
ENSMUSG00000061863	2	33	14	2	12	23	21
ENSMUSG00000025978	350	160	150	362	313	174	153
ENSMUSG00000097649	55	17	22	45	32	14	14
ENSMUSG00000046994	547	317	523	350	386	541	208
ENSMUSG00000100215	17	50	16	17	30	42	30
ENSMUSG00000038349	115	113	155	115	269	182	121
ENSMUSG00000100309	4	4	5	10	5	6	2
ENSMUSG00000038331	16	1	9	16	15	26	7
ENSMUSG00000038323	261	197	307	242	231	149	142
ENSMUSG00000048495	275	264	270	204	285	315	255
ENSMUSG00000025971	560	742	559	430	565	628	671
ENSMUSG00000038305	1240	359	330	1080	477	590	273
ENSMUSG00000054770	374	244	275	300	352	354	298
ENSMUSG00000026039	711	286	559	559	344	474	88
ENSMUSG00000063558	337	98	151	322	250	176	153
ENSMUSG00000064294	397	80	106	578	640	69	87
ENSMUSG00000079554	16	9	16	13	20	23	5
ENSMUSG00000103839	50	38	37	33	43	60	56
ENSMUSG00000051223	10709	10684	11292	8970	7358	7790	6683
ENSMUSG00000026034	3541	2836	3250	2893	3670	2759	4153
ENSMUSG00000026035	641	738	556	517	559	667	657
ENSMUSG00000026036	991	948	762	697	806	895	782
ENSMUSG00000026037	976	701	801	823	672	992	547
ENSMUSG00000085054	17	9	4	6	14	19	17
ENSMUSG00000038174	445	262	648	434	741	295	271
ENSMUSG00000026032	1207	2162	1586	1023	1434	2086	2008
ENSMUSG00000102059	64	79	53	53	74	64	52
ENSMUSG00000026031	2512	1748	2160	2647	2768	2125	1980
ENSMUSG00000026029	1650	2274	1963	1438	1286	2032	1906
ENSMUSG00000102719	8	12	13	9	14	9	6
ENSMUSG00000026028	2004	1238	1706	1996	1775	1963	1256
ENSMUSG00000026027	402	340	365	313	399	382	484
ENSMUSG00000038079	369	155	281	312	391	462	290
ENSMUSG00000097573	14	34	12	11	20	27	32
ENSMUSG00000079550	6	3	3	3	2	1	2
ENSMUSG00000026024	548	227	432	523	349	426	323
ENSMUSG00000026023	6	5	4	8	9	6	6
ENSMUSG00000041075	750	371	748	660	869	1181	796
ENSMUSG00000047361	18	30	21	10	244	43	29
ENSMUSG00000026021	1926	2543	2031	1601	1808	1788	2095
ENSMUSG00000103821	7	4	7	12	11	11	9
ENSMUSG00000026020	4093	3075	3173	2751	2374	4475	1822
ENSMUSG00000067336	2610	970	2880	2304	3254	1896	1488
ENSMUSG00000041040	932	476	688	835	935	778	643
ENSMUSG00000026018	8	4	4	8	18	1	9
ENSMUSG00000026019	1157	962	814	733	746	1265	667
ENSMUSG00000026017	212	143	168	180	192	150	169
ENSMUSG00000082609	1	5	5	2	3	5	3
ENSMUSG00000073664	1158	562	1342	1125	1495	734	705
ENSMUSG00000049439	1328	810	902	1119	880	1010	715
ENSMUSG00000026782	828	335	731	902	983	696	571
ENSMUSG00000026014	783	436	795	638	581	667	504
ENSMUSG00000081562	4	9	3	2	5	5	8
ENSMUSG00000101188	244	240	162	240	155	200	194
ENSMUSG00000026012	11	5	5	21	11	3	7
ENSMUSG00000081382	8	84	22	19	27	77	64
ENSMUSG00000080800	1	10	5	2	1	3	8
ENSMUSG00000026009	19	8	11	36	15	5	8
ENSMUSG00000052062	667	173	392	522	650	617	290
ENSMUSG00000025969	1334	693	1602	1418	1584	1880	1091
ENSMUSG00000103032	6	5	3	4	8	7	8
ENSMUSG00000040865	1468	686	1300	1228	1197	1235	827
ENSMUSG00000084799	64	53	39	45	49	50	32
ENSMUSG00000101599	170	129	125	99	129	144	158
ENSMUSG00000025968	3425	2458	3026	2897	2911	3363	2520
ENSMUSG00000025967	18773	29515	17475	15275	18436	21619	27155
ENSMUSG00000064602	21	23	24	12	16	24	29
ENSMUSG00000046856	38	19	35	18	59	23	35
ENSMUSG00000027520	44	16	41	35	42	61	39
ENSMUSG00000081643	7	21	16	9	14	16	22
ENSMUSG00000025964	48	19	57	53	56	32	24
ENSMUSG00000025963	1	2	1	1	65	4	2
ENSMUSG00000025962	703	695	583	508	534	633	481
ENSMUSG00000025959	1594	455	817	1653	1265	1100	808
ENSMUSG00000025958	1821	1034	1739	1571	1480	1317	974
ENSMUSG00000025956	480	468	395	398	455	414	566
ENSMUSG00000100437	6	7	4	8	12	2	11
ENSMUSG00000087213	43	29	52	31	18	66	11
ENSMUSG00000070871	678	256	400	597	383	460	251
ENSMUSG00000045005	647	634	729	598	663	820	723
ENSMUSG00000051344	611	197	388	614	470	465	282
ENSMUSG00000084416	505	673	276	469	289	466	560
ENSMUSG00000025955	276	334	165	421	381	176	267
ENSMUSG00000025952	9	2	1	2	1	3	1
ENSMUSG00000025950	4358	2692	2122	5095	2268	1970	1993
ENSMUSG00000025949	976	525	919	774	858	751	643
ENSMUSG00000025946	2	6	5	4	3	5	5
ENSMUSG00000015222	275	53	57	229	160	89	23
ENSMUSG00000026005	1155	1328	1584	1001	1111	1026	1026
ENSMUSG00000026004	503	246	404	532	485	283	382
ENSMUSG00000102559	11	6	5	19	13	7	8
ENSMUSG00000102374	10	1	9	6	7	12	7
ENSMUSG00000103756	29	12	18	14	13	16	5
ENSMUSG00000103553	2	3	3	1	3	4	4
ENSMUSG00000026003	2775	2781	2425	2436	2738	2453	2938
ENSMUSG00000082769	4	3	3	3	1	6	3
ENSMUSG00000061816	7	1	5	3	9	7	2
ENSMUSG00000094191	7	29	5	5	7	17	10
ENSMUSG00000026000	787	798	508	724	927	966	893
ENSMUSG00000062209	19	16	63	13	33	15	18
ENSMUSG00000099804	2	4	3	2	2	5	5
ENSMUSG00000025997	595	474	769	450	474	375	560
ENSMUSG00000026196	352	230	286	248	123	537	98
ENSMUSG00000026192	4068	3499	3167	2803	2907	5505	2369
ENSMUSG00000026193	33784	5188	21811	30527	19437	26960	12547
ENSMUSG00000073652	5	4	2	5	10	6	7
ENSMUSG00000100319	4	7	6	4	1	6	7
ENSMUSG00000101211	44	18	16	25	80	39	17
ENSMUSG00000101848	6	2	6	2	6	4	7
ENSMUSG00000101496	1	49	18	6	17	28	33
ENSMUSG00000039395	24	9	26	15	25	29	10
ENSMUSG00000094655	1	2	4	1	2	7	1
ENSMUSG00000097131	31	22	25	16	41	45	35
ENSMUSG00000026189	346	365	267	299	327	505	337
ENSMUSG00000026188	22	3	12	9	11	5	8
ENSMUSG00000026187	1447	1097	845	1179	1014	1488	924
ENSMUSG00000039372	71	182	57	106	100	36	183
ENSMUSG00000039354	1295	1158	1057	1059	1208	1442	1421
ENSMUSG00000046330	13659	26052	13696	11744	14833	21947	23041
ENSMUSG00000039323	129	549	146	402	609	917	1110
ENSMUSG00000026185	23187	5385	19283	17238	22669	42087	10597
ENSMUSG00000100301	5	3	2	7	7	5	2
ENSMUSG00000101344	12	10	8	5	3	5	2
ENSMUSG00000055322	15640	7448	13041	13756	19230	27237	14423
ENSMUSG00000061815	23	23	22	11	23	14	52
ENSMUSG00000006304	9240	8472	8686	8483	7521	8956	7863
ENSMUSG00000064272	11	16	19	14	31	46	27
ENSMUSG00000006299	5262	5730	4217	4394	4887	7781	6032
ENSMUSG00000026179	857	872	716	800	1011	1552	1093
ENSMUSG00000103013	3	2	8	1	4	2	5
ENSMUSG00000006301	3682	6013	4735	3208	2811	4460	6107
ENSMUSG00000099931	3	1	1	2	3	1	1
ENSMUSG00000073650	52	36	40	64	119	54	55
ENSMUSG00000026177	201	66	148	255	152	124	116
ENSMUSG00000026176	4693	3519	4160	4178	4569	7082	4514
ENSMUSG00000026175	39	24	13	16	23	20	26
ENSMUSG00000033364	906	448	696	660	664	996	437
ENSMUSG00000026174	1731	1249	1342	1392	1144	2286	962
ENSMUSG00000026173	14	10	17	11	18	22	27
ENSMUSG00000026135	843	371	616	646	588	970	421
ENSMUSG00000026172	579	477	435	469	465	625	506
ENSMUSG00000026171	1100	1017	798	794	857	1176	1068
ENSMUSG00000033276	138	60	55	115	176	146	113
ENSMUSG00000033257	1609	783	957	1029	1117	1629	720
ENSMUSG00000026170	873	457	369	886	1078	488	551
ENSMUSG00000006542	7	3	9	8	16	29	7
ENSMUSG00000033227	10	2	5	3	5	14	10
ENSMUSG00000006538	41	7	4	8	67	295	16
ENSMUSG00000026162	83	102	60	81	79	106	144
ENSMUSG00000026205	106	245	158	71	59	220	130
ENSMUSG00000033159	1456	1521	1311	1343	1589	1758	2397
ENSMUSG00000049339	2222	1817	1496	1821	1936	2665	2346
ENSMUSG00000026197	474	712	381	426	453	617	709
ENSMUSG00000026198	20	9	6	11	17	29	18
ENSMUSG00000033124	945	487	593	912	723	858	578
ENSMUSG00000026199	781	789	615	569	847	887	1025
ENSMUSG00000026200	557	347	309	470	565	658	438
ENSMUSG00000026201	1784	1771	1284	1364	1445	2228	1607
ENSMUSG00000026202	2392	2778	3019	1928	1359	3626	1605
ENSMUSG00000026203	951	921	1150	895	1267	1696	1236
ENSMUSG00000026209	2145	2660	1549	2077	1897	2297	2750
ENSMUSG00000026208	23273	32127	44600	32708	63045	88825	64901
ENSMUSG00000026207	2058	1502	1789	1870	2259	4775	2167
ENSMUSG00000033021	2485	2819	2030	2234	2039	2870	3102
ENSMUSG00000033007	25	9	22	9	14	123	9
ENSMUSG00000032997	2985	1115	1866	2238	2994	5741	2299
ENSMUSG00000026211	1806	487	700	1341	1127	1623	720
ENSMUSG00000051703	56	39	49	38	45	95	37
ENSMUSG00000032968	94	59	34	65	74	99	70
ENSMUSG00000026213	831	699	621	650	790	1075	844
ENSMUSG00000006576	1058	579	732	926	992	1337	910
ENSMUSG00000026235	604	626	635	414	380	611	514
ENSMUSG00000032908	360	745	1402	378	395	399	1154
ENSMUSG00000026245	2393	2360	2378	1900	1885	2716	1723
ENSMUSG00000104018	11	4	6	8	5	19	6
ENSMUSG00000090486	15	19	23	10	26	39	29
ENSMUSG00000012187	23	33	35	21	17	59	63
ENSMUSG00000099364	9	19	11	9	4	2	7
ENSMUSG00000032883	1439	3155	3137	1713	1179	1391	2370
ENSMUSG00000079470	372	342	679	483	229	287	223
ENSMUSG00000099377	8	10	12	7	6	5	4
ENSMUSG00000047330	1826	1330	3027	2073	3994	3341	3036
ENSMUSG00000101324	4	1	7	3	7	6	5
ENSMUSG00000072978	4	8	3	5	1	2	7
ENSMUSG00000054702	486	376	410	310	425	460	237
ENSMUSG00000073643	2249	554	615	2464	1533	1113	1930
ENSMUSG00000026248	773	1059	729	670	736	931	915
ENSMUSG00000026249	869	230	360	597	816	687	375
ENSMUSG00000067106	9	37	41	26	36	37	47
ENSMUSG00000100397	1	1	1	1	1	1	1
ENSMUSG00000043230	260	146	131	161	72	161	105
ENSMUSG00000101257	13	20	26	7	5	15	35
ENSMUSG00000004364	3561	2201	3280	2984	2943	2390	2379
ENSMUSG00000103076	8	5	12	7	5	5	4
ENSMUSG00000038608	294	81	268	358	278	159	133
ENSMUSG00000087008	7	24	12	2	8	6	20
ENSMUSG00000100561	1	18	4	2	2	12	9
ENSMUSG00000055980	2435	901	1789	2465	3868	4643	2073
ENSMUSG00000026142	927	618	765	783	781	826	744
ENSMUSG00000067158	1538	218	400	2230	555	551	342
ENSMUSG00000079465	1451	90	243	2305	263	243	132
ENSMUSG00000097564	4	17	5	6	8	7	17
ENSMUSG00000026150	2135	1942	1665	1850	1996	1878	1925
ENSMUSG00000101450	7	5	4	12	17	3	3
ENSMUSG00000026159	1882	1151	1970	1760	1722	1444	1292
ENSMUSG00000113880	5	7	6	6	5	10	17
ENSMUSG00000038496	7	4	7	24	13	5	6
ENSMUSG00000026163	301	134	455	277	301	395	269
ENSMUSG00000045658	740	475	677	983	1259	731	892
ENSMUSG00000036766	6	9	9	10	20	12	15
ENSMUSG00000026219	7569	4574	6497	6834	5811	5132	5729
ENSMUSG00000073633	53	69	44	57	162	92	65
ENSMUSG00000026220	1319	1547	1867	1058	325	299	2701
ENSMUSG00000096802	5	16	15	7	15	5	15
ENSMUSG00000052477	9	12	11	9	11	9	17
ENSMUSG00000064281	7	46	19	6	12	43	37
ENSMUSG00000061852	1	8	6	9	14	2	7
ENSMUSG00000089844	3	14	5	4	3	5	4
ENSMUSG00000072109	21	123	77	37	28	45	105
ENSMUSG00000091199	7	17	16	3	8	7	14
ENSMUSG00000079457	52	47	35	43	62	41	89
ENSMUSG00000089714	3	1	5	6	2	10	5
ENSMUSG00000090186	4	11	15	6	14	3	26
ENSMUSG00000070034	467	721	607	511	540	607	669
ENSMUSG00000070031	228	202	246	270	262	219	398
ENSMUSG00000026222	1324	2075	2192	1875	1799	1506	2402
ENSMUSG00000052760	353	586	471	273	248	481	487
ENSMUSG00000036707	4957	3903	5335	4129	4425	4656	3764
ENSMUSG00000026223	9921	7219	5148	8334	7658	9689	7134
ENSMUSG00000026224	45	37	38	17	18	48	16
ENSMUSG00000049608	14	4	9	24	5	4	6
ENSMUSG00000026227	1459	1887	1663	1080	868	1121	1384
ENSMUSG00000026229	4479	3459	3946	4094	3359	4344	2587
ENSMUSG00000026228	57	51	85	37	92	45	51
ENSMUSG00000062590	376	215	270	280	451	620	275
ENSMUSG00000079445	94	147	118	79	231	462	212
ENSMUSG00000026234	20197	11747	14899	14160	14600	24907	10772
ENSMUSG00000073627	31	41	36	23	42	76	47
ENSMUSG00000026238	20110	20768	27015	14849	21402	34690	14402
ENSMUSG00000026239	551	419	405	481	565	704	540
ENSMUSG00000026240	727	778	630	555	539	928	613
ENSMUSG00000026241	2308	402	240	2291	132	253	172
ENSMUSG00000053333	907	600	574	777	610	741	529
ENSMUSG00000102649	2	12	5	2	8	8	14
ENSMUSG00000084106	127	162	125	182	94	108	178
ENSMUSG00000103984	19	11	6	18	10	16	20
ENSMUSG00000101940	15	22	19	11	29	30	27
ENSMUSG00000026247	61	26	17	89	39	53	98
ENSMUSG00000026254	2592	2987	2447	2197	2070	2920	2713
ENSMUSG00000026255	224	76	91	194	121	148	63
ENSMUSG00000048000	2364	1297	1901	2218	1997	2144	1471
ENSMUSG00000026259	872	1233	920	756	1071	1024	1677
ENSMUSG00000090994	1	1	7	3	4	7	7
ENSMUSG00000026288	1010	1829	1191	1378	1059	1978	1417
ENSMUSG00000026289	1223	1245	1247	953	1100	1645	1353
ENSMUSG00000056055	12	20	13	2	7	16	22
ENSMUSG00000070738	1993	1118	1238	1797	1608	1755	1334
ENSMUSG00000005501	1362	875	891	1117	1065	1068	939
ENSMUSG00000092220	5	13	9	3	14	9	12
ENSMUSG00000090124	903	1343	1230	915	727	694	1202
ENSMUSG00000054545	28	33	36	21	49	26	34
ENSMUSG00000081984	46	44	31	42	39	58	43
ENSMUSG00000089960	12	4	8	5	138	67	21
ENSMUSG00000079429	59	45	62	37	119	161	104
ENSMUSG00000044783	5032	4035	5258	3961	4553	7528	4620
ENSMUSG00000099553	55	45	16	21	50	34	34
ENSMUSG00000062310	30	71	34	46	19	47	48
ENSMUSG00000100798	9	8	1	12	3	2	2
ENSMUSG00000049866	7564	3377	3787	6441	3536	7299	2852
ENSMUSG00000036206	1419	1468	1608	1246	1480	2286	1352
ENSMUSG00000055013	2744	1958	2499	2433	2751	3622	2303
ENSMUSG00000092627	2	1	3	1	4	8	3
ENSMUSG00000044337	2290	1139	1949	2673	1120	822	835
ENSMUSG00000103292	10	4	6	14	4	1	3
ENSMUSG00000034432	2179	1806	1928	1736	1775	2776	1694
ENSMUSG00000056128	13	22	13	19	17	18	49
ENSMUSG00000048126	98819	17888	57344	88751	59132	65836	34346
ENSMUSG00000026303	3200	4228	4594	3164	1992	2053	3845
ENSMUSG00000090550	5	23	13	2	2	5	15
ENSMUSG00000026304	42	145	108	32	136	57	303
ENSMUSG00000026305	3201	2730	3585	2927	2963	4003	2999
ENSMUSG00000034353	456	728	528	492	2060	625	1213
ENSMUSG00000034343	1699	1731	1657	1567	1255	1743	1619
ENSMUSG00000083064	4	9	7	3	7	4	10
ENSMUSG00000026307	550	722	540	601	498	870	643
ENSMUSG00000026308	111	51	39	103	197	216	143
ENSMUSG00000047443	70	59	112	72	21	93	16
ENSMUSG00000026309	1610	1519	1350	1268	1496	2196	1602
ENSMUSG00000067071	985	1870	857	807	669	1604	1410
ENSMUSG00000055866	798	379	780	446	540	974	572
ENSMUSG00000100151	8	15	1	6	9	3	6
ENSMUSG00000034292	635	255	413	508	626	622	328
ENSMUSG00000026311	749	253	418	769	460	605	282
ENSMUSG00000100980	30	11	16	22	35	30	18
ENSMUSG00000007805	1051	298	335	801	323	623	271
ENSMUSG00000101414	4	18	12	3	9	21	17
ENSMUSG00000026313	1257	689	991	985	971	1243	906
ENSMUSG00000026260	2754	2701	2417	2375	2322	3939	2671
ENSMUSG00000073616	1262	2432	1580	962	1419	1939	2030
ENSMUSG00000034220	3090	844	1030	2975	1557	1886	1294
ENSMUSG00000034212	3	6	2	5	38	1	4
ENSMUSG00000047067	175	268	200	144	211	334	309
ENSMUSG00000097251	15	12	12	14	13	11	10
ENSMUSG00000026269	2201	2175	1990	2084	1908	3115	2742
ENSMUSG00000026270	548	612	422	448	488	765	545
ENSMUSG00000026271	26	10	56	56	36	24	37
ENSMUSG00000014602	122	16	23	86	54	83	27
ENSMUSG00000034159	44	45	54	14	35	164	45
ENSMUSG00000084989	28	17	5	21	139	11	4
ENSMUSG00000047793	3402	912	767	3142	1355	1383	592
ENSMUSG00000026273	433	438	411	352	464	459	531
ENSMUSG00000101172	5	6	2	3	5	4	7
ENSMUSG00000100351	6	13	2	7	9	16	13
ENSMUSG00000026274	359	287	310	250	213	659	265
ENSMUSG00000026275	1477	1244	1299	1287	1211	1835	1245
ENSMUSG00000034107	14	4	6	4	14	23	7
ENSMUSG00000034088	18409	10453	12807	18189	12956	18346	12219
ENSMUSG00000026276	53	31	58	37	46	41	41
ENSMUSG00000034066	310	146	208	252	200	240	163
ENSMUSG00000026277	4076	4547	3817	3333	3571	4258	4587
ENSMUSG00000026278	1051	961	1035	824	1475	2336	1210
ENSMUSG00000026279	1138	1187	923	917	1016	1417	1361
ENSMUSG00000026280	1777	1580	1310	1668	1514	2176	1791
ENSMUSG00000026281	1481	1836	1280	1032	1108	2560	1157
ENSMUSG00000026283	954	637	732	757	780	1110	620
ENSMUSG00000073609	371	293	299	303	329	403	396
ENSMUSG00000073608	2	5	4	1	30	15	12
ENSMUSG00000026285	19	18	8	27	27	11	34
ENSMUSG00000100347	4	2	10	8	5	7	9
ENSMUSG00000051185	329	429	348	316	472	468	420
ENSMUSG00000103973	5	1	3	8	10	4	3
ENSMUSG00000081051	289	379	178	266	181	408	336
ENSMUSG00000040710	179	53	137	188	201	113	56
ENSMUSG00000040693	42	6	8	37	57	4	7
ENSMUSG00000097814	69	64	74	46	73	49	58
ENSMUSG00000044757	14	20	15	11	6	27	15
ENSMUSG00000044768	708	764	982	570	730	830	778
ENSMUSG00000040648	1905	860	1490	1737	1389	1277	827
ENSMUSG00000026333	215	216	176	153	228	180	201
ENSMUSG00000026335	5522	6846	3962	4141	3989	5374	6657
ENSMUSG00000089782	109	128	73	108	90	84	138
ENSMUSG00000089706	30	14	38	15	7	30	22
ENSMUSG00000082431	6	24	11	7	14	23	31
ENSMUSG00000099375	6	5	5	3	5	6	2
ENSMUSG00000047496	259	308	273	168	234	230	271
ENSMUSG00000097482	3	9	7	2	4	9	8
ENSMUSG00000067017	30	37	59	36	25	25	42
ENSMUSG00000056536	1308	792	932	1133	1001	864	694
ENSMUSG00000026319	1556	1395	1559	1272	1309	1172	1372
ENSMUSG00000026321	682	496	659	615	583	777	629
ENSMUSG00000099843	66	79	92	48	49	70	90
ENSMUSG00000038866	1365	787	1348	1107	1083	1357	1085
ENSMUSG00000044340	614	419	509	536	517	676	533
ENSMUSG00000057329	795	492	1061	942	1259	1320	922
ENSMUSG00000009905	949	1254	879	775	859	825	1209
ENSMUSG00000009907	3500	3143	3577	3022	3108	2538	3062
ENSMUSG00000067006	411	1265	1032	436	157	329	706
ENSMUSG00000026327	163	144	44	138	161	121	148
ENSMUSG00000067001	26	8	1	12	2	101	42
ENSMUSG00000062345	1	1	7	3	7	4	3
ENSMUSG00000092572	30	27	22	24	13	48	9
ENSMUSG00000026315	664	668	647	541	436	584	707
ENSMUSG00000100025	5	29	33	5	25	69	28
ENSMUSG00000047216	11	6	8	14	26	1	3
ENSMUSG00000100555	6	2	3	1	2	2	3
ENSMUSG00000038702	1595	725	1360	1201	1306	874	978
ENSMUSG00000101875	2	36	8	2	11	13	37
ENSMUSG00000026374	3360	2699	2883	2689	2767	3419	2443
ENSMUSG00000026377	1884	1920	1634	1373	1443	2354	1421
ENSMUSG00000064302	1658	745	1313	1511	1370	1798	1015
ENSMUSG00000026380	4164	2936	3511	3631	5352	3032	6332
ENSMUSG00000048402	1068	223	394	931	560	935	338
ENSMUSG00000037035	16419	5252	10598	16692	5526	12604	7726
ENSMUSG00000004451	2480	2454	2497	2144	1830	2717	2356
ENSMUSG00000098447	4	11	10	3	2	2	8
ENSMUSG00000098923	612	428	486	514	423	667	460
ENSMUSG00000026383	930	683	608	653	896	951	669
ENSMUSG00000026384	879	386	940	684	988	510	349
ENSMUSG00000036975	267	304	237	218	263	372	271
ENSMUSG00000036962	38	18	12	20	26	19	33
ENSMUSG00000026387	438	284	147	244	25	178	457
ENSMUSG00000050777	138	185	119	107	52	100	100
ENSMUSG00000026385	3460	7177	5542	3156	3560	4853	4517
ENSMUSG00000026388	65	49	38	37	52	70	39
ENSMUSG00000026389	3675	925	1082	3452	1033	1437	889
ENSMUSG00000003721	1000	986	913	1089	1093	772	1171
ENSMUSG00000104253	25	26	13	21	33	27	27
ENSMUSG00000026339	966	617	765	879	823	875	704
ENSMUSG00000001674	1497	1214	1204	1087	1160	1599	941
ENSMUSG00000102488	3	20	25	6	5	2	6
ENSMUSG00000100405	1	102	62	3	65	106	83
ENSMUSG00000026341	10047	11230	12484	9817	8417	10347	9513
ENSMUSG00000026342	1813	1521	1230	1563	1501	1209	1741
ENSMUSG00000026343	436	421	373	366	279	446	393
ENSMUSG00000026344	161	62	56	172	37	98	37
ENSMUSG00000049690	25	22	35	25	48	33	28
ENSMUSG00000036155	1470	1080	1127	1256	1445	1767	1320
ENSMUSG00000099471	46	215	111	44	96	261	168
ENSMUSG00000102014	10	11	8	5	14	26	21
ENSMUSG00000026349	1765	1334	1689	1253	1660	1666	1474
ENSMUSG00000051590	8	2	5	10	111	9	2
ENSMUSG00000036104	1927	1628	1857	1798	1853	1905	1815
ENSMUSG00000036086	238	108	144	179	282	298	105
ENSMUSG00000099760	5	6	6	16	8	4	20
ENSMUSG00000058603	119	146	52	88	59	210	169
ENSMUSG00000056211	1919	984	1395	1656	1583	1863	1153
ENSMUSG00000026353	2675	2313	2361	2496	2731	2890	2563
ENSMUSG00000026354	16	6	15	10	37	34	15
ENSMUSG00000026355	3196	2163	2424	2312	1420	5105	908
ENSMUSG00000026356	2999	2676	2744	2412	2782	2984	2371
ENSMUSG00000100078	32	97	69	37	61	100	85
ENSMUSG00000045382	179	83	40	169	129	132	64
ENSMUSG00000042581	3	2	3	5	6	20	8
ENSMUSG00000094122	3	6	3	2	3	2	2
ENSMUSG00000086825	472	442	451	275	360	354	703
ENSMUSG00000026399	2920	3247	3107	2575	2374	1724	3217
ENSMUSG00000026405	505	365	48	562	196	89	585
ENSMUSG00000026409	446	291	330	310	384	365	377
ENSMUSG00000046404	341	245	350	252	330	306	241
ENSMUSG00000042510	183	120	91	109	89	168	168
ENSMUSG00000086706	13	6	6	8	14	10	19
ENSMUSG00000026417	10824	11072	5726	8298	7080	4298	23755
ENSMUSG00000042474	2	4	6	1	5	9	4
ENSMUSG00000016529	5	5	10	2	11	17	7
ENSMUSG00000016528	4322	3347	3718	4047	3683	5833	3849
ENSMUSG00000016526	255	311	190	183	241	317	233
ENSMUSG00000026427	1377	1648	1116	1246	1236	1844	1496
ENSMUSG00000026430	622	268	456	738	818	643	556
ENSMUSG00000042349	673	600	484	627	576	783	805
ENSMUSG00000026425	1443	630	866	1284	1269	1160	840
ENSMUSG00000055184	92	64	87	78	68	80	34
ENSMUSG00000004552	124	109	47	90	73	61	96
ENSMUSG00000052688	998	706	763	1309	841	755	777
ENSMUSG00000042268	111	91	184	71	160	357	471
ENSMUSG00000042251	232	83	28	453	79	65	57
ENSMUSG00000013275	1935	900	1195	1902	1289	1740	1321
ENSMUSG00000026433	426	614	483	350	477	530	715
ENSMUSG00000026434	6677	3855	6267	5081	4491	5154	2438
ENSMUSG00000026435	571	1003	928	425	342	821	739
ENSMUSG00000026436	2007	1290	1719	1665	1603	2099	1450
ENSMUSG00000059149	8745	12204	9279	7133	2693	4583	9503
ENSMUSG00000103966	11	8	13	11	12	9	10
ENSMUSG00000026437	675	842	520	584	394	917	774
ENSMUSG00000079330	133	83	21	41	33	123	28
ENSMUSG00000042115	7	4	2	3	7	2	15
ENSMUSG00000009772	281	362	264	249	195	316	411
ENSMUSG00000100658	4	1	3	8	9	2	3
ENSMUSG00000042066	551	145	383	571	410	440	162
ENSMUSG00000042046	1222	586	960	1199	1146	1089	906
ENSMUSG00000026439	1125	836	1090	924	923	1389	782
ENSMUSG00000048174	138	103	124	79	125	227	132
ENSMUSG00000053024	143	243	407	221	611	370	278
ENSMUSG00000026442	79	21	87	73	150	57	31
ENSMUSG00000026443	335	54	137	226	262	257	147
ENSMUSG00000054387	3746	2244	2745	2573	3234	3207	2967
ENSMUSG00000100228	12	47	14	9	9	45	41
ENSMUSG00000026447	829	665	836	650	836	1118	902
ENSMUSG00000102425	22	14	30	26	16	19	39
ENSMUSG00000046062	4768	3911	5064	4258	3631	4832	3903
ENSMUSG00000041757	2845	2617	2476	2258	2573	4450	3824
ENSMUSG00000101693	14	14	6	11	17	29	29
ENSMUSG00000103421	8	11	5	8	11	10	14
ENSMUSG00000070645	59	34	21	48	86	107	84
ENSMUSG00000070644	25	13	18	21	34	30	22
ENSMUSG00000070643	2812	2245	1797	1914	2418	4117	2281
ENSMUSG00000090553	2021	3101	2184	1487	1681	2099	2322
ENSMUSG00000102976	287	140	415	269	439	221	154
ENSMUSG00000094410	127	48	90	113	107	113	63
ENSMUSG00000051998	59	72	33	62	62	58	81
ENSMUSG00000026463	5288	1633	5514	5136	7258	10890	3902
ENSMUSG00000010311	304	377	567	424	712	711	1136
ENSMUSG00000041577	819	435	1572	880	1779	2276	1203
ENSMUSG00000041559	217	199	333	130	336	432	215
ENSMUSG00000020423	2639	3476	2861	2842	2918	3563	4571
ENSMUSG00000064246	14	64	134	16	16	12	99
ENSMUSG00000026458	231	114	202	217	233	399	162
ENSMUSG00000042305	2165	2493	2383	1696	1691	2302	2208
ENSMUSG00000026456	1225	1165	929	877	1171	2054	1089
ENSMUSG00000026457	3590	3899	3357	3417	3382	4299	4463
ENSMUSG00000101061	7	3	6	7	4	3	4
ENSMUSG00000026455	1049	796	910	790	952	1044	830
ENSMUSG00000042229	1128	741	913	1022	852	998	702
ENSMUSG00000077202	3	2	1	4	3	4	3
ENSMUSG00000096712	2	5	3	6	1	8	2
ENSMUSG00000042207	2444	1293	1660	2255	1942	1909	1874
ENSMUSG00000026452	70	23	46	37	89	71	42
ENSMUSG00000073557	7727	4845	10050	9218	13252	18448	10311
ENSMUSG00000103976	2	4	2	2	3	1	2
ENSMUSG00000026429	161	151	135	108	102	247	45
ENSMUSG00000042793	3577	1438	3086	4402	4233	4150	2994
ENSMUSG00000097993	172	161	113	89	212	326	152
ENSMUSG00000031506	121	58	86	179	77	41	59
ENSMUSG00000026426	1264	726	908	1154	1149	1334	1065
ENSMUSG00000085311	6	14	5	12	8	10	4
ENSMUSG00000026424	20	22	15	17	22	25	45
ENSMUSG00000079139	322	263	314	268	319	262	287
ENSMUSG00000097680	2	41	10	2	4	11	49
ENSMUSG00000003051	13574	35697	27774	12686	10017	23880	41986
ENSMUSG00000041926	5724	9327	7782	5084	3920	9730	9769
ENSMUSG00000062580	1424	1835	1565	1151	1347	1927	1507
ENSMUSG00000048096	2701	1568	4160	3166	5267	8032	4012
ENSMUSG00000041889	560	367	353	449	574	1016	634
ENSMUSG00000041879	3540	1673	2326	2963	2346	3753	1655
ENSMUSG00000009418	2882	1352	2083	2761	2063	2937	1391
ENSMUSG00000090399	38	16	37	56	25	45	19
ENSMUSG00000026421	25507	31195	39199	29006	50060	65794	55144
ENSMUSG00000041801	943	1206	886	779	851	1533	1223
ENSMUSG00000026418	7	5	3	16	5	2	3
ENSMUSG00000041782	5106	6422	5969	3823	2202	6451	5557
ENSMUSG00000026414	163	203	360	171	526	1152	222
ENSMUSG00000026413	38	19	15	15	44	39	4
ENSMUSG00000026411	1498	1033	787	1190	1160	1420	1071
ENSMUSG00000041642	445	165	153	387	188	341	200
ENSMUSG00000087230	30	73	63	25	13	25	82
ENSMUSG00000041605	1192	1622	1391	842	594	1572	1528
ENSMUSG00000041570	1320	565	1278	1209	1307	1223	771
ENSMUSG00000097403	18	37	12	13	25	33	23
ENSMUSG00000026404	250	221	181	212	243	348	219
ENSMUSG00000041498	602	260	415	501	209	331	33
ENSMUSG00000104414	2	3	6	2	2	11	1
ENSMUSG00000041483	695	222	708	743	869	542	396
ENSMUSG00000097113	13	24	15	8	11	12	23
ENSMUSG00000026398	87	10	10	60	48	45	27
ENSMUSG00000098206	5	3	1	7	8	5	1
ENSMUSG00000026395	783	204	634	1169	457	251	260
ENSMUSG00000104291	11	9	1	2	3	16	7
ENSMUSG00000026393	2290	1907	2318	2293	2939	1915	2119
ENSMUSG00000079283	150	247	186	123	151	244	205
ENSMUSG00000102365	3	1	5	3	3	1	3
ENSMUSG00000056268	579	556	608	559	556	397	430
ENSMUSG00000033964	1124	517	1089	915	1074	766	520
ENSMUSG00000033952	720	356	786	822	374	478	112
ENSMUSG00000033898	16	21	32	7	20	7	34
ENSMUSG00000089991	46	43	39	26	52	36	63
ENSMUSG00000104496	12	19	9	12	14	27	11
ENSMUSG00000085867	9	7	15	9	12	14	20
ENSMUSG00000026365	11424	12408	16222	10926	12161	6613	18077
ENSMUSG00000052726	103	29	121	88	127	66	47
ENSMUSG00000101795	96	276	184	136	162	199	241
ENSMUSG00000026361	1320	964	1417	1105	1426	1045	910
ENSMUSG00000033849	21	15	89	60	98	35	26
ENSMUSG00000089640	5	6	6	5	3	5	4
ENSMUSG00000018196	889	780	878	781	998	938	996
ENSMUSG00000018199	964	422	1269	865	1656	666	616
ENSMUSG00000018189	946	876	916	784	700	907	700
ENSMUSG00000100455	40	40	31	22	41	71	18
ENSMUSG00000026360	1764	1414	1968	2428	10020	1907	8391
ENSMUSG00000026358	35	166	72	68	351	180	570
ENSMUSG00000100441	4	55	18	10	21	40	43
ENSMUSG00000026357	42	33	50	60	40	32	22
ENSMUSG00000035131	152	20	69	187	59	62	28
ENSMUSG00000101564	162	42	93	155	25	35	51
ENSMUSG00000056220	2946	2637	1962	2244	2148	1795	2219
ENSMUSG00000032487	22	22	36	30	53	50	55
ENSMUSG00000099875	42	40	35	45	29	27	38
ENSMUSG00000006010	1151	786	1001	1016	1237	804	938
ENSMUSG00000006005	5161	2901	4044	4390	3987	5036	3293
ENSMUSG00000006014	1	20	98	8	133	103	27
ENSMUSG00000066842	83	48	73	47	173	73	63
ENSMUSG00000100954	77	105	49	79	107	157	105
ENSMUSG00000023150	9809	6911	8611	6791	15542	10369	11111
ENSMUSG00000052748	375	294	354	333	339	306	336
ENSMUSG00000053286	949	877	1037	810	953	1007	1109
ENSMUSG00000103928	86	36	50	55	67	70	64
ENSMUSG00000026484	1171	845	1294	1047	1354	807	822
ENSMUSG00000100551	1	26	4	2	9	10	14
ENSMUSG00000026483	2260	1242	1379	2016	2249	1598	1400
ENSMUSG00000100594	18	30	17	25	32	29	43
ENSMUSG00000043019	1892	1080	1942	2005	1704	1435	1245
ENSMUSG00000032666	1051	1233	979	720	826	1061	1689
ENSMUSG00000014980	693	772	616	539	621	818	543
ENSMUSG00000032649	604	242	428	888	560	347	381
ENSMUSG00000026482	1323	529	747	1534	1093	1003	768
ENSMUSG00000080950	16	8	4	5	6	9	6
ENSMUSG00000008475	5935	9909	8238	5474	5861	5912	9610
ENSMUSG00000026480	607	928	577	797	590	674	908
ENSMUSG00000042772	2720	2040	2840	2301	2164	3416	2477
ENSMUSG00000042751	127	164	273	127	285	242	289
ENSMUSG00000026479	4304	13557	11464	5314	4390	5427	11197
ENSMUSG00000026478	9481	2882	7830	8730	11437	11326	5824
ENSMUSG00000073538	1	7	10	6	4	2	2
ENSMUSG00000042699	8014	3478	5796	6052	5253	6743	3013
ENSMUSG00000042684	114	146	249	171	187	120	135
ENSMUSG00000026475	68	31	49	59	66	85	30
ENSMUSG00000066800	831	1284	1274	979	965	737	1558
ENSMUSG00000100183	4	4	1	4	9	3	3
ENSMUSG00000042641	4	1	7	4	9	3	3
ENSMUSG00000045968	17	8	8	13	22	16	18
ENSMUSG00000026473	11110	8688	9605	10457	15315	11831	12359
ENSMUSG00000101903	5	17	5	8	20	6	10
ENSMUSG00000100502	48	21	26	21	64	18	68
ENSMUSG00000100627	124	184	169	113	248	58	298
ENSMUSG00000004110	148	15	51	171	161	74	52
ENSMUSG00000096950	17	20	7	8	12	6	12
ENSMUSG00000056708	770	810	963	864	824	1169	1053
ENSMUSG00000026471	671	507	561	738	876	567	722
ENSMUSG00000026470	1439	1175	1061	1326	1321	1707	1255
ENSMUSG00000104181	3	1	1	1	1	2	1
ENSMUSG00000033722	378	155	260	290	320	464	273
ENSMUSG00000026469	1567	1045	1716	1556	1932	1579	1691
ENSMUSG00000073535	2	4	2	5	10	2	7
ENSMUSG00000033701	1039	1001	829	835	1037	2090	1266
ENSMUSG00000033684	7753	18380	11219	8277	7251	6321	18742
ENSMUSG00000033671	1625	843	1776	1668	1398	1401	1081
ENSMUSG00000026466	2261	1713	2309	2235	1942	2145	2013
ENSMUSG00000102964	3	2	1	2	2	1	1
ENSMUSG00000050565	5082	5401	6573	5143	4827	4830	6574
ENSMUSG00000015484	2	2	1	1	3	1	3
ENSMUSG00000026602	7	7	15	6	6	4	14
ENSMUSG00000026601	5	9	8	11	3	6	6
ENSMUSG00000078193	135	316	120	133	115	230	182
ENSMUSG00000026600	1156	568	974	1017	1343	1204	849
ENSMUSG00000101523	33	25	23	32	14	14	19
ENSMUSG00000026596	1369	525	949	1181	941	1257	634
ENSMUSG00000060519	654	652	704	771	912	786	699
ENSMUSG00000033557	3710	2965	3223	2881	2879	3198	2832
ENSMUSG00000026594	784	459	453	787	460	577	569
ENSMUSG00000070565	539	216	362	472	495	510	235
ENSMUSG00000049881	374	362	279	286	340	445	333
ENSMUSG00000033488	497	328	232	442	403	430	348
ENSMUSG00000026589	904	225	311	903	464	376	242
ENSMUSG00000004031	13	9	12	3	36	47	19
ENSMUSG00000026587	42	6	9	26	112	141	9
ENSMUSG00000073530	6	1	1	7	35	16	3
ENSMUSG00000040782	2277	1994	1899	2194	1801	1888	2288
ENSMUSG00000015829	16	1	3	11	10	5	9
ENSMUSG00000090394	2250	1461	1980	2704	2787	3261	2881
ENSMUSG00000026729	24	20	11	18	8	19	23
ENSMUSG00000058267	1054	1453	1435	896	1203	1453	1157
ENSMUSG00000014226	1825	1721	2077	1433	1526	2304	1260
ENSMUSG00000103006	4	8	6	7	4	8	3
ENSMUSG00000026721	1688	1566	1994	1520	2041	1260	1653
ENSMUSG00000103632	5	11	5	5	4	1	5
ENSMUSG00000057499	2	33	17	6	22	29	44
ENSMUSG00000040423	2046	1069	1991	2007	1685	1183	1335
ENSMUSG00000026715	9	6	4	4	6	6	12
ENSMUSG00000043467	961	393	529	721	784	760	484
ENSMUSG00000053332	4938	5840	3815	3091	4675	5874	5344
ENSMUSG00000026709	463	308	393	434	359	493	355
ENSMUSG00000026708	353	199	312	283	192	201	115
ENSMUSG00000026705	876	420	716	757	711	690	445
ENSMUSG00000044835	8	4	7	7	57	15	2
ENSMUSG00000026701	4603	4810	2738	3472	3731	5339	4131
ENSMUSG00000040323	38	37	35	31	17	29	30
ENSMUSG00000000817	15	4	1	14	6	2	3
ENSMUSG00000040297	1520	1089	1752	1464	1872	1362	1143
ENSMUSG00000026698	659	837	579	565	596	643	878
ENSMUSG00000040265	552	167	141	587	348	188	128
ENSMUSG00000078190	380	184	177	336	322	158	237
ENSMUSG00000026694	938	698	724	718	738	1111	633
ENSMUSG00000026696	695	583	766	605	799	525	653
ENSMUSG00000026697	6	2	5	3	5	11	6
ENSMUSG00000040225	6918	3018	5495	5851	5020	6005	3447
ENSMUSG00000098259	8	3	7	2	17	2	4
ENSMUSG00000026692	9	7	3	5	6	4	8
ENSMUSG00000040181	799	208	213	836	557	304	158
ENSMUSG00000040170	744	697	891	358	1321	835	696
ENSMUSG00000026586	3968	1429	2645	4808	4356	2717	2436
ENSMUSG00000040124	485	346	404	358	416	384	286
ENSMUSG00000102117	6	57	20	11	21	66	49
ENSMUSG00000026585	1216	870	1025	1113	1588	1071	1258
ENSMUSG00000026584	785	512	608	702	643	733	536
ENSMUSG00000041406	294	172	199	212	135	295	68
ENSMUSG00000041396	116	179	123	111	141	130	151
ENSMUSG00000026582	6	6	20	12	18	10	10
ENSMUSG00000026581	47	11	47	101	28	21	19
ENSMUSG00000026580	191	29	220	208	240	255	123
ENSMUSG00000086593	3	5	2	5	2	1	6
ENSMUSG00000026579	1250	385	193	1078	1231	611	1603
ENSMUSG00000040918	382	312	423	275	398	327	462
ENSMUSG00000026578	277	363	235	216	655	455	442
ENSMUSG00000026577	692	528	630	578	577	605	611
ENSMUSG00000026575	486	502	413	401	463	439	564
ENSMUSG00000026576	2133	1787	1683	1435	3050	2798	1883
ENSMUSG00000104011	8	6	7	4	6	14	14
ENSMUSG00000026574	9100	7285	7746	8181	8387	5900	7058
ENSMUSG00000104117	3	4	2	1	8	3	3
ENSMUSG00000026573	88	18	11	94	32	11	8
ENSMUSG00000040848	3727	3885	3599	3002	3363	3287	4377
ENSMUSG00000040843	1182	1227	1134	984	1159	1224	1191
ENSMUSG00000102302	54	20	23	38	28	27	19
ENSMUSG00000040836	436	169	376	375	454	561	238
ENSMUSG00000026571	1229	801	994	1071	1384	1128	1284
ENSMUSG00000026568	1213	1712	1193	1094	1197	1593	1419
ENSMUSG00000026566	4796	4754	3922	3793	3878	4208	5321
ENSMUSG00000040723	391	303	227	376	401	389	303
ENSMUSG00000040713	1066	1312	1230	1073	1420	1321	1496
ENSMUSG00000005763	36	13	12	36	33	19	26
ENSMUSG00000026565	1127	482	892	952	863	923	477
ENSMUSG00000026564	2	2	1	2	7	11	6
ENSMUSG00000000544	33	96	21	25	22	28	45
ENSMUSG00000040612	219	179	515	173	1050	584	359
ENSMUSG00000103400	13	6	14	21	18	29	13
ENSMUSG00000026563	936	874	846	752	854	829	875
ENSMUSG00000040596	1096	426	676	767	835	1123	529
ENSMUSG00000084093	8	31	19	12	17	17	16
ENSMUSG00000086925	8	63	21	3	23	34	54
ENSMUSG00000097823	20	13	10	4	11	14	15
ENSMUSG00000060568	97	42	113	86	73	92	69
ENSMUSG00000026558	2262	2067	1547	1481	1297	2673	1732
ENSMUSG00000052428	2582	2783	2763	2115	2290	1915	2674
ENSMUSG00000088246	19	103	22	24	6	125	178
ENSMUSG00000026687	1826	1944	1856	1833	1889	1974	2047
ENSMUSG00000026688	587	2232	1192	565	530	713	1690
ENSMUSG00000015843	5	6	6	5	9	7	2
ENSMUSG00000052534	7344	3201	5972	6949	11211	10555	6708
ENSMUSG00000026683	576	410	549	418	260	375	89
ENSMUSG00000026678	5740	2004	1121	4815	4438	1515	1366
ENSMUSG00000038530	239	144	132	314	238	128	169
ENSMUSG00000026675	468	330	372	412	206	500	176
ENSMUSG00000097503	21	19	25	11	7	19	22
ENSMUSG00000026674	5116	2329	3237	4825	3964	3745	2455
ENSMUSG00000026670	3080	2967	2964	2663	1854	2024	2570
ENSMUSG00000104266	2	2	1	3	6	4	8
ENSMUSG00000026667	3313	1943	3198	2825	2747	2257	2081
ENSMUSG00000096964	2	11	3	2	3	9	14
ENSMUSG00000102418	24	20	6	23	18	25	2
ENSMUSG00000102752	381	467	480	356	427	543	613
ENSMUSG00000038473	91	66	66	82	81	94	62
ENSMUSG00000102193	1	5	1	1	7	6	4
ENSMUSG00000038463	382	223	339	413	759	292	362
ENSMUSG00000026663	2257	1417	1567	2403	1939	1686	1524
ENSMUSG00000026659	655	618	453	480	462	736	562
ENSMUSG00000096968	5	14	9	9	13	24	8
ENSMUSG00000038421	25	11	9	22	13	13	1
ENSMUSG00000089838	17	37	30	18	29	9	17
ENSMUSG00000026656	716	266	603	785	542	268	329
ENSMUSG00000059089	66	55	38	122	29	45	28
ENSMUSG00000059498	408	284	395	504	308	213	405
ENSMUSG00000026649	170	126	39	161	379	125	199
ENSMUSG00000058076	3796	4974	4251	3309	3971	5430	5371
ENSMUSG00000056569	41	61	29	28	40	31	122
ENSMUSG00000038370	5081	5109	6998	6820	7030	10263	9079
ENSMUSG00000005674	1011	1532	1255	884	963	1633	1521
ENSMUSG00000005681	22	25	13	5	10	13	30
ENSMUSG00000058715	693	406	546	960	446	615	482
ENSMUSG00000013593	6355	7878	5705	5604	5945	8479	8248
ENSMUSG00000006403	1666	358	1220	2400	754	587	478
ENSMUSG00000052423	1502	1465	1588	1169	1246	2085	1644
ENSMUSG00000062729	1012	961	680	700	1022	1405	1155
ENSMUSG00000053483	1381	982	1045	1103	1232	1866	1208
ENSMUSG00000062963	2430	3750	2362	2131	2400	2865	3473
ENSMUSG00000079137	2	23	11	5	10	19	22
ENSMUSG00000103983	125	82	150	85	96	125	83
ENSMUSG00000013973	1309	1493	1331	1086	1069	1444	1651
ENSMUSG00000013997	1023	1208	994	943	1117	1307	1579
ENSMUSG00000006412	1641	1959	1450	1220	1393	2568	1571
ENSMUSG00000102929	18	14	8	17	17	29	10
ENSMUSG00000045259	12	24	8	20	38	30	23
ENSMUSG00000006411	919	1711	1531	829	756	1289	1863
ENSMUSG00000048865	383	131	319	503	245	243	181
ENSMUSG00000026641	1277	2171	1356	1049	1346	1958	2150
ENSMUSG00000103711	50	35	28	39	29	41	58
ENSMUSG00000097045	3	2	2	2	4	5	8
ENSMUSG00000038235	4054	7195	4937	3342	3996	6336	7141
ENSMUSG00000060244	191	188	175	179	158	216	185
ENSMUSG00000004709	85	53	62	96	48	42	45
ENSMUSG00000004707	144	51	94	131	99	120	91
ENSMUSG00000038179	147	51	114	184	148	94	94
ENSMUSG00000015355	156	94	142	212	109	62	101
ENSMUSG00000059058	16	13	7	15	7	10	7
ENSMUSG00000038147	213	109	176	267	134	92	153
ENSMUSG00000073492	2	2	2	6	2	1	1
ENSMUSG00000015314	15	10	9	23	10	5	7
ENSMUSG00000026556	1206	744	809	797	847	1203	956
ENSMUSG00000003458	6230	7675	6148	5686	4796	5887	8514
ENSMUSG00000026553	15707	8235	10196	13616	10828	12817	9501
ENSMUSG00000003464	2730	2694	2349	2339	2265	3312	2726
ENSMUSG00000026554	5364	5020	4599	4862	5583	6433	6716
ENSMUSG00000013698	5558	4955	4758	5158	4670	7103	6568
ENSMUSG00000007122	68	51	73	114	150	203	88
ENSMUSG00000092085	8	5	3	3	5	10	6
ENSMUSG00000038034	1593	1555	1527	1245	1274	2530	2063
ENSMUSG00000007097	1135	317	581	1008	930	1012	367
ENSMUSG00000044708	6	1	5	12	6	11	2
ENSMUSG00000050229	1253	996	1211	1002	1070	1083	1057
ENSMUSG00000102278	94	153	165	73	55	78	89
ENSMUSG00000026548	121	183	123	158	135	221	171
ENSMUSG00000037995	588	480	385	296	348	1654	558
ENSMUSG00000026547	13104	12016	11674	11028	8090	12851	10011
ENSMUSG00000026546	35	39	8	31	152	35	27
ENSMUSG00000085184	17	14	15	13	33	18	23
ENSMUSG00000049598	2	1	1	2	3	3	5
ENSMUSG00000053318	44	13	32	49	40	33	19
ENSMUSG00000026544	419	308	298	452	397	529	383
ENSMUSG00000037942	44	12	20	55	76	12	30
ENSMUSG00000005339	7	21	43	10	35	19	23
ENSMUSG00000037872	162	37	118	143	143	126	85
ENSMUSG00000005338	987	241	589	1114	728	524	412
ENSMUSG00000037860	189	205	219	105	88	78	83
ENSMUSG00000037849	98	37	88	176	52	29	31
ENSMUSG00000073491	111	72	134	178	86	35	42
ENSMUSG00000043263	114	75	194	301	80	38	57
ENSMUSG00000066677	43	25	67	68	24	1	12
ENSMUSG00000073490	299	108	342	459	221	132	149
ENSMUSG00000073489	973	863	1295	1752	1267	472	1183
ENSMUSG00000090222	155	76	58	141	112	71	73
ENSMUSG00000090272	722	496	589	817	761	441	620
ENSMUSG00000026536	228	257	325	401	333	153	296
ENSMUSG00000039997	949	475	995	1141	1299	556	621
ENSMUSG00000054203	298	378	975	536	1165	252	654
ENSMUSG00000026532	2	1	3	1	2	2	1
ENSMUSG00000028354	75	21	36	106	50	43	18
ENSMUSG00000050069	885	116	125	2174	285	418	169
ENSMUSG00000026527	76	92	100	92	97	107	85
ENSMUSG00000026526	3040	3254	2323	2883	2455	3490	2933
ENSMUSG00000039783	74	39	80	61	66	62	26
ENSMUSG00000026525	84	74	103	91	92	90	121
ENSMUSG00000078185	649	321	896	605	663	385	377
ENSMUSG00000039748	346	148	205	211	115	597	18
ENSMUSG00000055214	3	3	6	6	16	6	10
ENSMUSG00000078184	5	16	10	9	6	16	17
ENSMUSG00000057335	1268	264	956	1560	1033	766	450
ENSMUSG00000026504	295	182	176	253	292	280	230
ENSMUSG00000019699	929	333	757	977	980	648	592
ENSMUSG00000063659	1349	947	1577	970	1081	1527	989
ENSMUSG00000101746	7	11	11	2	4	7	13
ENSMUSG00000015962	10	6	2	4	2	2	10
ENSMUSG00000015961	3143	2783	2684	2396	2707	2954	2714
ENSMUSG00000091476	11	17	11	16	17	15	35
ENSMUSG00000102493	1	3	2	1	3	1	4
ENSMUSG00000026502	1579	1036	1590	1694	1294	1122	1301
ENSMUSG00000104126	15	35	15	10	14	35	25
ENSMUSG00000086350	23	16	14	24	24	21	16
ENSMUSG00000026500	580	540	505	405	509	538	514
ENSMUSG00000039630	18439	11032	16044	13530	13935	20422	11516
ENSMUSG00000104279	43	28	48	26	61	82	42
ENSMUSG00000026495	108	75	80	93	142	111	91
ENSMUSG00000026494	757	301	394	555	490	1457	454
ENSMUSG00000055067	269	266	205	266	324	314	409
ENSMUSG00000096474	43	60	19	33	16	95	50
ENSMUSG00000026492	683	525	552	559	588	670	629
ENSMUSG00000038949	964	757	1179	1076	1460	1515	1426
ENSMUSG00000038936	755	589	546	715	845	798	688
ENSMUSG00000026491	2218	1043	1893	1670	1683	1998	1227
ENSMUSG00000026490	2560	1051	1908	2247	2920	2708	1703
ENSMUSG00000026489	164	217	133	194	354	219	402
ENSMUSG00000104520	5	4	1	5	6	3	9
ENSMUSG00000010609	1166	813	564	1248	1035	1130	862
ENSMUSG00000102923	5	4	1	7	5	6	7
ENSMUSG00000055676	29	29	20	26	25	46	41
ENSMUSG00000038855	1628	777	1266	1558	2028	2526	1341
ENSMUSG00000104388	2	8	2	2	2	12	12
ENSMUSG00000053963	45	29	122	46	121	179	86
ENSMUSG00000026496	2615	1460	1894	2334	2076	3668	1564
ENSMUSG00000058729	276	164	247	243	210	281	140
ENSMUSG00000026499	2040	1213	1899	1840	1673	1720	1251
ENSMUSG00000103156	3	3	5	1	2	3	8
ENSMUSG00000060743	6743	9001	7070	5894	7339	7225	7769
ENSMUSG00000073485	13	9	7	17	15	13	23
ENSMUSG00000038806	1151	874	991	966	998	1326	888
ENSMUSG00000066652	20	6	2	24	1	9	6
ENSMUSG00000026520	1588	2792	1806	1369	1480	2697	2388
ENSMUSG00000038793	179	108	91	100	127	171	123
ENSMUSG00000026519	2752	2129	2503	2332	2749	3451	2936
ENSMUSG00000038776	2304	2155	1189	2082	2672	3000	3514
ENSMUSG00000038768	4	5	6	3	9	4	9
ENSMUSG00000026516	1819	1010	1331	1391	1364	1984	1238
ENSMUSG00000062169	1044	957	1033	843	1204	1323	1131
ENSMUSG00000038733	6089	3245	4881	5583	5115	4194	3876
ENSMUSG00000054135	43	22	26	22	26	36	29
ENSMUSG00000081214	39	76	13	19	9	107	62
ENSMUSG00000047369	53	28	20	13	69	162	19
ENSMUSG00000004880	2102	1510	1800	1632	1327	2140	799
ENSMUSG00000022995	4030	1985	3119	3447	4854	4499	3003
ENSMUSG00000026511	1899	2945	1930	1628	1783	2475	2547
ENSMUSG00000038633	2985	2204	2526	2621	3029	2935	3469
ENSMUSG00000047539	2052	2202	2082	1689	1428	2019	2251
ENSMUSG00000026510	2006	2010	2004	1513	1785	2704	2423
ENSMUSG00000026509	5390	2820	4359	5079	4872	5705	3832
ENSMUSG00000104376	1	1	3	3	3	2	3
ENSMUSG00000038576	149	108	105	189	114	205	132
ENSMUSG00000079164	91	73	148	115	87	61	125
ENSMUSG00000104367	14	6	10	9	4	9	12
ENSMUSG00000030768	459	257	305	496	446	531	348
ENSMUSG00000102478	4	5	10	3	11	17	10
ENSMUSG00000046836	1678	1602	1735	1512	1507	1316	1511
ENSMUSG00000042901	1750	1444	1801	1710	1500	1590	1449
ENSMUSG00000056050	3475	2622	2775	3287	3435	3537	3444
ENSMUSG00000103415	2	2	2	1	3	1	3
ENSMUSG00000072258	556	484	515	380	646	905	676
ENSMUSG00000104212	17	24	11	6	15	31	26
ENSMUSG00000053461	5	6	5	6	14	8	7
ENSMUSG00000039384	202	170	163	225	188	470	220
ENSMUSG00000044854	4	9	7	16	13	16	22
ENSMUSG00000039377	187	48	98	85	90	185	77
ENSMUSG00000073481	1641	2404	1717	1328	1894	2560	2590
ENSMUSG00000039349	1779	979	1181	1531	2105	2231	1261
ENSMUSG00000026620	448	140	225	399	452	423	197
ENSMUSG00000039318	1938	1223	1533	1780	1557	1834	1429
ENSMUSG00000026618	2891	2086	2116	2531	2420	3146	2232
ENSMUSG00000026617	1842	2019	2032	1660	1401	1744	1724
ENSMUSG00000097261	2	8	4	9	7	1	7
ENSMUSG00000026615	6223	3092	4418	4772	4345	6754	3007
ENSMUSG00000039246	273	377	323	274	300	289	500
ENSMUSG00000039239	1325	316	798	1696	1869	830	607
ENSMUSG00000100393	5	4	2	7	9	1	3
ENSMUSG00000001305	809	755	654	573	575	1102	448
ENSMUSG00000097784	15	13	21	5	22	24	13
ENSMUSG00000026611	14	16	12	11	29	13	17
ENSMUSG00000039210	869	584	645	670	730	785	619
ENSMUSG00000104394	60	58	93	58	52	77	69
ENSMUSG00000026610	7	1	2	14	36	5	1
ENSMUSG00000026608	1224	940	980	1033	968	1351	959
ENSMUSG00000037624	325	190	95	768	155	70	156
ENSMUSG00000102824	21	30	25	26	31	34	22
ENSMUSG00000026605	1642	599	1227	1257	691	1150	151
ENSMUSG00000026604	1807	771	1471	1356	2215	3085	1210
ENSMUSG00000104435	2	5	3	4	6	9	7
ENSMUSG00000026603	1562	1335	1176	1106	1428	2468	1273
ENSMUSG00000010175	115	53	109	120	154	90	83
ENSMUSG00000089872	597	291	433	590	504	725	441
ENSMUSG00000026634	1453	986	1109	1083	1124	1363	1239
ENSMUSG00000037568	193	29	42	162	82	80	46
ENSMUSG00000066595	311	106	212	216	232	136	115
ENSMUSG00000026632	207	212	182	199	233	230	298
ENSMUSG00000062510	259	135	161	178	102	291	38
ENSMUSG00000026630	28	36	27	27	22	72	45
ENSMUSG00000026628	117	189	128	166	210	389	384
ENSMUSG00000073478	45	54	31	45	71	83	74
ENSMUSG00000103685	12	10	4	7	14	26	12
ENSMUSG00000037499	1528	2423	1439	1422	2085	2735	2493
ENSMUSG00000026627	242	164	204	208	229	261	252
ENSMUSG00000026626	2561	1958	2396	2259	2408	2732	2542
ENSMUSG00000037474	478	237	365	301	188	969	48
ENSMUSG00000037461	1938	1271	1282	1526	1297	2366	1261
ENSMUSG00000026623	1920	821	1653	1901	1751	1554	1159
ENSMUSG00000102840	14	13	12	18	12	25	4
ENSMUSG00000026622	812	610	786	731	454	738	83
ENSMUSG00000055833	26	21	22	11	24	45	42
ENSMUSG00000037434	1150	562	1277	931	1130	1021	967
ENSMUSG00000049353	5	3	2	5	12	6	1
ENSMUSG00000097416	4	8	2	3	9	8	5
ENSMUSG00000026637	654	810	684	526	605	944	971
ENSMUSG00000103653	41	42	13	24	22	60	39
ENSMUSG00000037395	561	295	490	516	734	517	384
ENSMUSG00000097316	51	34	30	40	45	67	37
ENSMUSG00000058248	24	5	9	26	36	51	10
ENSMUSG00000037375	138	116	112	129	131	191	149
ENSMUSG00000016262	788	493	621	579	740	730	574
ENSMUSG00000089812	35	62	23	32	34	67	91
ENSMUSG00000016200	27	1	8	21	39	9	7
ENSMUSG00000016181	604	375	429	361	404	685	397
ENSMUSG00000026638	1997	1697	1844	1218	2276	2347	1955
ENSMUSG00000079144	263	229	236	228	300	295	216
ENSMUSG00000037318	48	25	34	59	21	34	21
ENSMUSG00000026639	1409	2147	2350	1183	900	1672	3404
ENSMUSG00000016194	51	163	66	71	128	98	116
ENSMUSG00000009633	91	99	106	102	149	145	81
ENSMUSG00000104348	15	5	6	11	3	6	3
ENSMUSG00000016179	113	83	103	106	152	79	239
ENSMUSG00000026640	629	317	349	675	493	512	357
ENSMUSG00000016494	26077	7832	11817	25052	21923	8659	12709
ENSMUSG00000096929	66	51	46	44	122	48	176
ENSMUSG00000016493	121	74	79	71	121	60	103
ENSMUSG00000103443	3	1	3	1	6	2	5
ENSMUSG00000016481	2124	2374	2129	1967	1812	1895	2225
ENSMUSG00000050530	1683	978	875	1158	1547	1920	1404
ENSMUSG00000026643	962	691	869	761	826	946	924
ENSMUSG00000049950	364	342	240	206	232	336	309
ENSMUSG00000026648	204	127	193	183	187	167	153
ENSMUSG00000026646	206	123	246	135	104	226	52
ENSMUSG00000109865	1121	975	938	790	875	1458	779
ENSMUSG00000051396	136	80	111	90	83	168	65
ENSMUSG00000039496	28	29	17	48	61	39	42
ENSMUSG00000026655	2623	2284	2053	2125	2311	2497	2171
ENSMUSG00000081070	3	10	3	1	2	5	8
ENSMUSG00000026657	1011	428	551	967	633	786	436
ENSMUSG00000087355	8	3	3	2	1	7	12
ENSMUSG00000039449	1359	1100	1208	1226	1160	1202	1145
ENSMUSG00000083378	2	18	5	5	5	9	14
ENSMUSG00000048186	206	153	169	134	173	165	207
ENSMUSG00000026662	1621	1053	1382	1409	1382	1834	1009
ENSMUSG00000026664	919	852	844	825	995	1091	978
ENSMUSG00000086670	1	9	6	3	5	3	11
ENSMUSG00000069188	12	107	56	16	43	89	100
ENSMUSG00000026669	493	340	384	311	186	1117	48
ENSMUSG00000026672	327	238	247	264	203	226	285
ENSMUSG00000026676	790	995	1495	1043	2528	1614	3531
ENSMUSG00000039145	843	236	356	874	307	562	266
ENSMUSG00000039128	2021	2207	1850	1668	1687	2277	1874
ENSMUSG00000025817	1261	1366	1165	914	923	1397	953
ENSMUSG00000056718	8	15	11	3	12	16	8
ENSMUSG00000025816	735	560	677	541	714	751	661
ENSMUSG00000025815	50	20	51	52	109	67	31
ENSMUSG00000043241	1326	709	1182	1116	1194	1062	959
ENSMUSG00000045319	1078	1363	1091	858	909	2135	1322
ENSMUSG00000039063	137	148	77	100	170	127	214
ENSMUSG00000039046	1327	1052	1172	1074	1304	1708	992
ENSMUSG00000002107	1848	1232	3063	2003	2495	1503	1698
ENSMUSG00000015619	44	28	22	54	96	39	37
ENSMUSG00000025782	472	274	351	390	401	674	322
ENSMUSG00000025781	6177	7521	5945	5503	6101	6615	7568
ENSMUSG00000037262	465	453	415	405	421	509	475
ENSMUSG00000037254	14	11	17	14	25	16	21
ENSMUSG00000025780	3222	1288	5369	3878	7870	4796	4928
ENSMUSG00000061186	26	8	23	27	36	25	13
ENSMUSG00000026778	67	32	32	77	44	65	55
ENSMUSG00000086006	5	6	8	1	8	6	11
ENSMUSG00000082424	4	21	21	8	15	31	23
ENSMUSG00000026773	1206	669	1716	1222	2201	2415	1535
ENSMUSG00000037197	2325	1930	2206	1750	2210	3459	2098
ENSMUSG00000026770	32	16	30	47	34	14	14
ENSMUSG00000023206	164	163	138	115	292	159	168
ENSMUSG00000058594	2872	2554	1934	2670	2326	2220	2773
ENSMUSG00000047909	986	818	784	683	1118	1112	964
ENSMUSG00000026768	175	99	416	257	849	284	390
ENSMUSG00000086843	6	10	14	12	25	10	22
ENSMUSG00000026767	922	823	930	816	811	619	726
ENSMUSG00000026730	328	217	232	240	264	270	191
ENSMUSG00000049630	16	5	17	10	17	13	5
ENSMUSG00000026727	2660	1403	2255	2677	3155	3350	2577
ENSMUSG00000102691	6	4	9	7	9	5	10
ENSMUSG00000086358	11	2	1	5	4	2	8
ENSMUSG00000026726	12	7	17	16	8	8	17
ENSMUSG00000026723	219	141	174	158	195	197	82
ENSMUSG00000026728	19678	9160	9476	19631	18381	11574	13087
ENSMUSG00000003418	70	17	64	52	125	56	27
ENSMUSG00000063275	776	534	896	813	1121	1327	886
ENSMUSG00000102553	21	14	20	15	39	42	19
ENSMUSG00000086657	6	8	11	4	17	5	9
ENSMUSG00000026718	984	581	892	917	870	655	653
ENSMUSG00000103901	41	2	32	24	37	16	14
ENSMUSG00000026712	1831	521	2321	2436	1556	744	1002
ENSMUSG00000036949	14	11	12	12	34	11	36
ENSMUSG00000057914	547	361	614	581	1256	1053	745
ENSMUSG00000075525	7	14	16	15	19	35	44
ENSMUSG00000070271	6	65	33	13	30	66	65
ENSMUSG00000104271	4	4	6	5	7	4	5
ENSMUSG00000026707	159	127	141	152	179	149	105
ENSMUSG00000017418	956	358	708	916	816	572	433
ENSMUSG00000026748	836	251	530	967	943	462	629
ENSMUSG00000053702	91	52	55	104	152	57	59
ENSMUSG00000054057	166	112	190	200	196	274	147
ENSMUSG00000054074	326	170	240	243	257	262	156
ENSMUSG00000086340	4	4	1	1	2	2	3
ENSMUSG00000026743	1536	1227	1364	1349	1251	1704	1248
ENSMUSG00000026740	1769	1021	1444	1652	1579	1794	1422
ENSMUSG00000051154	1882	2191	1660	1579	1768	1824	2146
ENSMUSG00000026739	1896	1053	1795	1505	2211	1218	1036
ENSMUSG00000092353	10	20	4	8	10	26	23
ENSMUSG00000026737	2255	1046	1949	2171	1927	1943	1838
ENSMUSG00000026736	102	43	145	172	182	165	152
ENSMUSG00000037683	19	19	7	16	75	19	17
ENSMUSG00000087674	71	25	19	85	41	26	38
ENSMUSG00000023094	2524	1924	1594	2571	2304	1854	2397
ENSMUSG00000109733	1	6	5	3	7	7	6
ENSMUSG00000026735	4	1	8	11	1	11	3
ENSMUSG00000056329	12	21	17	13	19	8	19
ENSMUSG00000043415	222	203	294	291	485	417	317
ENSMUSG00000036617	3772	2475	2535	3043	1965	2725	2410
ENSMUSG00000081128	2	4	3	7	1	5	5
ENSMUSG00000091457	10	6	5	9	3	13	12
ENSMUSG00000036591	2423	1280	1744	2238	1480	1973	1408
ENSMUSG00000075514	94	97	50	100	81	150	107
ENSMUSG00000026679	136	114	43	82	224	114	136
ENSMUSG00000048550	295	284	242	220	247	309	315
ENSMUSG00000082516	1	12	16	2	14	9	18
ENSMUSG00000083863	81	434	368	117	354	167	523
ENSMUSG00000083563	196	1098	835	283	706	834	1323
ENSMUSG00000082884	16	30	52	11	46	22	32
ENSMUSG00000026787	9	2	3	10	22	17	1
ENSMUSG00000026786	644	268	398	744	493	452	462
ENSMUSG00000069136	8	1	4	6	7	7	16
ENSMUSG00000026784	213	142	170	150	172	234	64
ENSMUSG00000058835	3004	2861	3726	2810	2670	2162	2745
ENSMUSG00000026781	1153	891	1260	1089	1505	838	1131
ENSMUSG00000026779	939	384	429	967	466	484	232
ENSMUSG00000026775	3460	2827	3561	3052	3339	1891	2602
ENSMUSG00000081648	8	9	10	3	5	2	5
ENSMUSG00000084098	1	2	1	3	4	4	4
ENSMUSG00000026771	610	507	792	532	814	544	441
ENSMUSG00000081519	8	9	4	4	3	2	7
ENSMUSG00000026986	309	273	372	258	386	213	303
ENSMUSG00000026985	196	367	457	149	112	257	409
ENSMUSG00000044103	7	42	167	14	4	2	8
ENSMUSG00000026984	58	125	138	55	16	42	172
ENSMUSG00000026983	8	5	2	3	1	11	1
ENSMUSG00000026981	58	33	28	63	13	18	33
ENSMUSG00000026979	438	304	308	423	243	501	297
ENSMUSG00000026976	2056	1769	2116	1697	1906	2407	2275
ENSMUSG00000036893	2296	1671	1658	1897	1894	2450	1857
ENSMUSG00000102875	8	1	3	1	5	2	8
ENSMUSG00000026972	1504	2767	2002	1135	1368	2385	3421
ENSMUSG00000026974	858	665	724	632	583	1358	468
ENSMUSG00000026975	407	387	251	295	413	465	377
ENSMUSG00000036850	710	1298	830	550	682	1125	969
ENSMUSG00000036833	595	655	381	520	585	610	840
ENSMUSG00000006476	2009	1760	1417	1482	1816	2824	2411
ENSMUSG00000036813	216	740	288	84	37	152	1225
ENSMUSG00000036805	265	564	204	149	172	354	1018
ENSMUSG00000087028	3	1	1	7	9	2	1
ENSMUSG00000078202	203	131	184	167	196	297	100
ENSMUSG00000059555	1844	2144	1673	1516	1689	1849	2481
ENSMUSG00000013465	2327	2321	1835	1979	2150	2750	2624
ENSMUSG00000036752	11334	10545	11944	9714	8791	14111	6000
ENSMUSG00000006469	5	6	6	9	30	6	16
ENSMUSG00000089953	12	21	8	14	43	8	23
ENSMUSG00000036731	9	33	27	7	26	10	83
ENSMUSG00000044628	165	178	166	145	295	292	361
ENSMUSG00000006471	300	194	202	185	195	326	230
ENSMUSG00000078201	212	342	173	196	222	341	345
ENSMUSG00000048707	1061	1510	1478	918	942	1685	1706
ENSMUSG00000026966	1066	1373	795	787	833	1218	923
ENSMUSG00000026965	3852	3058	2768	3287	3133	4348	3691
ENSMUSG00000026961	445	1355	743	407	296	543	1028
ENSMUSG00000026959	29	23	27	36	15	12	51
ENSMUSG00000085830	48	93	70	34	33	62	64
ENSMUSG00000097345	18	17	17	22	22	16	25
ENSMUSG00000036646	3902	4209	3697	3406	3072	4340	3759
ENSMUSG00000026958	559	523	435	501	584	646	749
ENSMUSG00000026956	994	1676	1122	867	910	1326	1557
ENSMUSG00000026955	290	199	272	186	128	310	20
ENSMUSG00000015085	410	222	309	360	388	429	300
ENSMUSG00000015094	3299	2220	2295	2905	3080	4188	3537
ENSMUSG00000036587	5	1	5	8	7	5	5
ENSMUSG00000026944	949	541	876	811	1131	1824	832
ENSMUSG00000047617	422	574	444	369	447	665	712
ENSMUSG00000015093	19	68	27	12	21	58	44
ENSMUSG00000015090	9	12	3	13	29	45	32
ENSMUSG00000015083	17	19	10	17	19	19	38
ENSMUSG00000015095	1733	1395	1357	1583	1597	2408	1728
ENSMUSG00000026942	813	771	735	625	652	1121	788
ENSMUSG00000015092	2639	3523	2455	2272	2410	4485	2982
ENSMUSG00000026941	94	90	70	73	100	148	77
ENSMUSG00000036504	15	23	13	9	14	37	21
ENSMUSG00000029419	36	45	53	30	85	139	74
ENSMUSG00000015087	2954	2713	2126	2515	2189	3743	2514
ENSMUSG00000052403	1	2	1	3	3	3	4
ENSMUSG00000026939	560	1127	622	479	635	865	1116
ENSMUSG00000026938	79	169	383	159	135	58	310
ENSMUSG00000062061	19	52	74	26	41	30	37
ENSMUSG00000087612	42	40	69	36	29	20	51
ENSMUSG00000049086	1556	1897	1617	1402	1115	1544	2123
ENSMUSG00000026933	1151	573	956	981	1014	1528	855
ENSMUSG00000036352	1034	1129	861	857	1008	1645	1204
ENSMUSG00000026932	2125	1053	1850	1741	2421	3195	2013
ENSMUSG00000087679	2698	2304	2172	2173	2559	4732	2691
ENSMUSG00000036327	801	640	675	681	743	907	620
ENSMUSG00000048038	268	96	119	151	534	336	181
ENSMUSG00000026930	516	318	298	530	512	591	395
ENSMUSG00000075467	981	1054	719	844	723	1340	892
ENSMUSG00000026928	47	47	64	88	73	58	62
ENSMUSG00000086779	1	3	1	1	7	4	6
ENSMUSG00000036281	843	591	558	533	703	1157	524
ENSMUSG00000085767	58	33	58	52	47	60	58
ENSMUSG00000026927	2102	1803	1853	1440	1825	2577	1977
ENSMUSG00000026926	2863	2399	2549	2377	2298	3126	2377
ENSMUSG00000026925	725	429	457	619	697	810	666
ENSMUSG00000026924	4679	2496	3456	4218	3463	4251	2808
ENSMUSG00000086714	25	34	27	30	34	39	26
ENSMUSG00000085543	2	2	1	4	1	8	3
ENSMUSG00000026923	2602	1322	2177	2135	1831	2703	1313
ENSMUSG00000026921	943	1292	775	797	1300	1797	1067
ENSMUSG00000026922	943	1132	1186	1036	851	1204	1373
ENSMUSG00000036186	105	109	93	91	145	244	121
ENSMUSG00000077192	40	26	13	16	28	52	30
ENSMUSG00000086775	11	4	17	5	5	8	26
ENSMUSG00000036160	992	941	884	789	814	1344	726
ENSMUSG00000015776	2076	1522	1543	1549	1733	2535	1566
ENSMUSG00000062647	29191	42019	25285	24377	26646	40184	37109
ENSMUSG00000065258	2	3	3	1	2	9	2
ENSMUSG00000015790	977	1208	891	744	1037	1354	1281
ENSMUSG00000014873	648	538	455	432	553	913	534
ENSMUSG00000014867	13086	10562	10558	12262	9577	12414	10336
ENSMUSG00000049897	5	3	5	1	6	3	7
ENSMUSG00000052406	1546	1647	1436	1227	1211	2051	1460
ENSMUSG00000015488	2523	2598	2361	2240	2179	2818	2962
ENSMUSG00000036067	144	276	159	155	107	245	208
ENSMUSG00000087364	71	280	191	60	58	70	424
ENSMUSG00000009214	10	19	3	5	13	34	8
ENSMUSG00000036040	117	29	157	73	61	80	22
ENSMUSG00000009216	6	2	1	8	11	16	3
ENSMUSG00000085008	2	1	1	1	2	4	5
ENSMUSG00000000889	31	31	22	32	37	48	32
ENSMUSG00000009614	1855	1037	1520	1752	1782	2981	1515
ENSMUSG00000009621	1592	1121	979	1102	885	1615	1207
ENSMUSG00000109946	168	101	81	121	176	221	114
ENSMUSG00000026918	2467	1718	1973	1840	1793	3287	2106
ENSMUSG00000026917	2086	1468	1573	1460	1377	2625	1233
ENSMUSG00000085929	13	10	10	8	16	17	11
ENSMUSG00000015846	2360	1451	1872	2024	2070	3046	1928
ENSMUSG00000085766	35	18	15	47	51	36	16
ENSMUSG00000026837	36322	5870	20103	34796	17287	25586	11332
ENSMUSG00000026833	1013	814	1242	1085	1409	1729	1822
ENSMUSG00000087196	9	6	10	6	6	2	3
ENSMUSG00000035829	192	57	134	129	223	377	124
ENSMUSG00000026831	23	12	4	15	143	21	19
ENSMUSG00000035772	1225	1017	1033	889	924	1480	948
ENSMUSG00000082895	23	109	52	23	45	109	77
ENSMUSG00000026829	154	75	91	143	142	135	150
ENSMUSG00000063611	51	28	42	39	70	36	38
ENSMUSG00000026821	1654	1383	1388	1614	1644	2053	1752
ENSMUSG00000026816	1077	865	883	927	966	1484	870
ENSMUSG00000026812	1148	620	805	1141	1129	1111	816
ENSMUSG00000026809	6	13	14	15	45	10	22
ENSMUSG00000026807	5	13	5	4	66	5	7
ENSMUSG00000035666	1456	671	1174	1208	1084	1331	849
ENSMUSG00000026806	518	487	505	404	368	683	458
ENSMUSG00000079502	17	5	5	5	101	15	7
ENSMUSG00000083773	5	1	1	3	3	3	1
ENSMUSG00000026803	721	514	663	619	607	751	684
ENSMUSG00000043535	3701	2576	3424	3526	3523	2767	3001
ENSMUSG00000035513	206	119	159	262	273	432	228
ENSMUSG00000079499	111	57	76	113	106	189	87
ENSMUSG00000026799	557	443	395	439	351	701	363
ENSMUSG00000039844	2950	1393	2257	2870	2964	4188	1857
ENSMUSG00000079497	14	5	5	5	2	4	2
ENSMUSG00000039826	656	662	480	480	489	811	494
ENSMUSG00000026798	407	522	352	350	476	646	474
ENSMUSG00000059316	1412	1494	1342	1298	1425	2042	1925
ENSMUSG00000069020	975	1407	786	820	763	1559	1082
ENSMUSG00000039798	58	44	66	46	81	93	73
ENSMUSG00000039787	1093	502	836	1202	1112	1214	1107
ENSMUSG00000026790	2131	1226	1605	1595	1541	2206	1176
ENSMUSG00000019715	1624	1178	1125	1315	1281	1556	1068
ENSMUSG00000057738	10751	6461	8859	9732	10249	12100	8691
ENSMUSG00000039715	552	624	298	413	565	829	627
ENSMUSG00000054766	8583	6367	7758	5757	6362	11322	5038
ENSMUSG00000026785	578	366	452	416	516	822	365
ENSMUSG00000015335	427	574	405	376	443	707	747
ENSMUSG00000039686	1452	722	830	1365	1363	1470	1053
ENSMUSG00000039678	2334	2218	2048	2021	1782	2536	1937
ENSMUSG00000085401	1	4	7	4	1	4	5
ENSMUSG00000015337	250	511	273	230	288	566	439
ENSMUSG00000039660	1172	1282	855	786	876	1755	858
ENSMUSG00000039648	1003	1875	1719	952	1265	1390	1970
ENSMUSG00000100747	11	14	7	9	10	23	10
ENSMUSG00000007476	550	491	581	417	538	706	610
ENSMUSG00000079484	22	22	18	15	31	21	29
ENSMUSG00000075419	589	623	545	479	469	661	580
ENSMUSG00000052533	2242	1211	1367	1649	1387	2862	1228
ENSMUSG00000026860	1854	1747	1338	1420	1585	2445	1915
ENSMUSG00000026858	898	706	833	866	883	1458	900
ENSMUSG00000026856	994	1450	1118	863	665	1509	984
ENSMUSG00000026853	1255	768	941	1199	1253	1549	1353
ENSMUSG00000039515	5422	6934	4996	4471	4849	8520	5917
ENSMUSG00000089762	320	176	200	219	178	568	238
ENSMUSG00000047363	16	14	11	17	12	17	21
ENSMUSG00000075416	12	21	12	12	19	12	16
ENSMUSG00000044320	66	49	57	34	70	238	69
ENSMUSG00000026857	1107	1347	882	922	1285	1914	1374
ENSMUSG00000039483	822	762	639	684	626	957	715
ENSMUSG00000039476	529	186	120	486	122	227	227
ENSMUSG00000050737	511	195	417	536	309	294	282
ENSMUSG00000026848	2596	2140	2229	2142	2342	3196	2568
ENSMUSG00000026849	822	880	721	673	664	952	799
ENSMUSG00000026851	1156	1016	1014	888	1122	1505	1195
ENSMUSG00000026854	649	750	551	533	633	966	738
ENSMUSG00000075415	4850	3064	4624	4441	4980	8049	5403
ENSMUSG00000087269	60	96	37	44	84	97	90
ENSMUSG00000000194	2408	1568	1930	2153	2079	2585	2019
ENSMUSG00000062661	512	195	419	362	623	923	442
ENSMUSG00000055632	3150	2679	4575	2611	4020	12224	3965
ENSMUSG00000076441	1949	5510	2743	1988	1047	2666	3166
ENSMUSG00000026843	1967	1276	1668	1657	1631	2197	1280
ENSMUSG00000039356	1029	1027	902	679	762	1831	748
ENSMUSG00000026842	4413	2136	3070	4118	3971	5887	3286
ENSMUSG00000026840	221	47	48	176	161	191	78
ENSMUSG00000001864	228	489	455	185	194	245	767
ENSMUSG00000001855	1718	1004	1345	1409	1287	2310	1005
ENSMUSG00000050592	59	28	33	96	41	37	25
ENSMUSG00000051373	184	103	99	194	172	211	159
ENSMUSG00000039262	9104	3272	5881	8394	6897	9938	4516
ENSMUSG00000086216	18	5	6	18	3	7	7
ENSMUSG00000039254	1464	833	1089	1545	1068	1374	919
ENSMUSG00000002550	1945	1570	1248	1840	1241	1501	1523
ENSMUSG00000066068	14	21	20	18	23	22	23
ENSMUSG00000044627	6131	7266	5265	5301	5124	6511	5680
ENSMUSG00000002546	3327	2336	2491	3215	2813	3455	2826
ENSMUSG00000026825	3445	1187	1163	2819	1545	1880	1436
ENSMUSG00000039205	1887	1377	1234	1527	1713	2628	1681
ENSMUSG00000039195	1127	2327	1674	1062	974	2039	2162
ENSMUSG00000026822	26690	93326	87094	26194	18496	30393	136901
ENSMUSG00000026820	1046	1510	931	706	641	1512	1240
ENSMUSG00000026819	618	377	559	620	417	876	255
ENSMUSG00000039164	257	185	220	238	204	288	236
ENSMUSG00000039157	2719	2922	2775	2182	2049	3969	3772
ENSMUSG00000026810	1218	1283	1012	929	1074	1423	1129
ENSMUSG00000079442	631	279	460	590	518	747	420
ENSMUSG00000026811	1277	758	1014	1286	1380	1457	1060
ENSMUSG00000026817	1660	947	1179	1494	1353	1578	1218
ENSMUSG00000026814	3629	1094	2059	3487	2829	3428	1712
ENSMUSG00000009566	1437	938	883	999	993	2014	869
ENSMUSG00000009555	2234	2731	2064	1746	1866	3132	2615
ENSMUSG00000059013	326	160	181	345	294	260	244
ENSMUSG00000039021	28	25	9	50	103	17	26
ENSMUSG00000009563	1224	1951	1473	1347	1073	1605	1916
ENSMUSG00000053746	203	410	219	235	175	362	283
ENSMUSG00000038987	4	6	1	1	64	13	12
ENSMUSG00000026797	880	307	521	822	626	772	472
ENSMUSG00000087496	7	9	12	9	7	6	8
ENSMUSG00000026796	3738	3484	3554	3740	3488	4822	3608
ENSMUSG00000026792	415	263	357	481	486	557	450
ENSMUSG00000038900	23733	37338	21292	19514	22937	29442	30523
ENSMUSG00000026791	281	207	199	296	348	361	424
ENSMUSG00000038860	109	64	81	101	121	178	102
ENSMUSG00000038831	222	110	206	232	289	290	234
ENSMUSG00000085087	11	16	8	10	22	19	32
ENSMUSG00000004105	1784	445	807	1487	988	1341	910
ENSMUSG00000068966	752	353	482	656	444	588	416
ENSMUSG00000026788	917	518	621	709	603	665	747
ENSMUSG00000038740	997	332	541	822	938	1322	514
ENSMUSG00000038718	319	174	316	262	400	405	309
ENSMUSG00000038696	1766	1380	1385	1505	1451	1911	1349
ENSMUSG00000081992	21	219	75	21	73	133	178
ENSMUSG00000087635	3	1	4	4	1	1	5
ENSMUSG00000026867	3167	2835	2983	2838	2816	3281	3122
ENSMUSG00000026864	25819	35334	26892	30745	21478	33512	29911
ENSMUSG00000070953	607	701	464	365	463	866	486
ENSMUSG00000035949	1763	1487	1527	1510	1697	1953	1661
ENSMUSG00000026869	1610	1757	1559	1364	1338	1853	1548
ENSMUSG00000026870	107	93	29	64	118	68	62
ENSMUSG00000026873	186	88	116	171	84	271	51
ENSMUSG00000026875	511	816	638	496	528	633	1218
ENSMUSG00000026874	22	2	3	25	10	4	4
ENSMUSG00000035875	9	13	13	8	15	19	13
ENSMUSG00000057110	1273	648	950	1049	921	1202	543
ENSMUSG00000026878	5216	3808	5398	4637	5018	4457	4089
ENSMUSG00000026879	23285	12992	29585	29821	28773	24977	25261
ENSMUSG00000106961	8	1	4	5	1	5	3
ENSMUSG00000026880	1485	2000	2694	1785	2246	2340	2824
ENSMUSG00000075391	15	12	14	8	16	4	10
ENSMUSG00000035778	933	285	594	898	1110	975	431
ENSMUSG00000086555	76	55	49	49	54	124	45
ENSMUSG00000026883	3905	2722	3188	3631	3065	5215	2591
ENSMUSG00000026885	26	8	8	9	16	41	14
ENSMUSG00000026895	1982	3406	2130	1663	2068	3706	2974
ENSMUSG00000026894	3	6	1	5	47	5	2
ENSMUSG00000026890	85	33	45	104	90	88	40
ENSMUSG00000026889	1159	951	1043	952	1177	1077	991
ENSMUSG00000026887	703	756	592	631	738	898	817
ENSMUSG00000087187	15	9	4	3	7	10	10
ENSMUSG00000047250	814	739	692	633	1125	1314	703
ENSMUSG00000083716	359	691	380	339	331	528	593
ENSMUSG00000009030	986	775	1023	945	1178	876	800
ENSMUSG00000075376	1632	746	1496	1390	1452	1036	839
ENSMUSG00000066798	565	390	732	457	607	388	351
ENSMUSG00000050714	441	189	287	376	382	270	200
ENSMUSG00000035437	2062	1319	1369	1812	1816	1709	1740
ENSMUSG00000026915	1027	745	853	746	899	1004	818
ENSMUSG00000053164	16	4	6	11	12	9	6
ENSMUSG00000035403	117	212	246	99	320	401	269
ENSMUSG00000035392	1268	733	807	1356	1124	1344	975
ENSMUSG00000026749	1185	790	902	1081	639	1042	633
ENSMUSG00000026750	3666	5052	3706	3252	3212	4137	4027
ENSMUSG00000083722	84	50	55	36	101	127	126
ENSMUSG00000087062	3	1	1	3	3	4	1
ENSMUSG00000063972	218	174	173	160	251	261	245
ENSMUSG00000046618	1025	225	365	1021	723	685	376
ENSMUSG00000085755	6	4	1	1	1	6	4
ENSMUSG00000035295	12	79	8	6	34	23	69
ENSMUSG00000062997	7778	15010	8953	6214	9167	11277	11464
ENSMUSG00000026755	1734	2003	1627	1190	1503	2111	1774
ENSMUSG00000026754	1194	1211	1152	1046	1130	1069	1155
ENSMUSG00000035236	526	259	527	427	632	297	306
ENSMUSG00000026753	2004	1580	2052	1642	1864	1504	1539
ENSMUSG00000083240	8	18	9	6	11	20	13
ENSMUSG00000082536	808	1254	596	924	631	746	1151
ENSMUSG00000081999	60	89	66	49	29	59	52
ENSMUSG00000080994	1	1	2	1	1	3	1
ENSMUSG00000049744	91	47	63	119	71	43	34
ENSMUSG00000036890	254	244	244	215	271	255	287
ENSMUSG00000026872	2159	669	1301	3251	1548	911	534
ENSMUSG00000052248	41	46	47	54	45	40	38
ENSMUSG00000086644	53	25	17	54	46	22	14
ENSMUSG00000052155	771	412	816	669	872	647	505
ENSMUSG00000026761	1081	783	1089	867	1017	733	704
ENSMUSG00000036792	883	438	665	795	816	602	627
ENSMUSG00000081272	411	289	298	402	278	283	216
ENSMUSG00000069495	1357	907	1216	1338	1376	1222	1103
ENSMUSG00000026764	2477	1746	3917	2432	3102	2980	2147
ENSMUSG00000026765	267	494	251	132	250	483	479
ENSMUSG00000050447	58	34	65	46	93	126	57
ENSMUSG00000026766	2498	2641	2034	2014	1965	2431	2310
ENSMUSG00000083449	1	2	6	2	6	1	4
ENSMUSG00000017144	851	729	852	950	1146	1419	1290
ENSMUSG00000087701	13	61	35	22	29	64	67
ENSMUSG00000036249	551	629	529	489	725	754	681
ENSMUSG00000026946	799	1407	968	757	844	1019	1183
ENSMUSG00000053475	254	123	98	271	142	78	108
ENSMUSG00000036202	1191	568	1109	958	904	1078	441
ENSMUSG00000026950	24	14	6	18	34	21	15
ENSMUSG00000036093	2021	1297	1789	1799	1802	1350	1364
ENSMUSG00000085315	38	60	33	30	68	65	96
ENSMUSG00000017412	12	3	11	6	21	24	20
ENSMUSG00000025201	3	4	2	4	5	1	1
ENSMUSG00000055371	1603	1250	1419	1546	1422	1267	1368
ENSMUSG00000036053	714	279	492	624	758	647	406
ENSMUSG00000061136	3086	1957	3311	2783	2644	2277	1740
ENSMUSG00000026960	415	286	489	371	425	576	355
ENSMUSG00000083287	9	4	9	8	2	3	3
ENSMUSG00000075334	748	494	910	786	1075	1607	1026
ENSMUSG00000060988	384	289	273	684	429	171	435
ENSMUSG00000026826	238	77	192	210	136	239	176
ENSMUSG00000054181	10	13	11	20	18	14	12
ENSMUSG00000026827	1731	1560	1907	1616	1398	1913	1899
ENSMUSG00000081642	8	87	37	11	29	60	82
ENSMUSG00000026828	185	87	189	210	141	128	101
ENSMUSG00000026832	143	46	115	126	129	83	89
ENSMUSG00000026834	14	10	45	17	38	5	15
ENSMUSG00000026836	836	597	808	747	697	937	650
ENSMUSG00000026839	63	94	47	44	58	76	109
ENSMUSG00000036641	31	15	15	17	61	20	11
ENSMUSG00000026991	4139	4826	4737	3770	3795	5377	4111
ENSMUSG00000087455	8	38	21	10	28	14	29
ENSMUSG00000080982	6	14	6	1	3	9	11
ENSMUSG00000081157	1	4	1	2	2	5	1
ENSMUSG00000035168	1794	1379	1691	1594	2257	2191	1916
ENSMUSG00000026988	593	477	560	540	748	745	701
ENSMUSG00000026987	1309	751	1182	1229	1497	1495	981
ENSMUSG00000086603	4	2	2	3	2	5	2
ENSMUSG00000026977	1600	1187	1709	1375	2038	1161	1233
ENSMUSG00000060703	455	344	457	456	425	305	355
ENSMUSG00000080198	11	132	50	16	60	105	111
ENSMUSG00000026980	224	163	217	184	247	262	147
ENSMUSG00000054580	546	440	431	552	774	671	633
ENSMUSG00000026971	681	702	591	498	429	670	787
ENSMUSG00000026970	3343	2074	3461	3067	3205	3130	2257
ENSMUSG00000064289	763	608	722	626	637	480	566
ENSMUSG00000026914	2797	3212	2583	2336	2130	2672	1922
ENSMUSG00000035000	1222	1064	924	731	1065	1069	1003
ENSMUSG00000000392	464	536	315	474	630	388	1042
ENSMUSG00000026896	560	484	846	813	691	452	592
ENSMUSG00000026893	236	211	196	182	232	149	118
ENSMUSG00000075324	27	10	29	18	73	34	15
ENSMUSG00000082127	85	82	90	58	56	141	40
ENSMUSG00000084104	6	11	13	6	11	18	23
ENSMUSG00000026888	101	74	84	57	126	112	82
ENSMUSG00000034903	368	269	543	298	614	444	365
ENSMUSG00000061171	24	5	6	24	33	3	7
ENSMUSG00000057182	22	5	20	22	18	11	10
ENSMUSG00000075318	145	64	153	154	240	178	116
ENSMUSG00000044647	1041	330	1141	1349	1228	1222	708
ENSMUSG00000026994	1252	1911	2264	1187	938	1554	1653
ENSMUSG00000034848	1125	386	556	966	711	979	568
ENSMUSG00000064329	31	7	26	51	36	23	13
ENSMUSG00000034810	145	72	184	207	408	120	156
ENSMUSG00000034780	69	9	44	113	55	33	16
ENSMUSG00000027030	1459	1298	1206	1125	1371	1479	1231
ENSMUSG00000075312	19	23	9	13	5	4	7
ENSMUSG00000079324	13	17	4	10	17	9	1
ENSMUSG00000027035	933	570	727	791	1040	688	1038
ENSMUSG00000034738	232	175	90	183	145	202	111
ENSMUSG00000005233	973	770	736	588	506	722	181
ENSMUSG00000027068	3258	2689	2632	2392	1638	1716	1680
ENSMUSG00000027070	259	176	134	88	773	815	86
ENSMUSG00000063145	203	151	170	140	204	184	184
ENSMUSG00000075307	4	11	7	6	4	12	6
ENSMUSG00000027086	260	149	224	208	301	318	148
ENSMUSG00000042133	2256	1635	2265	1854	1958	2228	1548
ENSMUSG00000070883	60	36	31	31	72	53	54
ENSMUSG00000083007	2	16	13	3	8	20	12
ENSMUSG00000027088	515	525	463	413	428	346	554
ENSMUSG00000042155	1637	1407	2001	1559	2633	2637	2206
ENSMUSG00000068882	5378	5124	5483	3952	4843	5661	4121
ENSMUSG00000051730	259	263	251	192	231	308	237
ENSMUSG00000085735	1	1	2	1	5	7	7
ENSMUSG00000044308	2877	1305	2174	2436	2416	1891	1585
ENSMUSG00000086132	13	22	14	7	4	13	20
ENSMUSG00000042064	834	1487	1041	499	514	1383	1929
ENSMUSG00000047965	22	99	50	36	45	57	89
ENSMUSG00000075304	28	18	2	18	18	14	22
ENSMUSG00000086515	18	29	14	10	13	15	33
ENSMUSG00000075302	32	21	21	29	132	19	54
ENSMUSG00000097025	6	2	6	5	3	8	5
ENSMUSG00000014959	6103	5683	5137	5492	4624	6504	5056
ENSMUSG00000041997	2215	1453	2051	1848	2023	1971	1588
ENSMUSG00000041975	408	346	225	281	301	326	347
ENSMUSG00000041966	750	524	526	590	609	540	528
ENSMUSG00000027015	634	684	971	575	1497	1052	887
ENSMUSG00000027012	3872	3783	3868	3539	4000	4311	4007
ENSMUSG00000027010	1545	1355	1712	1447	2075	2188	1741
ENSMUSG00000027018	1262	1133	1157	968	912	1521	825
ENSMUSG00000041921	750	785	625	572	823	953	792
ENSMUSG00000064263	5	23	4	8	3	8	21
ENSMUSG00000027111	12156	9908	10422	11378	6791	6232	9413
ENSMUSG00000097235	8	9	5	9	7	7	2
ENSMUSG00000006494	693	1451	1392	1022	1266	950	2390
ENSMUSG00000049044	178	126	206	166	243	295	213
ENSMUSG00000004085	2127	1367	2248	2244	3555	2801	3036
ENSMUSG00000055612	2146	3213	1746	1252	1321	3773	3291
ENSMUSG00000027109	2302	1192	2566	2436	2499	1599	1288
ENSMUSG00000063714	90	162	88	54	126	144	198
ENSMUSG00000027108	2104	1862	2023	1680	1825	2211	1394
ENSMUSG00000083569	2	7	3	2	5	2	7
ENSMUSG00000041777	473	344	268	435	476	354	462
ENSMUSG00000008226	486	372	425	413	495	479	419
ENSMUSG00000041762	170	86	111	290	173	107	79
ENSMUSG00000075284	1052	422	805	1236	1038	907	568
ENSMUSG00000086382	50	59	33	39	45	39	67
ENSMUSG00000086544	43	47	15	26	22	42	44
ENSMUSG00000056486	1082	565	259	912	481	384	360
ENSMUSG00000027104	1589	928	1352	1496	1576	1244	1083
ENSMUSG00000097377	3	6	4	4	7	16	4
ENSMUSG00000018770	7892	11408	9568	6777	7759	10363	9762
ENSMUSG00000009207	379	212	479	348	346	302	162
ENSMUSG00000075279	19	17	12	15	8	30	16
ENSMUSG00000042499	313	154	197	301	173	304	192
ENSMUSG00000050368	959	525	559	769	811	843	683
ENSMUSG00000086077	81	28	20	47	30	46	18
ENSMUSG00000043342	1040	511	480	745	867	1051	593
ENSMUSG00000052371	172	150	146	142	215	211	198
ENSMUSG00000027102	929	453	564	727	835	716	521
ENSMUSG00000079277	28	14	14	13	21	9	21
ENSMUSG00000115956	6	3	1	4	8	2	3
ENSMUSG00000100642	15	10	11	20	20	23	14
ENSMUSG00000027099	1470	1829	1563	1190	1375	1586	1610
ENSMUSG00000087333	19	5	3	17	6	6	1
ENSMUSG00000100303	20	5	3	3	20	11	4
ENSMUSG00000081406	255	211	119	264	134	84	183
ENSMUSG00000082152	31	58	40	32	19	68	24
ENSMUSG00000059005	17224	12184	16219	13237	13386	20071	8278
ENSMUSG00000015839	4321	3461	3881	3869	3356	3942	3760
ENSMUSG00000087222	21	16	13	15	20	14	26
ENSMUSG00000086813	22	18	8	13	17	8	8
ENSMUSG00000042410	2438	1859	2283	2117	1846	1853	1486
ENSMUSG00000075273	374	314	279	326	593	322	392
ENSMUSG00000075272	4	5	5	1	1	2	3
ENSMUSG00000075271	161	151	150	104	161	150	147
ENSMUSG00000075270	3	1	1	5	3	4	5
ENSMUSG00000042369	963	1084	893	706	778	1265	1004
ENSMUSG00000042359	169	98	143	114	311	320	90
ENSMUSG00000002731	737	965	741	683	779	901	1071
ENSMUSG00000002732	1245	724	636	1068	855	717	844
ENSMUSG00000002733	1130	936	1345	1049	1307	1131	1111
ENSMUSG00000051747	1	1	2	4	3	1	4
ENSMUSG00000044033	1024	493	1419	1432	3422	1262	2098
ENSMUSG00000042272	3771	2813	2917	2960	3936	3350	3998
ENSMUSG00000081611	5	5	3	5	5	6	5
ENSMUSG00000027016	57	36	58	48	63	51	45
ENSMUSG00000027014	1199	786	864	946	908	1174	708
ENSMUSG00000027011	1522	1156	1228	1182	1363	1369	1012
ENSMUSG00000027009	397	55	193	448	189	84	97
ENSMUSG00000075256	12	7	4	15	33	5	5
ENSMUSG00000027007	1894	1350	1831	1742	1661	1841	1270
ENSMUSG00000059173	294	200	303	288	535	291	227
ENSMUSG00000027006	4910	3309	3205	4377	3493	3022	2881
ENSMUSG00000027004	577	207	704	792	745	545	682
ENSMUSG00000027002	7852	6442	7789	7330	6611	5629	6510
ENSMUSG00000083284	5	4	5	2	3	3	5
ENSMUSG00000027001	215	196	202	208	172	183	225
ENSMUSG00000026999	453	394	372	373	305	427	278
ENSMUSG00000064193	18	30	25	20	11	19	29
ENSMUSG00000081400	83	176	95	63	113	170	176
ENSMUSG00000027091	2868	2489	2575	2142	2207	2548	2485
ENSMUSG00000027087	3093	2048	3811	3246	3360	2236	2258
ENSMUSG00000048388	532	217	390	562	592	338	388
ENSMUSG00000059588	738	216	668	852	1146	329	380
ENSMUSG00000027082	1287	614	965	1141	1417	1055	850
ENSMUSG00000034101	1512	1378	2029	1265	1446	1988	1746
ENSMUSG00000076437	1025	1368	847	818	771	1576	764
ENSMUSG00000050043	1111	1088	973	888	929	1513	846
ENSMUSG00000027080	897	846	804	751	771	995	756
ENSMUSG00000034075	4503	3503	3524	3939	2846	4589	3300
ENSMUSG00000027079	528	552	425	436	395	535	509
ENSMUSG00000034059	174	137	83	208	221	115	303
ENSMUSG00000097187	28	32	19	30	30	53	32
ENSMUSG00000023224	7428	4571	6287	8437	8960	6817	8402
ENSMUSG00000027078	671	936	909	729	774	725	1055
ENSMUSG00000027076	465	505	430	295	391	782	444
ENSMUSG00000027075	384	151	195	319	330	286	234
ENSMUSG00000050896	5	7	4	8	10	9	6
ENSMUSG00000027074	662	299	758	592	1037	485	679
ENSMUSG00000027073	22	22	12	16	12	7	2
ENSMUSG00000027071	11	10	9	8	3	13	4
ENSMUSG00000027067	7146	5327	5236	5507	4836	9240	3868
ENSMUSG00000033955	6108	4775	5231	5558	4787	8602	5241
ENSMUSG00000044338	2055	528	1095	2083	1711	1697	653
ENSMUSG00000085135	2	9	10	4	6	1	27
ENSMUSG00000075224	41	9	20	36	33	52	12
ENSMUSG00000075217	13051	18227	10005	9266	10708	7941	16287
ENSMUSG00000111454	4	2	4	1	4	1	4
ENSMUSG00000045392	88	46	106	84	126	67	71
ENSMUSG00000102091	11	3	4	7	19	5	10
ENSMUSG00000082028	5	3	8	5	6	4	3
ENSMUSG00000082908	10	12	7	13	3	1	13
ENSMUSG00000025314	2238	1963	2219	2009	1413	2245	1681
ENSMUSG00000051329	1132	439	893	973	696	821	368
ENSMUSG00000008200	2306	1647	1953	1630	1834	2796	1702
ENSMUSG00000080873	4	18	4	1	3	5	4
ENSMUSG00000040812	15	9	11	12	115	38	16
ENSMUSG00000080977	4	16	15	4	7	13	10
ENSMUSG00000027282	3567	4964	3546	2995	3141	3753	4388
ENSMUSG00000040794	25	56	15	26	39	80	67
ENSMUSG00000005510	2019	2492	2019	1737	1964	2844	2523
ENSMUSG00000005505	583	407	517	506	486	593	518
ENSMUSG00000063235	875	1357	804	640	673	942	1006
ENSMUSG00000005506	5626	2874	4717	4137	5256	6524	3285
ENSMUSG00000002104	4	8	2	5	2	14	8
ENSMUSG00000086495	1	1	6	1	8	10	2
ENSMUSG00000002102	5115	7082	4953	4373	4383	7648	5564
ENSMUSG00000002105	1357	750	780	957	936	1381	999
ENSMUSG00000002111	339	146	274	440	188	416	275
ENSMUSG00000040687	927	1117	996	857	838	1099	1230
ENSMUSG00000002108	237	158	129	236	258	175	169
ENSMUSG00000002103	1823	1149	1318	1726	1623	1706	1475
ENSMUSG00000002109	401	439	312	297	479	664	491
ENSMUSG00000097868	6	4	7	7	12	14	11
ENSMUSG00000097317	2	1	4	1	7	3	3
ENSMUSG00000027257	652	672	502	522	1067	1455	895
ENSMUSG00000027255	3096	3230	2685	2450	2769	4064	3320
ENSMUSG00000040591	423	372	305	434	602	681	500
ENSMUSG00000027253	158	48	135	251	190	104	104
ENSMUSG00000040549	3134	1372	2287	2789	2041	2199	1071
ENSMUSG00000075040	522	434	405	475	451	690	472
ENSMUSG00000027247	4887	3372	4382	4712	5433	7179	4264
ENSMUSG00000027244	1242	1010	781	1411	1276	1267	1310
ENSMUSG00000027243	196	243	184	215	232	236	366
ENSMUSG00000040506	1470	979	1097	1290	1272	1779	1241
ENSMUSG00000027239	2925	979	836	2188	2254	3266	1382
ENSMUSG00000040479	3003	2435	2149	2714	2308	4230	2700
ENSMUSG00000027230	4660	1284	1558	3697	1632	2718	1438
ENSMUSG00000058318	1578	886	1060	1246	1469	1570	1358
ENSMUSG00000040434	397	440	287	173	502	1048	382
ENSMUSG00000027222	436	487	329	336	459	803	530
ENSMUSG00000044916	28	28	22	18	34	63	34
ENSMUSG00000027223	927	414	508	710	891	1334	771
ENSMUSG00000068742	661	399	405	452	809	1046	674
ENSMUSG00000049922	2055	2253	2226	1795	1348	2327	2204
ENSMUSG00000085261	1	5	1	2	2	1	6
ENSMUSG00000027221	65	30	101	69	88	92	44
ENSMUSG00000085976	7	5	1	5	5	1	3
ENSMUSG00000027220	305	129	133	212	220	254	227
ENSMUSG00000075028	500	208	260	370	496	652	294
ENSMUSG00000075027	4	6	5	1	3	7	7
ENSMUSG00000068735	863	743	906	717	1117	2096	1186
ENSMUSG00000027217	771	156	439	655	616	1259	352
ENSMUSG00000027215	2358	2851	2080	1985	2322	2843	2975
ENSMUSG00000040310	57	43	75	74	82	57	47
ENSMUSG00000027198	3059	2218	2225	2860	2577	3148	2315
ENSMUSG00000040272	303	307	221	228	303	377	339
ENSMUSG00000087006	162	105	222	123	400	459	224
ENSMUSG00000040174	434	510	401	365	392	532	412
ENSMUSG00000027195	2832	2964	2841	2419	1783	2251	1959
ENSMUSG00000027194	1089	580	640	947	790	954	732
ENSMUSG00000081476	15	8	7	14	2	11	5
ENSMUSG00000045464	197	140	142	164	179	125	158
ENSMUSG00000027193	4476	3100	3965	3834	3600	3870	2776
ENSMUSG00000050587	224	17	39	210	138	89	36
ENSMUSG00000082820	5	3	6	6	2	2	7
ENSMUSG00000027165	397	342	332	331	548	591	461
ENSMUSG00000027164	1074	653	893	893	952	824	701
ENSMUSG00000032841	101	48	60	136	78	89	67
ENSMUSG00000027163	679	889	658	564	538	904	760
ENSMUSG00000048058	441	158	284	367	398	405	171
ENSMUSG00000027189	4222	1842	2770	3328	3541	3648	2180
ENSMUSG00000083306	3	8	6	1	7	12	12
ENSMUSG00000075012	136	65	140	89	361	516	201
ENSMUSG00000027188	279	258	304	208	675	487	726
ENSMUSG00000005089	12	4	17	14	12	18	3
ENSMUSG00000005087	1398	377	837	1042	1016	967	573
ENSMUSG00000010914	652	606	584	586	534	761	462
ENSMUSG00000010911	424	363	326	415	343	498	393
ENSMUSG00000012350	4421	2052	2524	3168	5211	2518	3660
ENSMUSG00000027186	36	35	14	25	64	30	79
ENSMUSG00000027187	1752	763	1283	2003	1993	1532	1295
ENSMUSG00000032724	168	108	182	136	206	259	218
ENSMUSG00000027185	1380	942	1070	975	1009	1903	760
ENSMUSG00000027184	11997	7005	9997	10064	8629	9027	6619
ENSMUSG00000032698	882	781	742	811	872	934	826
ENSMUSG00000027180	2150	1852	2002	1738	2222	1760	1854
ENSMUSG00000087739	4	1	4	6	5	3	4
ENSMUSG00000068686	27	50	50	27	57	30	59
ENSMUSG00000032679	350	543	317	397	864	796	904
ENSMUSG00000027177	3461	1817	4251	3464	5052	2737	2432
ENSMUSG00000086454	27	17	18	28	23	12	16
ENSMUSG00000027176	1200	1049	1228	976	1044	1167	1100
ENSMUSG00000027175	224	158	227	268	220	275	177
ENSMUSG00000027173	66	59	98	43	101	47	69
ENSMUSG00000074994	1771	612	1263	1533	1192	1114	725
ENSMUSG00000083856	3	4	7	3	3	3	7
ENSMUSG00000027171	189	115	175	205	125	120	89
ENSMUSG00000045106	15	14	21	10	21	13	25
ENSMUSG00000027170	4045	5101	3739	3416	3842	3524	4634
ENSMUSG00000074987	129	66	47	89	142	143	117
ENSMUSG00000016458	1372	783	1309	1342	2480	2515	1552
ENSMUSG00000055312	7	6	9	3	7	7	12
ENSMUSG00000005973	6025	2177	3896	5523	4418	3909	2634
ENSMUSG00000027167	441	307	411	418	391	388	333
ENSMUSG00000042670	691	1140	735	573	722	551	1007
ENSMUSG00000027166	317	348	224	217	238	278	212
ENSMUSG00000016386	10	11	7	8	48	38	17
ENSMUSG00000027122	893	562	762	676	816	705	575
ENSMUSG00000083424	5	16	4	8	1	32	10
ENSMUSG00000063684	42	29	20	30	24	15	27
ENSMUSG00000057234	122	122	124	112	138	104	124
ENSMUSG00000027115	256	107	223	212	127	102	45
ENSMUSG00000048482	12	29	11	10	27	11	23
ENSMUSG00000027162	2468	2751	3386	2140	2627	1847	2047
ENSMUSG00000050199	1390	1303	1262	1135	1347	1163	1565
ENSMUSG00000027160	530	638	633	395	373	959	313
ENSMUSG00000074971	106	215	166	171	174	176	173
ENSMUSG00000027134	1512	3354	2039	1298	1214	2805	3448
ENSMUSG00000027133	1657	2449	1475	1310	1493	2153	2017
ENSMUSG00000027130	599	301	524	599	693	483	427
ENSMUSG00000027131	1132	1330	896	1007	899	1297	1188
ENSMUSG00000027132	421	313	498	339	411	307	274
ENSMUSG00000055943	1807	1875	1685	1435	1628	1717	1815
ENSMUSG00000003604	442	495	373	347	346	647	447
ENSMUSG00000057378	678	482	801	613	1021	1189	703
ENSMUSG00000044042	649	354	536	632	524	304	453
ENSMUSG00000085448	2	1	1	1	4	3	4
ENSMUSG00000023236	25	43	45	23	45	40	58
ENSMUSG00000041219	1327	584	1128	1177	545	768	236
ENSMUSG00000096006	16	16	40	7	27	12	13
ENSMUSG00000068614	4	1	11	14	21	25	7
ENSMUSG00000040383	2495	1219	1822	2065	1728	2506	1242
ENSMUSG00000040321	522	282	438	410	451	375	348
ENSMUSG00000057147	853	556	641	696	722	685	512
ENSMUSG00000040282	250	186	242	204	214	343	231
ENSMUSG00000027210	2346	1066	2358	2127	2895	3610	2117
ENSMUSG00000086328	19	33	28	26	37	72	64
ENSMUSG00000086308	31	35	19	15	49	87	56
ENSMUSG00000081787	6	4	2	6	4	1	2
ENSMUSG00000085316	11	13	5	4	6	12	22
ENSMUSG00000099470	9	13	8	8	7	7	9
ENSMUSG00000027351	2466	1417	2358	2179	2404	1557	1795
ENSMUSG00000027349	1259	831	1187	970	1083	1556	829
ENSMUSG00000027347	195	134	176	248	122	113	198
ENSMUSG00000040152	3530	2313	2960	5090	3054	5026	3069
ENSMUSG00000027344	6	3	2	3	41	2	6
ENSMUSG00000040133	29	23	23	35	49	45	47
ENSMUSG00000005102	605	286	369	489	538	635	368
ENSMUSG00000009549	1765	2502	1652	1518	1869	2126	2389
ENSMUSG00000040093	1290	1166	842	1026	1438	1095	2193
ENSMUSG00000040084	1811	815	1131	1396	576	1192	241
ENSMUSG00000074923	78	58	110	52	171	332	121
ENSMUSG00000040061	118	44	63	125	82	84	65
ENSMUSG00000074918	802	438	861	656	866	1123	697
ENSMUSG00000045838	404	340	370	276	589	542	494
ENSMUSG00000040035	101	22	43	71	55	94	35
ENSMUSG00000027331	1013	896	968	765	424	1041	191
ENSMUSG00000027332	2222	1379	1384	1867	2071	2434	1456
ENSMUSG00000040007	974	786	1288	1086	1017	1282	1246
ENSMUSG00000074916	713	309	510	705	660	702	426
ENSMUSG00000039983	532	611	412	392	499	591	506
ENSMUSG00000027324	131	49	81	90	85	133	47
ENSMUSG00000027326	632	267	588	564	292	319	41
ENSMUSG00000027323	541	405	472	310	240	812	62
ENSMUSG00000070730	811	808	834	717	751	1098	760
ENSMUSG00000046814	8	10	5	4	7	4	7
ENSMUSG00000034278	343	416	300	244	357	502	410
ENSMUSG00000055926	112	506	470	151	167	179	587
ENSMUSG00000081572	3	14	8	6	6	10	7
ENSMUSG00000068580	664	828	538	506	628	870	945
ENSMUSG00000027317	31	112	99	47	82	95	140
ENSMUSG00000027315	1460	2557	1687	1242	2561	2380	3948
ENSMUSG00000034226	8	15	10	3	28	17	40
ENSMUSG00000034216	873	962	905	846	895	1269	1134
ENSMUSG00000074912	31	92	67	16	59	105	129
ENSMUSG00000027314	501	611	761	418	591	771	963
[truncated: 17,245 more rows]

## Sheet: 17.5dpc.MFI.Analyzed
gene_symbol	ENSEMBL	KI_1	KI_2	KI_3	WT_1	WT_2	WT_3	baseMean	pvalue	padj	log2FoldChange	log2FoldChange.shrink
Gnai3	ENSMUSG00000000001	11.5321	11.298	11.1029	11.7981	11.7574	11.3479	2827.92	0.178325	0.483391	-0.333181	-0.112291
Cdc45	ENSMUSG00000000028	6.94361	6.91911	7.13402	7.04598	7.07128	6.66324	74.8738	0.776948	NA	0.0979151	0.0171381
H19	ENSMUSG00000000031	11.7877	12.2322	12.0446	11.5006	14.7051	12.4754	7921.93	0.0221718	0.264946	-1.50235	-0.0871999
Scml2	ENSMUSG00000000037	6.00002	5.62828	5.9674	6.22131	6.23886	5.7039	19.1982	0.394459	NA	-0.53918	-0.0320468
Apoh	ENSMUSG00000000049	5.62827	5.32503	5.71264	5.43985	7.56059	5.5321	28.4724	NA	NA	-2.68512	-0.0462028
Narf	ENSMUSG00000000056	9.4822	8.97608	8.78881	9.40954	9.24004	9.42639	549.904	0.337553	NA	-0.271893	-0.0689362
Cav2	ENSMUSG00000000058	10.4354	9.81458	10.1075	10.4314	10.2783	10.0968	1127.97	0.594338	0.798762	-0.140131	-0.037874
Klf6	ENSMUSG00000000078	11.1434	11.1263	10.749	11.2851	11.3112	10.8634	2129.55	0.538689	0.766115	-0.153982	-0.0446749
Scmh1	ENSMUSG00000000085	10.8775	10.3821	10.0671	10.1819	11.0331	10.4563	1435.23	0.715997	0.861201	-0.125277	-0.0220513
Cox5a	ENSMUSG00000000088	9.16157	9.5124	9.07218	8.90887	9.11507	8.9455	505.925	0.22388	NA	0.297297	0.099188
Tbx2	ENSMUSG00000000093	7.55588	7.58448	7.93087	7.3277	7.59919	7.00234	131.946	0.141093	NA	0.504373	0.103018
Tbx4	ENSMUSG00000000094	5.78306	6.00691	5.83111	5.89968	5.52691	5.81125	13.8688	0.563867	NA	0.366318	0.0215251
Ngfr	ENSMUSG00000000120	10.1993	9.57018	9.44794	10.1148	10.5114	8.87262	889.118	0.630301	NA	-0.218436	-0.023591
Wnt3	ENSMUSG00000000125	5.36789	5.52427	5.79347	5.30513	4.83621	5.84416	6.85917	0.731084	NA	0.430905	0.00676672
Wnt9a	ENSMUSG00000000126	8.36768	8.97291	8.74909	8.55717	8.35501	8.80213	347.204	0.59893	NA	0.155276	0.0354935
Fer	ENSMUSG00000000127	8.9711	9.12365	8.70069	9.72578	8.91703	8.90514	491.983	0.332947	NA	-0.326466	-0.0621418
Xpo6	ENSMUSG00000000131	10.1738	10.2018	10.3225	10.2106	10.2489	10.1171	1131.17	0.820664	0.921764	0.0427602	0.0178447
Tfe3	ENSMUSG00000000134	9.78493	10.0065	9.94506	9.77177	9.89386	9.88402	888.233	0.731569	NA	0.0678854	0.026804
Axin2	ENSMUSG00000000142	9.14663	10.1508	9.12383	9.99928	9.15583	10.0981	769.209	0.518665	NA	-0.268131	-0.0342585
Brat1	ENSMUSG00000000148	8.85321	8.8844	8.96294	8.86857	8.86358	8.69112	408.068	0.623954	NA	0.102494	0.0380502
Gna12	ENSMUSG00000000149	10.5004	11.0214	11.0207	10.4304	10.6838	10.4898	1621.28	0.173533	0.477453	0.339898	0.112345
Slc22a18	ENSMUSG00000000154	7.07086	8.16568	7.96308	7.47052	7.86407	7.48697	157.151	0.563615	NA	0.245942	0.0305618
Itgb2l	ENSMUSG00000000157	6.32778	5.32503	4.83621	5.6415	6.5173	6.4331	21.316	0.258397	NA	-1.309	-0.0229156
Igsf5	ENSMUSG00000000159	8.08696	6.67404	5.9674	7.7668	8.78084	7.57963	162.771	0.0939168	NA	-1.24774	-0.0538255
Pih1d2	ENSMUSG00000000167	6.2867	6.09535	5.9674	5.89968	6.05661	5.93613	21.3997	0.427314	NA	0.399606	0.0367791
Dlat	ENSMUSG00000000168	9.9672	9.80392	9.63339	9.85008	10.0934	9.75892	872.236	0.643174	NA	-0.106315	-0.0345372
Sdhd	ENSMUSG00000000171	10.7261	10.5793	10.4769	10.5308	10.9528	10.6073	1555.11	0.615279	0.80993	-0.11535	-0.0372655
Ccnd2	ENSMUSG00000000184	8.63457	8.25256	8.47997	8.95104	8.92699	8.38142	340.764	0.218318	NA	-0.36065	-0.0906939
Gpr107	ENSMUSG00000000194	10.6906	10.9483	10.8846	10.786	10.8219	10.8946	1776.43	0.956466	0.98423	0.0105993	0.00449793
Nalcn	ENSMUSG00000000197	6.2867	5.97556	5.90181	6.26634	6.34511	6.29844	27.1751	0.259487	NA	-0.53457	-0.0562402
Btbd17	ENSMUSG00000000202	5.48558	5.7191	5.66891	5.30513	5.32692	5.10141	5.67581	0.0571523	NA	1.84801	0.0499102
Slfn4	ENSMUSG00000000204	7.10352	6.56808	6.6785	7.06902	7.58002	6.83103	78.5878	0.158581	NA	-0.619052	-0.0778485
Scnn1g	ENSMUSG00000000216	6.91908	7.42262	6.64484	7.02252	7.48688	7.45465	94.9678	0.27923	NA	-0.451303	-0.0597633
Drp2	ENSMUSG00000000223	7.43525	6.83267	7.02481	7.0343	6.8015	6.94373	79.7548	0.408559	NA	0.303791	0.049418
Tspan32	ENSMUSG00000000244	6.54738	6.60444	7.17981	6.65525	7.05241	6.70735	62.6427	0.971003	NA	-0.0158221	-0.00170335
Lhx2	ENSMUSG00000000247	4.83621	5.32503	5.46063	5.37689	5.32692	5.21074	3.01306	0.93784	NA	-0.106429	-0.0013619
Clec2g	ENSMUSG00000000248	4.83621	5.11932	4.83621	5.49652	5.43578	5.10141	2.19433	0.0683232	NA	-3.41073	-0.0231413
Gmpr	ENSMUSG00000000253	9.76553	9.74198	9.94665	8.8935	10.1643	9.35981	776.211	0.474013	NA	0.268041	0.0420472
Mid2	ENSMUSG00000000266	9.39855	8.34433	8.60678	9.28102	9.50356	9.0913	491.692	0.175174	NA	-0.495038	-0.0870787
Trim25	ENSMUSG00000000275	10.6068	10.6817	10.4412	10.8698	11.1679	10.6304	1668.27	0.161189	0.463704	-0.337375	-0.120862
Dgke	ENSMUSG00000000276	8.41857	7.88806	7.96308	8.1373	8.43424	8.123	234.889	0.597896	NA	-0.156974	-0.0346073
Scpep1	ENSMUSG00000000278	11.4306	12.6917	12.156	12.1752	11.2319	12.594	4468.5	0.857706	0.938065	0.0783345	0.00935835
Mnt	ENSMUSG00000000282	9.50188	10.0096	9.75103	9.71186	9.2852	9.80027	772.494	0.549967	NA	0.164113	0.0422405
Itgb2	ENSMUSG00000000290	8.46769	9.02595	8.88186	9.23306	9.4092	8.72799	453.342	0.222649	NA	-0.382295	-0.0861167
Hddc2	ENSMUSG00000000295	7.69491	8.27865	8.04952	7.47052	7.84825	7.77435	181.358	0.19427	NA	0.408188	0.0933295
Tpd52l1	ENSMUSG00000000296	7.33045	6.78715	7.13402	7.02252	7.23008	6.72171	82.0773	0.704274	NA	0.146222	0.0213631
Pemt	ENSMUSG00000000301	7.63806	7.23893	7.47205	7.14664	7.43782	7.02506	110.193	0.284196	NA	0.348964	0.0715938
Cdh1	ENSMUSG00000000303	10.9205	9.882	8.74909	10.5249	12.0762	10.5756	1715.18	0.0476554	0.321914	-1.18481	-0.0832528
Cdh4	ENSMUSG00000000305	7.60131	6.38914	6.16724	6.5566	8.68128	6.27782	105.963	0.220723	NA	-1.08399	-0.0327392
Ckmt1	ENSMUSG00000000308	10.3823	9.591	7.87775	9.78844	11.1933	9.79399	1019.9	0.174735	0.477829	-0.858869	-0.0505011
Bcl6b	ENSMUSG00000000317	8.28778	8.37848	8.54478	8.53749	8.02727	8.18733	269.216	0.539417	NA	0.168949	0.0431118
Clec10a	ENSMUSG00000000318	8.54978	9.63176	10.1729	9.6161	10.3502	9.25147	781.017	0.628187	NA	-0.232633	-0.0226545
Alox12	ENSMUSG00000000320	8.67341	8.16568	8.73067	8.24841	8.43073	7.80007	277.495	0.190949	NA	0.429492	0.091338
NA	ENSMUSG00000000325	8.42687	9.16594	8.29115	8.75406	8.67538	8.99576	375.331	0.655084	NA	-0.152073	-0.0272217
Comt	ENSMUSG00000000326	11.1986	11.3243	11.1629	10.6979	11.3031	11.1433	2219.45	0.506352	0.746952	0.16407	0.0495537
Rtca	ENSMUSG00000000339	8.4515	8.33442	8.34076	8.15817	8.0732	8.14809	251.512	0.167144	NA	0.30212	0.121848
Dbt	ENSMUSG00000000340	8.55735	8.503	8.22395	8.59954	8.7248	8.34726	307.675	0.554914	NA	-0.152784	-0.0424218
Dazap2	ENSMUSG00000000346	12.0841	12.0846	11.854	12.036	12.1551	12.1585	4229.58	0.574196	0.786192	-0.107508	-0.0444106
Mcts1	ENSMUSG00000000355	9.29852	9.08889	9.15174	9.20599	9.21387	9.1318	525.675	0.992676	NA	-0.00186634	-0.000568726
Rem1	ENSMUSG00000000359	8.84396	9.29349	9.52671	8.637	8.7162	8.61798	450.609	0.0162569	NA	0.663084	0.35584
Rnf17	ENSMUSG00000000365	6.10469	6.15027	5.62246	5.99048	5.67824	5.5321	15.6153	0.327655	NA	0.682877	0.0338552
Trappc10	ENSMUSG00000000374	9.7057	9.3336	9.36697	9.94383	10.1282	9.75569	795.379	0.0380584	NA	-0.504999	-0.241162
Ccm2	ENSMUSG00000000378	9.91974	10.6971	10.7868	9.75491	9.8696	10.0422	1151.81	0.0328056	0.300626	0.654035	0.235083
Tbrg4	ENSMUSG00000000384	9.40693	9.44077	9.40918	9.21836	9.58271	9.27199	616.489	0.800601	NA	0.0561482	0.0190976
Tmprss2	ENSMUSG00000000385	11.0159	8.77918	7.93087	9.84691	11.8643	10.5992	1436.46	0.24869	0.551668	-1.22027	-0.0253694
Mx1	ENSMUSG00000000386	7.20694	7.21689	7.82955	7.66022	7.35699	7.42989	124.697	0.881334	NA	-0.0531132	-0.00856315
Fap	ENSMUSG00000000392	7.54039	7.53262	8.06145	8.29147	7.37205	7.54943	164.284	0.845229	NA	-0.0803909	-0.0101525
Ndufa9	ENSMUSG00000000399	9.37952	9.56808	9.56868	9.25484	9.56373	9.06016	625.091	0.37928	NA	0.216955	0.0667195
Egfl6	ENSMUSG00000000402	7.03736	6.72377	6.141	6.33061	8.01319	6.29844	71.9232	0.322431	NA	-0.739954	-0.0315792
Lck	ENSMUSG00000000409	6.68896	6.89094	6.74319	6.3096	7.07128	6.4511	55.9292	0.658281	NA	0.203555	0.0218009
Tssk3	ENSMUSG00000000411	5.42982	4.83621	5.46063	5.21964	4.83621	5.42594	2.86831	0.717463	NA	0.607585	0.00532768
Cttnbp2	ENSMUSG00000000416	7.63079	7.02604	6.84895	6.78983	7.73792	7.21369	101.288	0.779807	NA	-0.133752	-0.0130664
Galnt1	ENSMUSG00000000420	11.5046	11.8789	11.5479	11.915	11.3994	12.0498	3354.52	0.545298	0.769318	-0.163066	-0.0425275
Myf5	ENSMUSG00000000435	5.21322	4.83621	5.51918	5.10774	4.83621	5.21074	1.90586	0.421395	NA	1.54593	0.0100767
Mkrn2	ENSMUSG00000000439	8.21276	8.2152	8.08501	8.27726	8.27109	8.11284	239.221	0.788836	NA	-0.060956	-0.019703
Pparg	ENSMUSG00000000440	7.4098	8.18238	7.73538	7.5367	6.87986	7.13315	133.877	0.0391199	NA	0.828445	0.150417
Raf1	ENSMUSG00000000441	9.43996	8.63372	8.82398	9.32515	9.58742	8.95964	519.964	0.320171	NA	-0.336609	-0.0638113
Septin1	ENSMUSG00000000486	7.51683	8.20979	8.21332	7.19944	7.23008	7.6804	160.064	0.0258071	NA	0.829097	0.20548
Pdgfb	ENSMUSG00000000489	8.81901	8.91782	9.27358	8.80097	8.99956	8.57813	426.971	0.372438	NA	0.240103	0.0658482
Acvrl1	ENSMUSG00000000530	10.9917	11.2589	11.7481	10.876	11.0058	11.0236	2267.27	0.133211	0.436364	0.407469	0.123878
Tamalin	ENSMUSG00000000531	8.51517	8.77188	9.0186	8.0281	7.65514	8.19697	291.754	0.00153923	NA	0.959895	0.728192
Acvr1b	ENSMUSG00000000532	10.2675	9.61356	9.35503	10.005	10.7718	10.2342	1052.24	0.0880773	0.380069	-0.606794	-0.123021
Tom1l2	ENSMUSG00000000538	11.0152	11.3317	11.1718	11.0345	10.7178	11.4608	2202.33	0.779003	0.89755	0.0773186	0.0194916
Gpa33	ENSMUSG00000000544	5.85062	5.4653	5.46063	5.59651	6.56018	6.04611	16.8273	0.0545929	NA	-1.54997	-0.0586734
Zfp385a	ENSMUSG00000000552	10.0145	10.6314	11.0454	9.72923	9.56213	10.0262	1173.88	0.00819233	0.206668	0.880694	0.521078
Itga5	ENSMUSG00000000555	14.063	13.7857	14.3273	13.5084	13.2981	13.3749	13966.5	0.00333713	0.166403	0.681981	0.509548
Wdr77	ENSMUSG00000000561	8.89558	8.77553	9.10397	8.6914	8.96615	8.72468	411.52	0.533263	NA	0.148639	0.0467931
Adora3	ENSMUSG00000000562	5.74713	5.4653	5.71264	5.89968	5.48306	5.21074	8.69556	0.792385	NA	0.241087	0.00703348
Atp5pb	ENSMUSG00000000563	11.2862	11.372	11.3135	11.1499	11.5026	10.9897	2426.53	0.675449	0.844102	0.0961077	0.0315927
Sox9	ENSMUSG00000000567	8.8127	8.16568	7.30847	8.01097	8.98534	8.1026	268.29	0.616984	NA	-0.255724	-0.0222888
Hnrnpd	ENSMUSG00000000568	10.4557	10.4093	10.2714	10.4057	10.4764	10.4353	1304.48	0.74372	0.878329	-0.0610245	-0.0254548
Dynlt1c	ENSMUSG00000000579	7.42682	7.50594	7.73538	7.54475	7.13531	7.65235	129.987	0.664921	NA	0.139586	0.0274951
C1d	ENSMUSG00000000581	9.54426	9.76598	9.75103	9.5374	9.46826	9.65349	733.204	0.480401	NA	0.145624	0.0560508
Gm2a	ENSMUSG00000000594	12.9413	13.0642	13.451	12.8934	12.9062	13.0134	8473.38	0.310802	0.605838	0.231739	0.0815545
Krit1	ENSMUSG00000000600	9.9212	9.27042	9.13786	9.99355	9.75576	9.84504	769.597	0.172631	NA	-0.409693	-0.10093
Clcn4	ENSMUSG00000000605	10.4867	10.452	10.4412	10.5387	10.5752	10.5765	1404.44	0.540281	0.766271	-0.107595	-0.0478539
Sema4f	ENSMUSG00000000627	5.70951	5.94314	5.51918	5.72402	6.14158	5.74128	13.7961	0.506145	NA	-0.461135	-0.0228691
Hk2	ENSMUSG00000000628	8.83776	9.94479	8.95345	10.3485	9.19958	10.158	772.882	0.116639	NA	-0.693679	-0.0880487
Myo18a	ENSMUSG00000000631	10.4076	10.0003	9.99667	10.0444	11.2334	9.9854	1257.11	0.300477	0.598233	-0.413407	-0.0587908
Haao	ENSMUSG00000000673	6.02724	6.03728	6.02872	6.04653	5.96367	6.01977	20.3693	0.908991	NA	0.0546498	0.00548106
Cd52	ENSMUSG00000000682	7.60874	8.98871	8.78524	8.15817	8.49258	8.32549	297.256	0.505204	NA	0.287409	0.0345964
Abhd15	ENSMUSG00000000686	5.10318	5.57826	5.51918	5.49652	5.74364	5.42594	6.3061	0.548697	NA	-0.590408	-0.0147624
Hoxb6	ENSMUSG00000000690	9.55937	9.20973	8.37448	8.81736	9.7641	9.71634	584.367	0.346191	NA	-0.399322	-0.0514134
Loxl3	ENSMUSG00000000693	9.77526	10.4543	10.4835	10.5199	9.5461	10.8331	1235.41	0.746648	0.881014	-0.128125	-0.0174453
Kat2b	ENSMUSG00000000708	10.571	10.2909	10.1633	10.6979	10.4551	10.6721	1379.65	0.232667	0.540082	-0.270745	-0.0985529
Rab5b	ENSMUSG00000000711	11.5177	11.2986	11.3011	11.5638	11.3985	11.558	2729.23	0.488748	0.737781	-0.13519	-0.0547599
Dnmt3l	ENSMUSG00000000730	5.66999	5.67506	5.99854	5.37689	5.74364	5.7039	10.9493	0.443118	NA	0.563495	0.0252299
Aire	ENSMUSG00000000731	5.10318	5.11932	4.83621	5.10774	5.18402	5.10141	0.955975	0.692061	NA	-0.810157	-0.00484473
Icosl	ENSMUSG00000000732	7.80851	7.48786	7.74286	7.54475	8.35501	7.58707	167.438	0.497217	NA	-0.253997	-0.0393077
Spg7	ENSMUSG00000000738	10.8409	11.2046	11.3815	10.4896	10.8697	10.7585	1927.18	0.069586	0.359828	0.457874	0.180471
Sult5a1	ENSMUSG00000000739	7.27485	7.24982	8.26568	6.99864	6.41073	7.25221	112.009	0.0346242	NA	1.08653	0.111537
Rpl13	ENSMUSG00000000740	13.7462	14.518	14.5837	13.3991	13.5772	13.7393	16352.4	0.0105443	0.212942	0.753564	0.417267
Chmp1a	ENSMUSG00000000743	11.1762	11.6399	11.2974	11.0436	11.2844	11.2972	2467.13	0.452057	0.711004	0.175533	0.0581938
Rpa1	ENSMUSG00000000751	9.48418	9.86159	9.88987	9.62727	9.48181	9.43652	742.909	0.269526	NA	0.256838	0.0894171
Serpinf1	ENSMUSG00000000753	12.5852	12.8164	13.0167	12.3703	12.7403	11.8482	6187.82	0.128593	0.432231	0.456061	0.118982
Tubgcp3	ENSMUSG00000000759	9.55372	9.17426	9.20066	9.59541	9.51679	9.68271	651.652	0.189229	NA	-0.302744	-0.111979
Polr3d	ENSMUSG00000000776	9.07213	9.05326	9.06926	9.25484	9.19341	9.06278	500.645	0.55216	NA	-0.119265	-0.0466932
Tcf7	ENSMUSG00000000782	7.2558	6.93296	7.09861	6.67095	7.2548	6.5372	76.1485	0.364804	NA	0.38014	0.0493308
Ddx3x	ENSMUSG00000000787	12.6675	12.0996	11.875	12.6411	12.8793	12.5024	5672.23	0.133067	0.436249	-0.433352	-0.12116
Il12rb1	ENSMUSG00000000791	6.22203	6.97367	6.64484	6.57361	6.03419	6.64818	45.5715	0.474122	NA	0.381078	0.0313614
Slc5a5	ENSMUSG00000000792	5.74713	5.57826	5.93518	5.8673	6.18157	6.1212	17.1679	0.15394	NA	-0.845624	-0.0593683
Kcnn3	ENSMUSG00000000794	8.32829	7.26062	7.76504	8.66627	7.94061	7.82533	208.13	0.33972	NA	-0.425921	-0.0492846
Usp32	ENSMUSG00000000804	9.82296	9.23908	9.02767	9.92586	10.1485	9.69288	771.817	0.0677758	NA	-0.569122	-0.155695
Car4	ENSMUSG00000000805	11.1219	10.195	9.48786	11.7462	12.327	11.7344	2626.58	0.00029455	0.0849778	-1.58005	-1.29024
Txnrd3	ENSMUSG00000000811	7.93717	8.03062	7.76504	7.90972	8.48922	7.88653	206.181	0.405648	NA	-0.261864	-0.0552704
Fasl	ENSMUSG00000000817	5.88252	6.54949	5.71264	6.07341	5.26168	5.87588	18.6887	0.325947	NA	0.840255	0.0276566
Zfp512b	ENSMUSG00000000823	10.1453	9.30362	9.37646	9.92285	9.98938	9.83129	831.71	0.385342	NA	-0.271204	-0.057771
Dnajc5	ENSMUSG00000000826	11.2255	10.9595	10.7823	11.2626	11.539	11.102	2239.5	0.192206	0.499715	-0.319856	-0.108375
Tpd52l2	ENSMUSG00000000827	10.5663	10.8679	10.8788	10.3212	10.5287	10.5655	1533.4	0.148044	0.449292	0.313267	0.136464
Fmr1	ENSMUSG00000000838	9.96862	9.49261	9.29625	10.1042	10.0812	9.90313	859.219	0.10173	NA	-0.44499	-0.143379
Bcl11a	ENSMUSG00000000861	5.62827	5.39976	5.79347	5.89968	5.74364	6.16836	13.3901	0.137068	NA	-1.03504	-0.0527789
Il4	ENSMUSG00000000869	6.54738	6.5114	6.78961	6.80393	6.66759	7.27107	61.0185	0.185936	NA	-0.541315	-0.0767945
Pxmp4	ENSMUSG00000000876	8.97674	9.41997	9.42527	8.83678	9.00191	8.92834	499.95	0.101552	NA	0.404127	0.151059
Dlg3	ENSMUSG00000000881	8.9045	8.45358	8.56991	8.52155	9.13022	8.37296	356.449	0.837497	NA	-0.0673835	-0.0125809
Gnb1l	ENSMUSG00000000884	6.59643	7.18313	7.04987	6.68644	7.12635	6.93168	72.8749	0.884118	NA	0.0581424	0.00802896
Dbh	ENSMUSG00000000889	5.36789	4.83621	5.1172	4.83621	5.18402	5.29428	1.59722	0.941948	NA	0.141976	0.000953816
Mmp11	ENSMUSG00000000901	11.0456	13.0311	12.4587	11.8498	9.79968	13.566	5413.72	0.960539	0.985845	-0.0529809	-0.00192688
Smarcb1	ENSMUSG00000000902	10.1315	10.7936	10.7269	9.95421	10.0222	10.2698	1253.19	0.0621103	0.345542	0.513472	0.180538
Vpreb3	ENSMUSG00000000903	5.48558	5.83837	5.75406	5.79871	5.32692	5.7039	9.89476	0.753323	NA	0.251292	0.00948505
Hip1r	ENSMUSG00000000915	10.4283	10.0567	9.80818	10.2229	11.0423	10.4191	1278.96	0.117581	0.417165	-0.506465	-0.117727
Nsun5	ENSMUSG00000000916	7.96039	8.07908	8.33097	7.90972	7.80516	8.01247	206.683	0.290286	NA	0.274892	0.0810541
Top1mt	ENSMUSG00000000934	7.36629	8.20979	7.96943	7.45346	7.17056	7.41313	147.459	0.0469008	NA	0.725024	0.160592
Hoxa10	ENSMUSG00000000938	12.0654	12.8489	12.1608	12.3339	11.3338	12.6776	5032.64	0.641191	0.821889	0.186342	0.0277278
Hoxa4	ENSMUSG00000000942	5.29731	5.57826	5.32138	5.21964	5.43578	5.42594	4.30073	0.836578	NA	0.214515	0.00489469
NA	ENSMUSG00000000948	5.91333	4.83621	5.32138	5.68388	5.67824	5.77701	8.78011	0.525008	NA	-0.701407	-0.0139973
Mmp14	ENSMUSG00000000957	13.8538	15.4319	15.0601	14.3797	13.1604	15.208	26858.2	0.403609	0.677349	0.44847	0.0367932
Slc7a7	ENSMUSG00000000958	8.372	8.58035	8.45769	8.46846	8.72765	8.40236	308.817	0.739237	NA	-0.0800145	-0.0239651
Oxa1l	ENSMUSG00000000959	9.87669	10.1634	10.2118	9.68718	9.85406	9.8236	931.846	0.139303	0.442438	0.318945	0.13471
Heatr6	ENSMUSG00000000976	8.80319	8.43979	8.46665	8.81736	8.86358	8.70127	358.349	0.305221	NA	-0.247601	-0.0807862
Ccl3	ENSMUSG00000000982	5.42982	5.90955	6.02872	5.68388	6.09998	5.7039	14.3779	0.91142	NA	-0.0823401	-0.00350658
Wfdc18	ENSMUSG00000000983	6.84254	5.80048	5.46063	5.30513	6.25729	6.09679	23.2884	0.563627	NA	0.566488	0.0144023
Ilf2	ENSMUSG00000001016	9.759	9.89879	9.8564	9.59161	9.74598	9.58595	801.631	0.284794	NA	0.20926	0.0900327
Chtop	ENSMUSG00000001017	10.854	11.1213	10.9558	10.8698	10.9338	10.9351	1918.29	0.716637	0.861714	0.0699048	0.0283132
Snapin	ENSMUSG00000001018	9.998	10.3987	9.97656	10.1552	9.80643	10.4191	1074.43	0.968257	0.989071	-0.0109804	-0.00256973
S100a4	ENSMUSG00000001020	5.36789	5.39976	5.32138	4.83621	4.83621	5.10141	2.09459	0.0485238	NA	3.52757	0.0272705
S100a3	ENSMUSG00000001021	5.48558	5.39976	5.1172	5.37689	5.18402	4.83621	2.85253	0.488147	NA	1.00706	0.0117031
S100a5	ENSMUSG00000001023	5.21322	5.32503	5.57279	4.83621	4.83621	5.10141	2.30837	0.0431369	NA	3.67489	0.0269451
S100a6	ENSMUSG00000001025	14.3058	14.9627	15.2817	13.7138	13.7732	13.7485	22145.8	8.7968e-05	0.0716951	1.16258	0.995693
Scn4a	ENSMUSG00000001027	6.10469	5.23596	5.23297	5.21964	6.03419	5.77701	10.5656	0.764688	NA	-0.341818	-0.00635235
Icam2	ENSMUSG00000001029	8.03877	8.58035	8.90503	7.97016	8.1133	8.07144	265.864	0.0665317	NA	0.597353	0.15295
Mapk7	ENSMUSG00000001034	9.50384	9.6714	9.75467	9.35234	9.2716	9.56948	683.453	0.232542	NA	0.263382	0.100541
Epn2	ENSMUSG00000001036	10.4926	10.9058	10.7956	10.946	10.1601	11.1925	1709.02	0.784703	0.900092	-0.0901281	-0.0159795
B9d1	ENSMUSG00000001039	7.80208	8.48523	8.72696	8.0167	7.74365	7.6804	226.616	0.0502848	NA	0.700157	0.153806
Sec24b	ENSMUSG00000001052	10.2537	10.0447	9.9982	10.3884	10.5197	10.2203	1160.4	0.174092	0.477513	-0.291488	-0.119896
N4bp3	ENSMUSG00000001053	8.43101	9.22314	9.38589	8.45172	8.84268	8.3772	403.706	0.111024	NA	0.564052	0.115231
Rmnd5b	ENSMUSG00000001054	10.1726	10.2259	10.1259	9.70309	10.3316	10.0248	1049.12	0.580572	0.789466	0.139417	0.0403011
Nhp2	ENSMUSG00000001056	9.58358	10.3532	10.2853	9.43942	9.78474	9.65869	895.078	0.0881189	NA	0.508562	0.138797
Vps9d1	ENSMUSG00000001062	9.21983	8.94725	9.2837	8.93312	9.14522	8.92546	486.788	0.46541	NA	0.169275	0.0560888
Zfp276	ENSMUSG00000001065	8.65589	7.80372	8.00078	8.37829	8.27109	8.4594	258.346	0.551226	NA	-0.20228	-0.0365703
Mfsd10	ENSMUSG00000001082	9.87216	10.489	10.4558	9.89079	9.93258	10.142	1082.84	0.228851	0.537241	0.321729	0.0937168
Luzp1	ENSMUSG00000001089	10.6204	10.3011	10.2726	10.8674	10.7998	10.6091	1491	0.096901	0.390602	-0.369335	-0.159262
Slc13a2	ENSMUSG00000001095	7.63806	7.65074	6.97319	7.98194	8.82946	7.79369	189.33	0.0167718	NA	-1.05596	-0.179852
Kctd10	ENSMUSG00000001098	10.5719	10.1731	10.2878	10.6997	10.5172	10.5224	1364.5	0.284693	0.583527	-0.237234	-0.0874001
Poldip2	ENSMUSG00000001100	10.1441	10.2152	10.3213	9.80492	10.1	10.0032	1046.62	0.196712	0.501118	0.267381	0.112614
Ift20	ENSMUSG00000001105	10.0077	10.5477	10.6703	9.73784	9.91522	9.89728	1098.44	0.0204769	0.256852	0.613835	0.317904
Col6a1	ENSMUSG00000001119	14.8815	14.0124	15.0125	14.8333	14.7908	13.7202	25075.4	0.671635	0.843732	0.167651	0.02362
Pcbp3	ENSMUSG00000001120	8.01682	8.0611	8.17	7.56863	7.93064	7.72817	189.616	0.105036	NA	0.421355	0.145127
Lgals9	ENSMUSG00000001123	10.8223	11.7989	11.6427	11.2086	10.8958	10.9337	2409.72	0.13717	0.440398	0.471706	0.114039
Araf	ENSMUSG00000001127	10.5784	10.6962	10.5352	10.6201	10.6543	10.9157	1574.9	0.508935	0.74803	-0.135979	-0.0519202
Cfp	ENSMUSG00000001128	8.60565	9.85127	10.4047	9.72578	9.89006	9.24917	789.481	0.729432	NA	0.16131	0.0169101
Timp1	ENSMUSG00000001131	10.0577	10.9427	10.9754	9.98634	9.74035	10.2458	1298.75	0.0250548	0.276059	0.74269	0.270023
Uxt	ENSMUSG00000001134	7.27485	7.50594	7.60998	6.94952	7.08062	7.14349	103.646	0.0441473	NA	0.596596	0.204082
Cnnm3	ENSMUSG00000001138	8.77102	9.11791	9.01252	8.9658	8.84794	9.17362	452.356	0.897325	NA	-0.0311828	-0.00913109
Lman2l	ENSMUSG00000001143	8.99911	9.23643	8.95978	9.07058	9.22802	9.2048	501.046	0.613519	NA	-0.110264	-0.0381327
Mcm3ap	ENSMUSG00000001150	9.7057	9.41297	9.63339	9.55309	9.58114	9.45855	699.238	0.766986	NA	0.0621077	0.0227863
Pcnt	ENSMUSG00000001151	8.92802	8.68127	8.6969	8.95992	9.03451	8.98198	418.038	0.251285	NA	-0.247118	-0.0960532
Ftcd	ENSMUSG00000001155	5.85062	5.52427	5.51918	5.43985	7.29503	5.66461	24.6203	0.0399378	NA	-2.10525	-0.0453166
Mxd1	ENSMUSG00000001156	9.25971	8.32944	8.15896	8.59574	8.40236	8.7607	341.631	0.820255	NA	0.0881496	0.0131447
Gmcl1	ENSMUSG00000001157	9.16652	8.87762	8.66231	9.03743	9.41451	9.12931	480.77	0.233732	NA	-0.318148	-0.0920604
Snrnp27	ENSMUSG00000001158	8.90746	9.54692	9.51388	8.89659	8.83477	9.04433	514.433	0.0948281	NA	0.468355	0.145901
Oas1c	ENSMUSG00000001166	6.68896	7.07639	6.8047	6.77557	6.91203	6.86971	66.0888	0.955799	NA	0.0189167	0.0034733
Oas1h	ENSMUSG00000001168	5.21322	4.83621	5.23297	5.49652	5.64332	5.66461	4.84691	0.0263952	NA	-2.57839	-0.0511146
Ocrl	ENSMUSG00000001173	9.70909	9.08006	9.06339	9.70309	9.83967	9.46649	672.457	0.184496	NA	-0.390395	-0.10018
Calm1	ENSMUSG00000001175	13.1214	13.1143	13.295	13.1035	13.1879	12.7469	8748.84	0.48197	0.731833	0.155259	0.0549637
Agpat3	ENSMUSG00000001211	10.5931	11.0873	11.0528	10.6713	10.7677	10.7641	1769.64	0.394691	0.669252	0.198891	0.0640888
Slc26a3	ENSMUSG00000001225	5.36789	4.83621	5.32138	5.30513	6.16176	5.62315	7.46697	0.0444468	NA	-2.38238	-0.0401619
Sema6b	ENSMUSG00000001227	8.31492	8.8222	9.10397	8.2581	8.39157	8.33424	326.124	0.0825035	NA	0.528199	0.146855
Uhrf1	ENSMUSG00000001228	7.92541	7.59294	8.06145	7.80059	8.52582	7.08021	184.984	0.889697	NA	-0.0658204	-0.00637504
Dpp9	ENSMUSG00000001229	9.90799	9.66553	9.94506	9.96451	10.1485	9.64303	892.453	0.701592	NA	-0.0944962	-0.027585
Ramp2	ENSMUSG00000001240	10.2824	10.9386	11.1954	9.86431	9.82381	10.0853	1356.5	0.0014738	0.111181	0.965871	0.737532
Lsr	ENSMUSG00000001247	8.63815	6.7716	6.46089	8.29147	9.57325	7.86845	264.621	0.0713405	NA	-1.36814	-0.056657
Gramd1a	ENSMUSG00000001248	10.7394	10.6602	11.0842	10.5485	10.2705	10.7365	1599.7	0.202427	0.508775	0.319971	0.0987927
Hpn	ENSMUSG00000001249	7.37511	7.18313	6.78961	7.36483	9.05734	7.3876	162.246	0.0174327	NA	-1.3936	-0.108897
Gabrg1	ENSMUSG00000001260	5.10318	5.11932	4.83621	5.21964	4.83621	5.21074	1.00839	0.688026	NA	-0.903577	-0.00440716
Ckb	ENSMUSG00000001270	13.2029	13.781	14.5903	12.9894	12.672	12.6797	11508.3	0.00143491	0.111181	1.18936	0.903392
Sp1	ENSMUSG00000001280	10.3695	9.79677	9.90959	10.5852	10.4915	10.3714	1189.34	0.0709543	0.361158	-0.458652	-0.176099
Itgb7	ENSMUSG00000001281	7.54816	9.06225	8.43506	8.28202	7.73792	8.19216	259.958	0.31415	NA	0.465729	0.0503492
Myg1	ENSMUSG00000001285	8.79041	9.17977	9.28622	8.54145	8.60255	8.79899	420.278	0.0506136	NA	0.506799	0.206553
Rarg	ENSMUSG00000001288	10.2721	10.6573	10.5309	10.2131	10.1779	10.5177	1300.55	0.412613	0.68229	0.192282	0.0631875
Pfdn5	ENSMUSG00000001289	10.6347	11.6797	11.5923	10.4014	10.4637	10.8021	2028.01	0.0143171	0.240945	0.83003	0.376822
Efnb2	ENSMUSG00000001300	10.1188	10.2378	10.0568	10.2545	10.0599	10.2108	1086.7	0.841214	0.930948	-0.0394048	-0.0152874
Rrp15	ENSMUSG00000001305	8.24136	8.33442	8.12531	8.09463	8.40236	8.158	245.929	0.958404	NA	0.0128386	0.00389235
Rnd2	ENSMUSG00000001313	7.89558	9.17426	8.74543	7.92202	7.7607	8.28544	281.69	0.0476499	NA	0.825028	0.132852
Srr	ENSMUSG00000001323	8.02784	7.86745	7.71272	7.98194	7.58644	7.91029	178.077	0.854402	NA	0.0519111	0.0125153
Sync	ENSMUSG00000001333	9.08787	7.92175	8.36971	8.77099	8.53564	8.12805	312.774	0.908016	NA	0.0471215	0.00635419
Fndc5	ENSMUSG00000001334	7.07086	7.27133	7.43529	7.02252	6.66759	6.33858	78.7126	0.0285752	NA	0.890184	0.168958
Acp5	ENSMUSG00000001348	9.17881	9.10057	8.91158	8.992	9.51843	9.01485	506.005	0.595794	NA	-0.14276	-0.0366637
Cnn1	ENSMUSG00000001349	15.0107	15.2856	16.0925	14.6746	14.7905	14.3549	36322.2	0.00633694	0.191277	0.922393	0.602803
Fbxo9	ENSMUSG00000001366	9.38377	9.16594	9.09824	9.39218	9.56054	9.25835	582.491	0.366315	NA	-0.205443	-0.0709824
Vps50	ENSMUSG00000001376	8.82842	8.76454	8.51921	8.93011	9.13022	8.9792	412.843	0.131216	NA	-0.345707	-0.135869
Hars	ENSMUSG00000001380	9.89466	10.1936	9.9982	9.75321	9.86702	9.86616	923.013	0.293475	0.592082	0.216452	0.0876113
Zmat2	ENSMUSG00000001383	9.98548	10.5927	10.379	9.94234	9.88624	10.3787	1135.46	0.344791	0.632632	0.26652	0.068487
Ube2c	ENSMUSG00000001403	7.71564	8.18238	8.58641	7.87217	8.46543	7.31708	218.207	0.505095	NA	0.298533	0.0338263
Smg5	ENSMUSG00000001415	10.7419	10.6553	10.7306	10.4472	10.6991	10.5177	1534.9	0.419654	0.685736	0.156515	0.0640052
Cct3	ENSMUSG00000001416	11.487	11.7303	11.7581	11.291	11.6127	11.2715	2916.63	0.22484	0.533142	0.268022	0.103141
Glmp	ENSMUSG00000001418	11.4126	12.4596	12.1687	11.7841	11.5922	12.055	3915.09	0.432122	0.696232	0.257758	0.050714
Mef2d	ENSMUSG00000001419	10.8246	10.7415	10.478	11.0934	10.9455	11.1115	1830.21	0.0747749	0.365435	-0.374288	-0.177167
Tmem79	ENSMUSG00000001420	7.30294	6.2762	6.21784	6.50406	7.61182	6.77756	68.3996	0.378739	NA	-0.570459	-0.0321545
Snd1	ENSMUSG00000001424	11.3054	11.6802	11.5759	11.3533	11.8412	11.0969	2833.29	0.814498	0.919101	0.0659632	0.0167429
Col18a1	ENSMUSG00000001435	11.4889	11.1601	11.9044	11.4222	11.0922	10.8828	2578.41	0.162915	0.465187	0.409385	0.114863
Slc19a1	ENSMUSG00000001436	7.58633	7.78916	7.91118	7.61518	7.79968	7.29886	151.995	0.435279	NA	0.239105	0.0526747
Kpnb1	ENSMUSG00000001440	11.9431	11.4957	11.4798	11.8629	12.0972	11.6681	3450.03	0.352791	0.639903	-0.234509	-0.0774559
Npepps	ENSMUSG00000001441	10.876	10.6553	10.4725	10.8923	10.8112	11.1402	1754.57	0.214757	0.521591	-0.286173	-0.103588
Tbx21	ENSMUSG00000001444	5.48558	5.7608	5.75406	5.6415	5.71163	5.36441	8.97226	0.681002	NA	0.318885	0.0128047
Mrpl10	ENSMUSG00000001445	9.01566	9.43848	9.23758	8.92709	9.00662	9.159	508.98	0.338467	NA	0.228433	0.0750364
Cyp51	ENSMUSG00000001467	9.14913	9.74198	9.00335	9.23793	10.2179	9.45258	682.845	0.292087	NA	-0.395615	-0.0622216
Tcf25	ENSMUSG00000001472	12.1915	12.1943	12.1856	11.9946	12.1933	12.1625	4504.88	0.69072	0.851246	0.0718902	0.0316763
Tubb6	ENSMUSG00000001473	11.7565	12.1491	12.5777	11.4533	11.4728	11.2109	3631.7	0.00331182	0.166403	0.829525	0.597044
Def8	ENSMUSG00000001482	9.20067	9.28072	9.12946	9.05686	9.34946	9.01755	523.227	0.786437	NA	0.0609697	0.020376
Meox1	ENSMUSG00000001493	8.20794	8.0611	8.67007	8.30554	7.92563	7.95091	241.887	0.299691	NA	0.323508	0.0717018
Irx2	ENSMUSG00000001504	4.83621	5.11932	5.39557	5.30513	5.08245	5.10141	1.71644	0.922139	NA	0.171991	0.00138505
Col1a1	ENSMUSG00000001506	17.0249	16.92	17.581	16.9321	17.6294	15.8743	140159	0.605077	0.803293	0.225377	0.0268928
Itga3	ENSMUSG00000001507	11.1066	11.2267	10.9574	10.9137	11.6607	10.7365	2187.06	0.841927	0.931198	-0.0624379	-0.0122649
Sgca	ENSMUSG00000001508	6.17666	5.83837	6.91944	6.14998	5.86054	5.77701	27.4105	0.112709	NA	1.07603	0.0575314
Dlx3	ENSMUSG00000001510	5.53665	5.23596	4.83621	5.30513	4.83621	5.21074	2.34243	0.616093	NA	0.896823	0.00688822
Foxm1	ENSMUSG00000001517	7.57878	6.97367	7.4538	7.63788	7.72059	6.88234	117.961	0.736126	NA	-0.144149	-0.0171214
Itfg2	ENSMUSG00000001518	8.02234	8.55503	8.29619	7.83358	7.78865	8.28092	230.953	0.209557	NA	0.394177	0.0893307
Nrip2	ENSMUSG00000001520	6.65888	7.34404	7.44458	7.24022	6.34511	7.57963	92.6979	0.908746	NA	0.0633307	0.00494996
Tulp3	ENSMUSG00000001521	9.34505	9.3336	9.43891	9.29744	9.16216	9.40591	589.155	0.663911	NA	0.0892063	0.0337827
Gtf2h4	ENSMUSG00000001524	8.13863	8.96334	8.8481	8.05621	8.24732	8.20655	296.546	0.0580112	NA	0.614813	0.163613
Tubb5	ENSMUSG00000001525	12.9973	13.3834	13.6439	12.8475	12.9994	12.6635	8894.55	0.0406399	0.309707	0.525636	0.229772
Ell2	ENSMUSG00000001542	9.49404	8.63774	8.51921	9.68896	10.3185	9.54535	666.86	0.00872146	NA	-1.02152	-0.530853
Jup	ENSMUSG00000001552	11.534	11.7521	11.5718	10.9236	11.9197	11.1973	2880.42	0.49577	0.742103	0.216274	0.0444906
Fkbp10	ENSMUSG00000001555	10.9043	11.0696	11.4571	10.5766	10.5815	10.2354	1800.37	0.00563923	0.191277	0.71158	0.492454
Klhl10	ENSMUSG00000001558	5.29731	5.39976	5.62246	4.83621	5.32692	5.42594	4.03845	0.439058	NA	0.958077	0.0153308
Nom1	ENSMUSG00000001569	9.27582	9.11215	8.88519	9.21342	9.22601	9.38723	528.979	0.396326	NA	-0.19571	-0.0656252
Ergic1	ENSMUSG00000001576	11.0517	10.9427	10.8053	10.9841	11.134	11.0142	1980.18	0.564043	0.779086	-0.111973	-0.0453698
Tnk1	ENSMUSG00000001583	7.60131	6.2762	5.86717	6.87217	7.57357	7.08021	79.3699	0.386548	NA	-0.622373	-0.0286792
Acap1	ENSMUSG00000001588	7.05979	7.47872	7.17981	7.2798	7.02357	7.26167	97.6844	0.790532	NA	0.085481	0.0168024
Tcea3	ENSMUSG00000001604	6.91908	6.5306	7.60175	6.73181	7.52757	6.4331	80.5745	0.773025	NA	0.168622	0.0116631
Ifrd1	ENSMUSG00000001627	9.21983	9.79856	9.32594	9.332	9.16847	9.49971	622.837	0.600129	NA	0.142516	0.0368683
Stk38l	ENSMUSG00000001630	9.30526	9.06225	9.22975	9.2452	8.93934	9.04962	510.206	0.557046	NA	0.132427	0.0450916
Brpf1	ENSMUSG00000001632	9.43588	9.25483	9.1655	9.34559	9.53802	9.40384	602.307	0.470577	NA	-0.154447	-0.0564669
Akr1b3	ENSMUSG00000001642	11.4865	11.1972	10.9279	10.3796	11.2815	10.6348	2039.42	0.198655	0.504019	0.416165	0.0838296
Hoxc11	ENSMUSG00000001656	5.58399	6.2762	6.72733	6.65525	5.64332	5.7039	27.8097	0.628933	NA	0.415423	0.013653
Hoxc8	ENSMUSG00000001657	6.46086	5.7608	5.62246	5.54841	6.36188	5.7039	18.974	0.805409	NA	0.206429	0.00722834
Hoxc6	ENSMUSG00000001661	7.43525	6.20244	6.81962	6.59038	6.62841	7.13315	66.351	0.74785	NA	0.180823	0.0134161
Gstt1	ENSMUSG00000001663	8.03332	8.19341	8.26568	7.60753	7.62433	8.01247	198.38	0.0657175	NA	0.511975	0.175197
Gstt3	ENSMUSG00000001665	7.63806	7.81814	7.85041	7.56863	7.65514	7.88653	160.661	0.76435	NA	0.0803842	0.0209658
Ddt	ENSMUSG00000001666	5.48558	5.97556	5.79347	5.37689	5.08245	5.96484	10.163	0.499996	NA	0.699306	0.0158149
Tat	ENSMUSG00000001670	6.42439	6.20244	5.71264	5.6415	6.57414	6.27782	27.2573	0.797602	NA	-0.181202	-0.00853443
Marveld3	ENSMUSG00000001672	7.88954	7.03881	6.37844	7.17857	8.66647	7.6804	149.403	0.119043	NA	-0.991815	-0.0591541
Ddx18	ENSMUSG00000001674	9.33191	9.38938	9.0575	9.30905	9.57483	9.19288	582.508	0.64798	NA	-0.111083	-0.0333251
Ubl3	ENSMUSG00000001687	10.6249	10.4383	10.2965	10.6032	10.8574	10.5838	1471.71	0.281386	0.580417	-0.236159	-0.0868929
Gramd3	ENSMUSG00000001700	8.99076	8.88777	8.40276	8.99776	9.37692	8.85456	437.895	0.244941	NA	-0.350008	-0.0831882
Eef1e1	ENSMUSG00000001707	8.19337	8.35417	8.15341	8.24841	8.30985	8.00147	242.694	0.83259	NA	0.0520972	0.0155534
Akt1	ENSMUSG00000001729	11.8941	12.2903	12.3412	11.9139	12.0395	11.9389	4276.1	0.306309	0.603027	0.226392	0.084049
Cldn15	ENSMUSG00000001739	9.55937	8.62158	9.20333	8.42194	8.70175	8.83013	436.703	0.0815677	NA	0.582632	0.135917
Il16	ENSMUSG00000001741	8.29234	8.28381	8.66231	8.00521	8.15229	7.97361	249.472	0.0775291	NA	0.456702	0.168197
Tcirg1	ENSMUSG00000001750	10.4231	10.8882	11.0579	10.4068	10.1738	10.8754	1575.29	0.309543	0.604858	0.309159	0.0684282
Naglu	ENSMUSG00000001751	11.1459	12.8463	12.3981	11.8039	10.6195	12.1728	4075.38	0.211963	0.519174	0.630749	0.0593984
Coasy	ENSMUSG00000001755	8.87455	9.4815	9.45467	9.14766	9.13237	9.22131	546.112	0.600872	NA	0.140906	0.0370019
Smo	ENSMUSG00000001761	10.6785	10.4198	10.7149	10.4906	10.3785	10.4303	1416.64	0.364554	0.649794	0.183559	0.074196
Tspan33	ENSMUSG00000001763	8.71462	8.81512	8.09083	8.40029	9.46656	8.31226	362.744	0.498668	NA	-0.292686	-0.034989
Crnkl1	ENSMUSG00000001767	8.85628	9.14917	8.98484	8.96286	9.0414	8.88156	450.392	0.847042	NA	0.0422896	0.0146716
Rin2	ENSMUSG00000001768	10.5198	11.1141	10.6837	10.8548	10.5023	11.3099	1805.13	0.661889	0.83657	-0.136375	-0.0282066
Folh1	ENSMUSG00000001773	5.21322	4.83621	4.83621	5.10774	5.38419	5.10141	1.35263	0.439496	NA	-1.61986	-0.0091709
Chordc1	ENSMUSG00000001774	9.69377	9.53407	9.45018	9.90614	9.94852	9.86466	801.996	0.0651003	NA	-0.367664	-0.193207
Rtcb	ENSMUSG00000001783	10.5475	10.735	10.6645	10.3406	10.8677	10.4119	1502.02	0.699262	0.855319	0.0945413	0.0258187
Pwp1	ENSMUSG00000001785	8.93384	8.61751	8.63877	8.93011	9.11941	8.5409	394.193	0.552857	NA	-0.165628	-0.0408543
Fbxo7	ENSMUSG00000001786	8.5345	8.65769	8.36013	8.42624	8.66647	8.55217	316.566	0.883539	NA	-0.0345541	-0.010564
Capns1	ENSMUSG00000001794	12.7526	13.659	13.8148	12.5546	12.4405	12.763	8738.47	0.00616468	0.191277	0.892568	0.581561
Lrp3	ENSMUSG00000001802	8.81901	8.76086	9.16276	8.82061	8.60566	8.61798	393.575	0.268977	NA	0.273703	0.0877373
Folr1	ENSMUSG00000001827	9.65035	9.17426	8.28102	8.74037	10.9613	9.18087	726.696	0.144164	NA	-0.893241	-0.0575214
Clpb	ENSMUSG00000001829	8.65589	9.13505	9.26849	8.6914	8.90449	8.61441	422.435	0.226259	NA	0.338494	0.0920496
Septin7	ENSMUSG00000001833	11.9853	11.6846	11.6059	11.9509	12.1734	11.7899	3706.74	0.352252	0.639903	-0.215241	-0.0763441
Zdhhc4	ENSMUSG00000001844	9.12392	9.46354	9.36697	8.93912	8.92202	9.0913	518.582	0.0954217	NA	0.374538	0.160432
Rac1	ENSMUSG00000001847	12.3046	12.289	12.2579	12.2552	12.3558	12.25	4936.72	0.981821	0.994377	-0.00393022	-0.00165635
Nup214	ENSMUSG00000001855	9.00188	9.09182	8.99104	9.07331	9.13881	8.89045	468.448	0.960466	NA	-0.0104705	-0.00360063
Aif1l	ENSMUSG00000001864	10.8254	11.6014	9.93387	11.1589	11.5946	10.9993	2164.27	0.428685	0.694307	-0.340603	-0.0413365
Cpa3	ENSMUSG00000001865	9.44404	7.92175	9.69909	9.26918	8.87649	7.53408	452.132	0.369785	NA	0.533634	0.0363306
Ltbp1	ENSMUSG00000001870	10.2362	10.1125	10.0657	10.4876	10.4326	10.2002	1173.39	0.224903	0.533142	-0.250146	-0.104922
Ugp2	ENSMUSG00000001891	11.5591	12.3105	11.9727	12.2198	11.1783	12.6926	4247.04	0.660677	0.835573	-0.180395	-0.0232309
Trmt1	ENSMUSG00000001909	9.8827	10.1494	10.3003	9.64386	9.81314	9.87363	940.116	0.114004	0.414084	0.360868	0.147959
Nacc1	ENSMUSG00000001910	11.246	11.1992	11.4227	11.0512	11.1943	11.1384	2317.31	0.381394	0.6591	0.167263	0.070797
Nfix	ENSMUSG00000001911	11.4691	11.6957	12.0051	11.6286	11.0944	11.3912	2993.36	0.175273	0.478653	0.359126	0.110258
Slc1a5	ENSMUSG00000001918	12.0971	11.902	12.1339	11.8921	12.2723	11.7958	4110.62	0.840964	0.930948	0.0466208	0.0150062
Uba1	ENSMUSG00000001924	12.1112	12.3083	12.319	12.1331	12.2351	11.9744	4600.12	0.503697	0.746016	0.132656	0.0505451
Vwf	ENSMUSG00000001930	9.40693	9.90046	10.2915	10.2557	9.57483	10.546	1005.05	0.439192	0.700038	-0.284074	-0.0457237
Siae	ENSMUSG00000001942	8.74806	8.91782	8.63877	9.19351	8.87134	9.00124	424.338	0.220959	NA	-0.287391	-0.101017
Vsig2	ENSMUSG00000001943	7.23647	7.26062	7.25635	7.28952	6.92257	7.3876	98.7229	0.858281	NA	0.0566054	0.0114141
Esam	ENSMUSG00000001946	10.159	10.452	10.6273	9.9689	9.88751	10.2085	1153.3	0.0844332	0.376926	0.416782	0.167166
Spa17	ENSMUSG00000001948	6.19959	6.36744	6.61023	6.1743	5.83278	6.04611	28.9274	0.0802267	NA	0.85748	0.0921493
Fam50a	ENSMUSG00000001962	9.89912	10.3495	10.3954	9.73096	9.81314	10.1383	1024.12	0.189151	0.496093	0.343995	0.105705
Emd	ENSMUSG00000001964	10.2892	10.3713	10.5676	10.1108	10.1011	10.0917	1174.99	0.097014	0.390667	0.327818	0.161369
Taco1	ENSMUSG00000001983	7.45196	7.17168	7.16851	7.47897	7.83224	7.24268	117.937	0.263123	NA	-0.378695	-0.0733477
Grik3	ENSMUSG00000001985	5.36789	5.32503	5.32138	5.54841	5.08245	5.10141	3.23368	0.83943	NA	0.260806	0.00388752
Gria3	ENSMUSG00000001986	8.49163	8.10854	8.37448	8.88109	8.76703	8.18248	306.131	0.249707	NA	-0.36058	-0.0800627
Npas1	ENSMUSG00000001988	6.00002	5.39976	5.39557	5.59651	5.83278	5.57914	9.73772	0.929085	NA	-0.0765906	-0.00242494
Sipa1l2	ENSMUSG00000001995	9.11883	9.5533	9.10682	9.54527	9.28133	9.68101	618.923	0.327804	NA	-0.25781	-0.0727659
Ap4e1	ENSMUSG00000001998	8.77427	7.36411	7.72031	8.9658	8.60255	8.76393	301.736	0.071169	NA	-0.825054	-0.102576
Blvra	ENSMUSG00000001999	8.52294	9.11791	9.2113	8.6914	8.66051	8.66716	401.506	0.221479	NA	0.349325	0.0923177
Pdzd4	ENSMUSG00000002006	7.92541	7.53262	8.33097	7.84656	7.6733	7.26167	169.732	0.222265	NA	0.457148	0.0754932
Srpk3	ENSMUSG00000002007	6.73274	6.32275	7.11052	6.41094	6.16176	6.09679	43.9352	0.0348222	NA	1.03312	0.120512
Idh3g	ENSMUSG00000002010	10.2881	10.5012	10.6847	10.159	10.4213	10.158	1277.27	0.255396	0.558195	0.259431	0.0922718
Pnck	ENSMUSG00000002012	9.59462	9.69852	10.6499	9.55894	9.06638	8.87561	772.5	0.0153136	NA	0.933345	0.275285
Ssr4	ENSMUSG00000002014	11.5591	12.2411	12.0957	11.5648	11.5507	11.7454	3559.45	0.147998	0.449292	0.376673	0.120794
Bcap31	ENSMUSG00000002015	11.0537	11.7237	11.4967	11.3096	11.0789	11.4383	2588.8	0.520192	0.752354	0.171274	0.046167
Fam98a	ENSMUSG00000002017	10.059	9.77874	9.78879	9.84531	10.3128	9.8511	934.556	0.56072	0.777463	-0.147239	-0.0420884
Ltbp2	ENSMUSG00000002020	8.43101	8.52925	8.16449	8.73693	9.25788	7.77435	321.818	0.376136	NA	-0.385231	-0.0462618
Kmt2a	ENSMUSG00000002028	10.4527	9.81103	9.85131	10.6613	10.2489	10.4474	1186.24	0.150272	0.451935	-0.411176	-0.114077
Ift46	ENSMUSG00000002031	9.54046	9.83914	9.87323	9.50749	9.3139	9.65175	738.445	0.230581	NA	0.280489	0.0992991
Tmem25	ENSMUSG00000002032	6.17666	6.06674	6.19284	6.14998	6.3784	5.87588	25.4108	0.962656	NA	-0.0237346	-0.00199217
Cd3g	ENSMUSG00000002033	5.91333	6.22759	6.35687	5.89968	6.18157	5.74128	22.4508	0.338471	NA	0.544466	0.0401178
Trappc6a	ENSMUSG00000002043	9.0642	10.3261	10.1592	8.96286	8.67241	9.57865	716.486	0.0353944	NA	0.892637	0.144575
Supt6	ENSMUSG00000002052	10.8888	11.1076	11.1867	10.9453	10.9387	10.9215	1994.54	0.491151	0.739105	0.134846	0.0552656
Spag5	ENSMUSG00000002055	7.00299	6.81767	7.01209	7.0343	7.45906	6.41481	76.6763	0.756394	NA	-0.144972	-0.0147819
Foxn1	ENSMUSG00000002057	5.21322	5.39976	5.39557	4.83621	5.26168	5.10141	2.36587	0.288828	NA	1.57809	0.0177134
Unc119	ENSMUSG00000002058	8.31492	8.93424	9.22975	7.99362	8.38796	8.18733	326.769	0.0204508	NA	0.788792	0.280326
Rab34	ENSMUSG00000002059	10.2937	10.6384	10.7508	10.0135	9.72192	10.3394	1234.54	0.0446989	0.319787	0.551245	0.214487
Sdf2	ENSMUSG00000002064	10.0186	10.4801	10.2764	9.858	10.0429	9.95475	1057.16	0.145917	0.449072	0.333261	0.129638
Ccne1	ENSMUSG00000002068	6.96769	6.89094	6.99926	6.85881	6.84687	6.55369	66.1148	0.339536	NA	0.317972	0.0621655
Hsf2bp	ENSMUSG00000002076	5.70951	5.67506	5.93518	5.6415	5.60665	5.7039	11.04	0.502187	NA	0.439274	0.0244787
Bbc3	ENSMUSG00000002083	7.54039	8.60934	8.30121	7.47897	7.2548	8.01793	193.634	0.0818842	NA	0.756526	0.103355
Mybpc3	ENSMUSG00000002100	5.21322	5.23596	5.1172	5.10774	5.32692	4.83621	1.60131	0.886807	NA	0.24487	0.00207874
Psmc3	ENSMUSG00000002102	11.2367	11.6513	11.666	10.9534	11.2408	11.1415	2533.39	0.0690621	0.359828	0.423658	0.186776
Acp2	ENSMUSG00000002103	9.68347	10.1282	9.74006	9.95273	9.70902	10.169	906.37	0.709854	NA	-0.0967718	-0.0262865
Rapsn	ENSMUSG00000002104	5.94312	6.81767	6.5379	6.24406	5.80411	6.88234	39.2787	0.793566	NA	0.179486	0.0091701
Slc39a13	ENSMUSG00000002105	9.998	10.336	10.1537	10.0164	9.86831	10.1108	1032.01	0.416974	0.683572	0.176334	0.0643302
Celf2	ENSMUSG00000002107	10.7883	10.2884	10.1824	10.565	11.0146	10.4672	1473.49	0.357059	0.643078	-0.267761	-0.0645364
Nr1h3	ENSMUSG00000002108	8.38911	9.09474	9.18993	8.46846	8.31748	9.0913	392.269	0.413409	NA	0.303025	0.04857
Ddb2	ENSMUSG00000002109	7.19695	6.63973	6.50002	7.04598	7.30293	7.34396	80.9667	0.108408	NA	-0.656823	-0.0985086
Spi1	ENSMUSG00000002111	8.02234	9.61356	9.65302	8.51351	9.07982	8.51808	465.003	0.209855	NA	0.602019	0.0625997
Sf3a1	ENSMUSG00000002129	10.0173	9.96087	10.018	9.94828	10.112	9.67075	940.268	0.71478	0.860762	0.0815884	0.0271257
Stat6	ENSMUSG00000002147	11.1245	11.1312	10.9027	11.2289	10.9994	11.2389	2152.26	0.605205	0.803293	-0.105777	-0.0396424
Clgn	ENSMUSG00000002190	5.21322	5.23596	5.46063	4.83621	5.43578	5.10141	2.59628	0.668848	NA	0.647463	0.00703525
Napsa	ENSMUSG00000002204	13.2752	13.1291	12.4635	13.1046	13.814	13.9561	10546.8	0.0447678	0.319787	-0.677064	-0.175562
Vrk3	ENSMUSG00000002205	8.93963	9.29349	9.02767	8.75746	9.21995	9.06278	478.471	0.769685	NA	0.0757744	0.0208845
Smg9	ENSMUSG00000002210	8.66993	9.47479	9.3741	8.62586	8.60566	8.85153	449.406	0.0631589	NA	0.57905	0.163999
Paxip1	ENSMUSG00000002221	8.94252	8.55503	8.50191	9.191	8.96373	8.99027	415.147	0.10002	NA	-0.419194	-0.150343
Rmnd5a	ENSMUSG00000002222	11.246	10.6203	10.646	11.1113	11.1684	11.2008	2022.12	0.250665	0.553244	-0.301092	-0.0878081
Mov10	ENSMUSG00000002227	8.47171	9.03816	9.14621	8.53352	9.58271	8.45139	433.806	0.912448	NA	-0.0458797	-0.00555606
Ppm1j	ENSMUSG00000002228	6.7611	7.23893	7.17981	6.37148	6.64161	7.22342	72.641	0.337119	NA	0.449357	0.0477493
Rhoc	ENSMUSG00000002233	11.7334	13.0631	12.754	11.902	11.2709	12.3625	5015.52	0.0872625	0.379293	0.714865	0.108489
Tead3	ENSMUSG00000002249	10.2629	10.2018	10.5912	9.97036	9.75576	10.1871	1107.35	0.104545	0.399392	0.400089	0.148243
Ppard	ENSMUSG00000002250	9.24108	9.75679	9.74006	9.49332	9.20163	9.57865	677.275	0.506484	NA	0.178384	0.0474018
Def6	ENSMUSG00000002257	8.01682	8.76454	8.67393	7.80059	8.05501	8.14311	257.963	0.0579755	NA	0.619931	0.162732
Peg3	ENSMUSG00000002265	9.40902	9.73638	9.40223	10.1279	11.5631	10.3819	1225.11	0.000856478	0.0992555	-1.37924	-1.0736
Zim1	ENSMUSG00000002266	6.00002	6.63973	6.69499	7.26016	7.00399	7.29886	68.2197	0.00787395	NA	-1.19345	-0.581681
Metrn	ENSMUSG00000002274	5.29731	5.11932	5.39557	5.10774	5.38419	4.83621	2.26343	0.672523	NA	0.665805	0.00668558
Lmf1	ENSMUSG00000002279	8.67341	9.41531	9.55204	8.58428	8.86358	8.74116	464.426	0.0668299	NA	0.589972	0.154439
Ciao3	ENSMUSG00000002280	8.83466	8.88101	9.07801	8.58428	8.63943	8.97364	403.639	0.378311	NA	0.217668	0.0671774
Angptl4	ENSMUSG00000002289	10.6559	11.1663	11.2722	10.5099	10.1924	11.1026	1812.03	0.208584	0.515221	0.416231	0.088102
Dbf4	ENSMUSG00000002297	7.65966	7.35411	7.37823	7.62279	8.10449	7.64525	147.837	0.153409	NA	-0.451923	-0.105323
Daxx	ENSMUSG00000002307	9.51744	10.0522	10.0627	9.74469	9.70758	9.83129	855.311	0.564676	NA	0.145442	0.0420734
Cd320	ENSMUSG00000002308	9.05889	9.40122	9.48786	8.56497	9.10634	8.93408	502.151	0.07782	NA	0.489223	0.161647
Ipo4	ENSMUSG00000002319	9.58358	10.124	10.1971	9.46039	9.48012	9.71301	829.661	0.0818701	NA	0.466564	0.159182
Tm9sf1	ENSMUSG00000002320	9.77849	9.59513	9.46137	10.0332	10.287	9.52841	842.54	0.174343	NA	-0.389731	-0.104848
Rec8	ENSMUSG00000002324	6.94361	6.56808	6.4204	6.39138	7.89005	6.6175	71.0696	0.21497	NA	-0.781041	-0.047299
Irf9	ENSMUSG00000002325	9.97285	10.1786	10.3237	10.1201	9.98344	10.1592	1062.63	0.708415	0.859246	0.0799502	0.0288079
Gmpr2	ENSMUSG00000002326	6.97956	7.00012	6.6785	7.24022	6.92257	6.69282	71.7708	0.747046	NA	-0.122173	-0.018035
Mdp1	ENSMUSG00000002329	8.91336	9.33854	9.11251	8.83678	9.13667	8.89928	474.544	0.451757	NA	0.186754	0.0564948
Dhrs1	ENSMUSG00000002332	10.3272	9.98623	10.0788	10.0262	10.4823	9.78451	1066.21	0.968245	0.989071	0.0111283	0.00464278
Tmem161a	ENSMUSG00000002342	9.08787	9.52976	9.59937	8.95992	9.13452	9.25606	565.961	0.203206	NA	0.329579	0.102976
Armc6	ENSMUSG00000002343	7.97186	8.09683	8.30622	7.74613	8.03657	7.80007	203.015	0.214372	NA	0.329878	0.0980298
Borcs8	ENSMUSG00000002345	8.49558	8.74231	8.6931	8.50542	8.14801	8.51808	314.572	0.253671	NA	0.289336	0.0901331
Slc25a42	ENSMUSG00000002346	7.62348	7.48786	7.74286	7.71098	7.32636	7.59448	139.516	0.741324	NA	0.0949299	0.0218481
Snx9	ENSMUSG00000002365	10.6382	10.9149	10.5224	11.0177	10.7426	11.095	1771.54	0.253148	0.556271	-0.266284	-0.0931041
Ranbp3	ENSMUSG00000002372	10.2455	10.7359	10.7644	10.0388	10.1217	10.3121	1292.88	0.0672591	0.358893	0.457752	0.181371
Ndufa11	ENSMUSG00000002379	10.0186	10.9499	10.8879	9.62912	10.1955	9.96597	1256.05	0.0237856	0.273522	0.761442	0.250238
Bmp8b	ENSMUSG00000002384	5.62827	5.11932	5.57279	5.59651	5.48306	5.62315	6.70201	0.698926	NA	-0.357696	-0.0100958
Nr2f6	ENSMUSG00000002393	8.84087	9.45902	9.2245	8.43478	8.75029	8.5104	428.31	0.0116162	NA	0.705442	0.413416
Use1	ENSMUSG00000002395	10.2268	11.1904	11.1738	9.82445	10.0554	10.2261	1445.81	0.0055535	0.191277	0.919829	0.596368
Ocel1	ENSMUSG00000002396	8.46769	8.76822	8.70447	8.38713	8.1735	8.55217	312.809	0.207659	NA	0.31986	0.102057
Dyrk1b	ENSMUSG00000002409	8.97392	9.33854	9.5583	8.73693	8.70465	9.13679	496.245	0.0904815	NA	0.485105	0.146047
Braf	ENSMUSG00000002413	9.7409	9.17977	8.95345	9.83572	9.64425	9.77815	697.911	0.120678	NA	-0.457623	-0.124367
Ndufb2	ENSMUSG00000002416	6.86856	6.56808	6.83437	7.05755	6.70556	7.03628	65.7999	0.416356	NA	-0.292064	-0.048994
Hltf	ENSMUSG00000002428	9.13406	8.73482	8.58641	9.35458	9.45973	9.08616	490.198	0.0568433	NA	-0.523705	-0.188413
Prpf6	ENSMUSG00000002455	10.4013	10.4824	10.5139	10.1487	10.6347	10.3437	1321.73	0.726828	0.868929	0.0798495	0.0262014
Rgs19	ENSMUSG00000002458	8.75795	8.9537	9.0575	8.64069	8.64246	8.5104	382.26	0.0939949	NA	0.375083	0.162889
Rgs20	ENSMUSG00000002459	5.36789	5.11932	5.57279	5.54841	5.71163	5.66461	6.71093	0.217221	NA	-1.13116	-0.0330955
Abhd3	ENSMUSG00000002475	5.81751	5.87467	6.141	6.19806	6.12099	5.84416	20.0499	0.600038	NA	-0.289952	-0.0219177
Snrpd1	ENSMUSG00000002477	9.10343	9.50144	9.6014	9.07875	9.04597	8.96806	547.883	0.0827132	NA	0.424417	0.16867
Tchp	ENSMUSG00000002486	8.00013	7.84653	8.09664	7.86581	7.94061	7.95091	193.89	0.732125	NA	0.0821367	0.0251981
Tiam1	ENSMUSG00000002489	9.71078	8.32944	7.70508	8.98622	9.86831	8.46737	472.249	0.465528	NA	-0.435666	-0.0285728
Tsc2	ENSMUSG00000002496	10.6966	10.4734	10.7832	10.5038	10.5123	10.4751	1473.31	0.405986	0.678435	0.165857	0.0660134
Rpl3l	ENSMUSG00000002500	5.58399	5.52427	4.83621	5.49652	5.64332	5.84416	7.37583	0.318328	NA	-1.03487	-0.0233178
Slc9a3r2	ENSMUSG00000002504	10.3631	10.8291	11.0928	9.87527	10.1872	10.0395	1356.48	0.00440803	0.183547	0.784937	0.547194
Puf60	ENSMUSG00000002524	10.8309	11.3839	11.4649	10.6275	10.9326	10.6055	2012.45	0.0453254	0.320514	0.537744	0.216738
Golga2	ENSMUSG00000002546	11.0131	10.9149	10.9287	10.9906	11.0811	10.9457	1963.31	0.758137	0.88733	-0.0555926	-0.0237281
Uck1	ENSMUSG00000002550	10.0132	10.0805	10.3528	9.67468	9.75297	9.79399	942.324	0.0390482	0.307438	0.439657	0.237087
Scin	ENSMUSG00000002565	10.3469	8.73106	7.77236	8.26291	10.7964	8.16784	664.757	0.789435	NA	-0.310123	-0.00539453
Ikzf4	ENSMUSG00000002578	7.26536	6.93296	6.8047	7.21998	7.69715	7.49494	102.541	0.050914	NA	-0.686723	-0.159222
Mien1	ENSMUSG00000002580	6.88138	7.6097	7.20213	6.93695	7.00399	7.26167	92.8319	0.463964	NA	0.281208	0.0419474
Axl	ENSMUSG00000002602	12.8679	12.6968	12.8281	12.6929	12.9092	12.655	6967.85	0.825224	0.924079	0.042944	0.0173361
Tgfb1	ENSMUSG00000002603	10.097	11.3305	11.255	10.4712	10.0967	10.5432	1630.26	0.0911915	0.382232	0.631511	0.11757
Ccdc97	ENSMUSG00000002608	9.66614	9.90877	9.93226	9.69604	9.67994	9.9263	839.364	0.736806	NA	0.0731642	0.0256744
Zfp40	ENSMUSG00000002617	7.44364	7.10086	7.17981	7.56863	7.56709	7.43819	116.004	0.177855	NA	-0.388697	-0.103535
Akap8l	ENSMUSG00000002625	9.60558	9.66749	9.92905	9.46454	9.2852	9.93203	756.302	0.551968	NA	0.165318	0.0415925
Pdcd2l	ENSMUSG00000002635	8.13354	8.79005	8.70447	8.02242	8.30218	8.19216	280.202	0.121856	NA	0.467252	0.122484
Gtf2f1	ENSMUSG00000002658	9.92266	10.5844	10.6451	9.84053	9.92888	10.0567	1120.92	0.0754821	0.365435	0.498072	0.162172
Clpp	ENSMUSG00000002660	9.09047	9.97043	10.0043	8.80755	8.78358	9.21896	620.908	0.0111881	NA	0.86848	0.447959
Alkbh7	ENSMUSG00000002661	7.44364	8.11436	8.03144	7.06902	7.33408	7.29886	141.702	0.00940687	NA	0.887381	0.494354
Pspn	ENSMUSG00000002664	5.29731	5.67506	5.79347	5.43985	5.08245	5.10141	5.46611	0.0906282	NA	1.93734	0.0357877
Dennd1c	ENSMUSG00000002668	7.65966	7.46953	8.12531	7.85301	8.30602	7.194	172.207	0.817112	NA	-0.100758	-0.011594
Med6	ENSMUSG00000002679	8.26939	8.75347	8.43962	8.34692	8.18607	8.53333	291.046	0.549565	NA	0.164307	0.0421056
Prkd1	ENSMUSG00000002688	7.62348	7.16014	7.30847	7.12492	7.19639	6.89486	99.0756	0.181067	NA	0.441881	0.0936533
Lcp2	ENSMUSG00000002699	7.14586	7.28196	7.32877	7.93421	8.0179	7.21369	132.584	0.0559479	NA	-0.704511	-0.14404
Cse1l	ENSMUSG00000002718	9.91387	9.48596	9.40223	9.93038	10.1485	9.48026	807.746	0.347092	NA	-0.278352	-0.0655004
Naa20	ENSMUSG00000002728	9.32308	10.2601	9.99359	9.77512	9.13667	9.98402	833.536	0.491342	NA	0.251125	0.0408117
Prkra	ENSMUSG00000002731	9.00465	8.71973	8.71576	8.60333	8.67538	8.63574	370.005	0.355811	NA	0.208047	0.0735515
Fkbp7	ENSMUSG00000002732	9.78493	9.92033	9.90959	9.81472	9.58585	9.67075	826.645	0.33911	NA	0.191563	0.0789945
Plekha3	ENSMUSG00000002733	10.0905	10.0552	9.96718	10.2877	9.87474	10.3586	1053.12	0.501217	0.743996	-0.157924	-0.0509114
Ykt6	ENSMUSG00000002741	10.9869	11.2154	10.9613	10.9899	11.1287	10.843	2028.36	0.741821	0.877883	0.0689397	0.0249501
Baz1b	ENSMUSG00000002748	11.0104	10.9515	10.9367	11.1691	10.9582	11.1203	2030.19	0.513435	0.75082	-0.121875	-0.0516062
Pex6	ENSMUSG00000002763	10.0866	10.5772	10.4185	9.87994	10.2519	10.2538	1171.26	0.330571	0.618996	0.246923	0.0733737
Mrpl2	ENSMUSG00000002767	9.16652	9.95446	9.85301	9.04022	9.0113	9.25606	635.062	0.0319878	NA	0.643535	0.240856
Mea1	ENSMUSG00000002768	9.23403	9.98937	9.68199	8.83678	9.19958	9.1243	618.056	0.0252104	NA	0.660598	0.279252
Gnmt	ENSMUSG00000002769	5.74713	5.7608	5.62246	5.30513	5.80411	5.66461	9.77995	0.68633	NA	0.310445	0.0127275
Grin2d	ENSMUSG00000002771	8.00571	8.16568	8.49317	7.89107	7.71477	7.56461	203.066	0.0276103	NA	0.63607	0.268145
Kdelr1	ENSMUSG00000002778	11.5614	11.8377	11.821	11.5196	11.6611	11.6112	3210.38	0.449995	0.709566	0.149465	0.0600205
Tmem143	ENSMUSG00000002781	7.73607	8.07908	8.36971	7.98194	8.01319	7.64525	200.458	0.44224	NA	0.243754	0.0504469
Pdxk-ps	ENSMUSG00000002791	4.83621	4.83621	5.23297	5.10774	5.08245	5.10141	0.831863	0.871664	NA	-0.385455	-0.00168055
Ggct	ENSMUSG00000002797	7.57119	7.74453	7.77964	7.24022	7.56709	7.47091	137.654	0.193658	NA	0.361411	0.101296
Jag2	ENSMUSG00000002799	8.30141	8.60934	8.6931	8.37385	8.31748	8.29444	292.682	0.297326	NA	0.2535	0.0823902
Btbd6	ENSMUSG00000002803	8.26939	8.79726	8.93428	8.11613	8.23124	8.57445	312.16	0.164563	NA	0.436903	0.102092
Nudt14	ENSMUSG00000002804	7.6525	8.43517	8.09664	7.40987	7.97495	7.82533	191.295	0.236792	NA	0.429253	0.0746147
Epdr1	ENSMUSG00000002808	11.508	12.0824	11.5672	11.7458	11.2864	11.9264	3294.41	0.81718	0.919897	0.0670963	0.0156728
Flii	ENSMUSG00000002812	11.6291	11.6758	11.9162	11.5821	11.7058	11.4317	3188.58	0.412435	0.68229	0.171343	0.063308
[truncated: 21,306 more rows]

## Sheet: 17.5dpc.MFI.FilteredRaw
ENSEMBL	KI_1	KI_2	KI_3	WT_1	WT_2	WT_3
[truncated: 21,755 more rows]
