# Supplementary material for: A common allele increases endometrial Wnt4 expression, with antagonistic implications for pregnancy, reproductive cancers, and endometriosis
Source: Nat Commun. 2024 Feb 12;15:1152. doi: 10.1038/s41467-024-45338-4 (PMC10861470; doi:10.1038/s41467-024-45338-4)
Supplement: Supplementary file 6 — Supplementary Data 3 [file 41467_2024_45338_MOESM6_ESM.xlsx]

## Sheet: PE.Uterus.GSEA.Hallmark
ID	Description	setSize	enrichmentScore	NES	pvalue	p.adjust	qvalue	rank	leading_edge	core_enrichment
HALLMARK_E2F_TARGETS	HALLMARK_E2F_TARGETS	199	-0.843465	-3.09027	6.49279e-47	3.18147e-45	1.64028e-45	974	tags=55%	list=8%	signal=51%	Rpa1/Tfrc/Rad21/Naa38/Asf1a/Plk4/Usp1/Trip13/Rfc2/Pole/Nup153/Kif18b/Dnmt1/Tubg1/Timeless/Gins1/Cnot9/Nup107/Cse1l/Tcf19/Cit/Mre11a/Rpa3/Dek/Orc6/Ak2/Nup205/Pnn/Dlgap5/Tra2b/Dctpp1/Rfc3/Pole4/Syncrip/Cdc25a/Ssrp1/Ppp1r8/Eif2s1/Tipin/Suv39h1/Mthfd2/Phf5a/Jpt1/Ung/Anp32e/Eed/Pa2g4/Hnrnpd/Tbrg4/Tmpo/Atad2/Mcm7/Shmt1/Mad2l1/Nolc1/Srsf2/Lbr/Srsf1/Slbp/Ube2s/Smc4/Pcna/Lyar/Ranbp1/Ran/H2az1/H2ax/Nasp/No…
HALLMARK_MYC_TARGETS_V1	HALLMARK_MYC_TARGETS_V1	200	-0.795573	-2.90502	7.24033e-35	1.77388e-33	9.14568e-34	1484	tags=68%	list=12%	signal=61%	Psmc4/Uba2/Ssbp1/Cbx3/Psmd1/Ruvbl2/Pcbp1/Trim28/Psmd7/Nap1l1/Xpo1/Cct5/Orc2/Hnrnpu/Snrpd2/Sf3a1/Phb2/Cyc1/Mrpl9/Tcp1/Acp1/Pold2/Eif1ax/Hddc2/Cdk4/Gspt1/Serbp1/Pole3/Psmb3/Psma6/Snrpb2/Psma1/Eif3j1/Npm1/Eif2s2/Psma4/Cct7/Usp1/Pwp1/Cstf2/Psma2/Exosc7/Cox5a/Prpf31/Phb/Mrps18b/Kpnb1/Rnps1/Ilf2/Ddx18/Eif3d/Dek/Hprt/Rfc4/Eif3b/Nop16/Tomm70a/Psma7/Cad/Aimp2/Tra2b/Psmb2/Clns1a/Snrpg/Ncbp2/Syncrip/Cct3/Yw…
HALLMARK_G2M_CHECKPOINT	HALLMARK_G2M_CHECKPOINT	196	-0.768569	-2.80264	7.75136e-29	1.26606e-27	6.52746e-28	1096	tags=44%	list=9%	signal=41%	Cdk4/Rbm14/Prmt5/Gspt1/Kif20b/Rad54l/Rad21/Plk4/Pole/Ncl/Kpnb1/Cbx1/Slc7a1/Ewsr1/Bcl3/Polq/Orc6/Sqle/Tra2b/Rbl1/Syncrip/Cdc25a/Srsf10/Nup50/Bub3/E2f4/Suv39h1/Sfpq/Nsd2/Jpt1/Tfdp1/Hnrnpd/G3bp1/Uck2/Dkc1/Hmgn2/Tmpo/Amd1/Dtymk/Mad2l1/Nolc1/Srsf2/Ccnd1/Lbr/Srsf1/Ube2s/E2f1/Smc4/Chaf1a/Odc1/H2az1/Snrpd1/H2ax/Nasp/Ezh2/Cks1b/Smc2/Mcm2/Incenp/Cdc45/Fbxo5/Hmgb3/Chek1/Mcm6/Ddx39a/Ccnf/Cenpf/Cdc6/Lmnb1/Bar…
HALLMARK_EPITHELIAL_MESENCHYMAL_TRANSITION	HALLMARK_EPITHELIAL_MESENCHYMAL_TRANSITION	177	0.733406	2.23974	9.40259e-15	1.15182e-13	5.93848e-14	1639	tags=50%	list=13%	signal=44%	Serpine1/Igfbp2/Sgcg/Gem/Tgfbr3/Postn/Spock1/Jun/Crlf1/Itgb3/Timp3/Col4a1/Col4a2/Dpysl3/Prrx1/Rhob/Myl9/Gja1/Ccn1/Mylk/Ecm1/Fap/Acta2/Pdgfrb/Tpm2/Itgb5/Tnc/Cald1/Tpm1/Eln/Vim/Tagln/Col12a1/Fermt2/Matn2/Ccn2/Col5a2/Fstl1/Col8a2/Sgcb/Dst/Tgfbi/Col16a1/Plod1/Lama2/Lamc1/Fbln5/Cxcl12/Ecm2/Col5a3/Cap2/Basp1/Lox/Gas1/Thbs2/Fstl3/Gpc1/Adam12/Efemp2/Dab2/Flna/Pmp22/Sfrp4/Loxl2/Wipf1/Itgb1/Mmp2/Bgn/Wnt5a/…
HALLMARK_MYC_TARGETS_V2	HALLMARK_MYC_TARGETS_V2	56	-0.840628	-2.57193	2.58572e-13	2.534e-12	1.30647e-12	975	tags=73%	list=8%	signal=68%	Cdk4/Pus1/Npm1/Plk4/Farsa/Phb/Imp4/Ddx18/Mybbp1a/Pes1/Nop16/Prmt3/Aimp2/Dctpp1/Rabepk/Utp20/Hspe1/Ung/Rrp9/Bysl/Hspd1/Rrp12/Pa2g4/Noc4l/Tbrg4/Srm/Nop2/Nip7/Gnl3/Nolc1/Ndufaf4/Mrto4/Wdr43/Mphosph10/Pprc1/Tmem97/Grwd1/Ppan/Nop56/Mcm4/Mcm5
HALLMARK_MYOGENESIS	HALLMARK_MYOGENESIS	154	0.719321	2.16027	3.79391e-12	3.09836e-11	1.59743e-11	1786	tags=49%	list=14%	signal=42%	Fst/Camk2b/Cd36/Sgcg/Fabp3/Fhl1/Gpx3/Des/Col4a2/Hdac5/Mylk/Acta1/Sorbs1/Dmpk/Adcy9/Tpm2/Col15a1/Itgb5/Gaa/Pfkm/Large1/Tagln/Cryab/Fxyd1/Aebp1/Svil/Hspb8/Lama2/Mapre3/Igfbp7/Agl/Mef2c/Itga7/Smtn/Rb1/Adam12/Sspn/Pygm/Myl4/Sirt2/Crat/Myh11/Casq1/Ldb3/Denn2b/Cacna1h/Itgb1/Aplnr/Myom1/Cdh13/Ckb/Sh3bgr/Mef2a/App/Sorbs3/Gsn/Dtna/Sparc/Foxo4/Col6a2/Speg/Lpin1/Psen2/Prnp/Tgfb1/Reep1/Slc6a8/Casq2/Acsl1/Bin…
HALLMARK_MTORC1_SIGNALING	HALLMARK_MTORC1_SIGNALING	201	-0.58214	-2.13194	1.42885e-10	1.00019e-09	5.15673e-10	1484	tags=36%	list=12%	signal=33%	Psmc4/Pik3r3/Nufip1/Hmbs/Dhcr7/Hsp90b1/Pdap1/Sc5d/Calr/Tcea1/Map2k3/Ssr1/Psma3/Idi1/Rpa1/Tfrc/Eif2s2/Psma4/Elovl6/Uchl5/Psmb5/Insig1/Stip1/Psmd12/Atp5g1/Tubg1/Psmd13/M6pr/Rpn1/Psmg1/Hprt/Hspa9/Sqle/Hspa4/Arpc5l/Nup205/Ykt6/Cdc25a/Psmd14/Abcf2/Etf1/Prdx1/Hmgcs1/Tomm40/Hspe1/Ppia/Mthfd2/Bcat1/Ldlr/Ung/Rrp9/Hspd1/Cacybp/Cct6a/Cyb5b/Pno1/Txnrd1/Eef1e1/Psme3/Ppa1/Slc1a5/Gsr/Stard4/Tmem97/Cyp51/Psat1/H…
HALLMARK_HYPOXIA	HALLMARK_HYPOXIA	173	0.674688	2.05385	8.55878e-10	5.24225e-09	2.70277e-09	1746	tags=35%	list=14%	signal=30%	Serpine1/Irs2/Errfi1/Dusp1/Cited2/Klhl24/Rragd/Jun/Vldlr/Tiparp/Atf3/Cav1/Ccng2/Ccn1/Nfil3/Rora/Pnrc1/Gaa/Large1/Klf7/Foxo3/Ppp1r15a/Ccn2/Hk1/Tgfbi/Aldoc/Mt2/Lox/Bcl2/Gpc1/Zfp36/Sdc3/Pfkfb3/Srpx/Pygm/Ndrg1/Pgm1/Akap12/Stbd1/Mxi1/Nedd4l/Gpc4/Bgn/Isg20/Ampd3/Dtna/Dcn/Ids/Rbpj/Cavin1/Mt1/P4ha2/Tgfb3/Gbe1/Adm/Atp7a/Ext1/Scarb1/Prkca/Pdgfb
HALLMARK_DNA_REPAIR	HALLMARK_DNA_REPAIR	146	-0.594909	-2.10384	1.63197e-08	8.88518e-08	4.58097e-08	2549	tags=44%	list=20%	signal=35%	Ercc2/Polr2e/Gtf2b/Dad1/Polh/Edf1/Upf3b/Bcap31/Gtf2f1/Nudt21/Nelfcd/Rala/Rnmt/Vps28/Aprt/Eif1b/Gtf2h5/Cda/Tarbp2/Polr2j/Ercc8/Polr2d/Mrpl40/Aaas/Srsf6/Polr2f/Taf9/Tsg101/Gtf2a2/Bola2/Pold1/Rpa2/Nt5c3/Cetn2/Polr2k/Rfc2/Tmed2/Arl6ip1/Rpa3/Hprt/Rfc4/Pom121/Rfc3/Pole4/Ncbp2/Prim1/Itpa/Rbx1/Ssrp1/Adrm1/Pola1/Sf3a3/Taf10/Polr1h/Polr2h/Rfc5/Alyref/Pcna/Fen1/Dut/Nme1/Lig1/Tyms/Rad51
HALLMARK_TNFA_SIGNALING_VIA_NFKB	HALLMARK_TNFA_SIGNALING_VIA_NFKB	166	0.617815	1.86932	5.18219e-07	2.53927e-06	1.30919e-06	937	tags=17%	list=7%	signal=16%	Serpine1/Irs2/Gem/Klf9/Dusp1/Egr1/Spsb1/Jun/Abca1/Bcl6/Tiparp/Atf3/Rhob/Ccn1/Nfil3/Plpp3/Dennd5a/Klf2/Pnrc1/Tnc/Ppp1r15a/Per1/Sqstm1/Zfp36/Pfkfb3/Tnfaip2/Tnip1/Sgk1/Il6st
HALLMARK_UV_RESPONSE_DN	HALLMARK_UV_RESPONSE_DN	139	0.625897	1.86278	3.71796e-06	1.65618e-05	8.53885e-06	1102	tags=26%	list=9%	signal=24%	Serpine1/Tgfbr3/Dusp1/Ltbp1/Cited2/Irs1/Vldlr/Itgb3/Cav1/Gja1/Ccn1/Plpp3/Kcnma1/Pdgfrb/Col5a2/Map1b/Rnd3/Rbpms/Lamc1/Fbln5/Cap2/Atp2b4/Dab2/Akt3/Inpp4b/Pmp22/Ptpn21/Tgfbr2/Cdc42bpa/Dlc1/Zmiz1/Kalrn/Snai2/Fzd2/Syne1/Fyn
HALLMARK_UNFOLDED_PROTEIN_RESPONSE	HALLMARK_UNFOLDED_PROTEIN_RESPONSE	110	-0.562948	-1.91057	2.62422e-05	0.000106289	5.47998e-05	1369	tags=31%	list=11%	signal=28%	Hsp90b1/Calr/Pdia6/Ssr1/Tatdn2/Rps14/Dcp2/Eif4g1/Cnot6/Npm1/Exosc9/Ywhaz/Tars/Fus/Eif4a3/Sdad1/Lsm4/Hspa9/Eif2s1/Mthfd2/Exosc1/Eif4a1/Rrp9/Atf4/Eif4e/Banf1/Dkc1/Exosc2/Nhp2/Nolc1/Psat1/H2ax/Nop56/Cks1b
HALLMARK_MITOTIC_SPINDLE	HALLMARK_MITOTIC_SPINDLE	198	-0.461487	-1.68418	2.8199e-05	0.000106289	5.47998e-05	164	tags=7%	list=1%	signal=7%	Smc4/Tuba4a/Incenp/Fbxo5/Cenpf/Lmnb1/Kif22/Kntc1/Kif2c/Kif23/Kif15/Racgap1/Birc5
HALLMARK_COAGULATION	HALLMARK_COAGULATION	90	0.655813	1.83062	7.61596e-05	0.000266559	0.000137431	1746	tags=33%	list=14%	signal=29%	Serpine1/Hmgcs2/Itgb3/Timp3/Serping1/Klf7/Plat/Csrp1/Pros1/C1s1/Pecam1/Mmp11/Ctsb/Vwf/Ctsk/Sirt2/Mmp2/Msrb2/Thbd/Fyn/Gsn/Sparc/Mmp15/Lrp1/Thbs1/Bmp1/Fbn1/Mmp14/Usp11/Pdgfb
HALLMARK_KRAS_SIGNALING_DN	HALLMARK_KRAS_SIGNALING_DN	83	0.64602	1.78228	0.000158743	0.000518562	0.000267357	661	tags=16%	list=5%	signal=15%	Zbtb16/Igfbp2/Tent5c/Tgfb2/Coq8a/Hsd11b2/Slc29a3/Pdk2/Slc25a23/Selenop/Kcnmb1/P2rx6/Tfcp2l1
HALLMARK_APICAL_JUNCTION	HALLMARK_APICAL_JUNCTION	164	0.552776	1.67154	0.000260139	0.000796674	0.000410745	1705	tags=32%	list=13%	signal=28%	Adamts5/Actg2/Irs1/Myl9/Map3k20/Zyx/Acta1/Rras/Cntn1/Ppp2r2c/Cd34/Itga9/Cercam/Rsu1/Pecam1/Tgfbi/Col16a1/Actn1/Vwf/Cnn2/Sdc3/Vcl/Akt3/Msn/Nexn/Crat/Cadm3/Pkd1/Itgb1/Mmp2/Flnc/Sorbs3/Tsc1/Amigo1/Sirpa/Slit2/Cdh4/Negr1/Sgce/Evl/Parva/Adam15/Speg/Lima1/Bmp1/Cdh11/Fbn1/Plcg1/Nlgn2/Mdk/Myh10/Thbs3/Jam3
HALLMARK_ADIPOGENESIS	HALLMARK_ADIPOGENESIS	193	0.5235	1.61231	0.000584133	0.00168368	0.000868061	1856	tags=26%	list=15%	signal=22%	Cd36/Sult1a1/Gpx3/Itih5/Abca1/Bcl6/Col4a1/Sparcl1/Ccng2/Mylk/Lama4/Cat/Sorbs1/Col15a1/Esyt1/Hspb8/Gpam/Ptger3/Slc27a1/Vegfb/Itga7/Itsn1/Pfkfb3/Bckdha/Sspn/Enpp2/Ech1/Crat/Pgm1/Agpat3/Cavin2/Acox1/Mccc1/Elmod3/Acaa2/Lpl/Acadm/Aplp2/Rab34/Arl4a/Cavin1/Gbe1/Sqor/Scarb1/Pim3/Aldh2/Fah/Apoe/Pdcd4/Phldb1
HALLMARK_COMPLEMENT	HALLMARK_COMPLEMENT	147	0.514503	1.53805	0.00346624	0.00943586	0.00486489	1102	tags=14%	list=9%	signal=13%	Serpine1/F5/Cd36/Gng2/Col4a2/Dyrk2/Dgkh/Serping1/Lipa/Plat/Csrp1/Timp2/C1s1/Ctsb/Msrb1/Pdp1/Kcnip3/Cpm/Cdh13/Pik3ca/Fyn
HALLMARK_BILE_ACID_METABOLISM	HALLMARK_BILE_ACID_METABOLISM	76	0.581869	1.59785	0.00536153	0.0131358	0.00677246	2772	tags=46%	list=22%	signal=36%	Abca6/Abca1/Cat/Pfkm/Abca9/Ar/Abca5/Tfcp2l1/Lonp2/Nedd4/Fads2/Bmp6/Pnpla8/Efhc1/Hsd17b4/Cyp27a1/Fads1/Slc23a1/Slc23a2/Acsl1/Isoc1/Abca4/Abca2/Gstk1/Abcg4/Crot/Atxn1/Retsat/Mlycd/Cyp7b1/Lipe/Fdxr/Ephx2/Pex11a/Amacr
HALLMARK_APOPTOSIS	HALLMARK_APOPTOSIS	141	0.50377	1.49833	0.00520963	0.0131358	0.00677246	1173	tags=18%	list=9%	signal=16%	Tgfbr3/Tgfb2/Gpx3/Jun/Dpyd/Timp3/Atf3/Txnip/Cav1/Rhob/Satb1/Pdgfrb/Igfbp6/Plat/Timp2/Sqstm1/Hspb1/Mmp2/Bgn/Isg20/Bmf/App/Dnaja1/Gsn/Dcn
HALLMARK_INFLAMMATORY_RESPONSE	HALLMARK_INFLAMMATORY_RESPONSE	139	0.502267	1.49484	0.007202	0.0168047	0.00866406	1277	tags=13%	list=10%	signal=12%	Serpine1/Rgs1/Abca1/Itgb3/Sgms2/Calcrl/Slc4a4/Axl/Pcdh7/Scn1b/Dcbld2/Kif1b/Rnf144b/Aplnr/Edn1/Irak2/Slc31a2/Itga5
HALLMARK_P53_PATHWAY	HALLMARK_P53_PATHWAY	183	0.454739	1.38947	0.0145936	0.0325039	0.0167582	1093	tags=13%	list=9%	signal=12%	Zbtb16/Sesn1/Jun/Ctsf/Coq8a/Atf3/Txnip/Abat/Foxo3/Ppp1r15a/Zfp36l1/Ephx1/Abhd4/Vwa5a/Tcn2/Rb1/Mxd4/Ndrg1/Gm2a/Abcc5/Cyfip2/Ldhb/Cdh13/App
HALLMARK_IL6_JAK_STAT3_SIGNALING	HALLMARK_IL6_JAK_STAT3_SIGNALING	64	0.571681	1.53116	0.0185402	0.0394986	0.0203645	1587	tags=19%	list=13%	signal=16%	Cd36/Lepr/Jun/Itgb3/Acvrl1/Pdgfc/Il6st/Crlf2/Tgfb1/Il3ra/Ptpn1/Map3k8

## Sheet: PE.Uterus.Overrepresentation.GO
Cluster	ID	Description	GeneRatio	BgRatio	pvalue	p.adjust	qvalue	geneID	Count	GO.type	representative
WT	GO:1902850	microtubule cytoskeleton organization involved in mitosis	2023-05-22	149/15303	1.88513e-06	0.000862826	0.000637427	Stmn1/Cenpa/Tacc3/Birc5/Racgap1	5	BP	N
WT	GO:0051276	chromosome organization	2023-07-22	475/15303	3.02184e-06	0.000862826	0.000637427	Rad51/Nasp/Cenpa/Tacc3/Birc5/Racgap1/Hells	7	BP	Y
WT	GO:0000281	mitotic cytokinesis	2023-04-22	75/15303	3.64062e-06	0.000862826	0.000637427	Stmn1/Cenpa/Birc5/Racgap1	4	BP	N
WT	GO:0061640	cytoskeleton-dependent cytokinesis	2023-04-22	96/15303	9.75514e-06	0.00145187	0.00107259	Stmn1/Cenpa/Birc5/Racgap1	4	BP	N
WT	GO:0034508	centromere complex assembly	2023-03-22	30/15303	1.02101e-05	0.00145187	0.00107259	Nasp/Cenpa/Hells	3	BP	N
WT	GO:0000280	nuclear division	2023-06-22	411/15303	1.87384e-05	0.0022205	0.00164043	Rad51/Tacc3/Mki67/Ankle1/Birc5/Racgap1	6	BP	Y
WT	GO:0007052	mitotic spindle organization	2023-04-22	120/15303	2.35827e-05	0.00239533	0.00176959	Stmn1/Tacc3/Birc5/Racgap1	4	BP	N
WT	GO:0048285	organelle fission	2023-06-22	462/15303	3.62332e-05	0.00322023	0.002379	Rad51/Tacc3/Mki67/Ankle1/Birc5/Racgap1	6	BP	Y
WT	GO:0065004	protein-DNA complex assembly	2023-04-22	160/15303	7.26911e-05	0.00522384	0.0038592	Rad51/Nasp/Cenpa/Hells	4	BP	N
WT	GO:0000910	cytokinesis	2023-04-22	163/15303	7.81315e-05	0.00522384	0.0038592	Stmn1/Cenpa/Birc5/Racgap1	4	BP	N
WT	GO:0007059	chromosome segregation	2023-05-22	328/15303	8.55891e-05	0.00522384	0.0038592	Tacc3/Mki67/Ankle1/Birc5/Racgap1	5	BP	Y
WT	GO:0051255	spindle midzone assembly	2023-02-22	10/15303	8.81661e-05	0.00522384	0.0038592	Birc5/Racgap1	2	BP	N
WT	GO:2001225	regulation of chloride transport	2023-02-22	11/15303	0.000107665	0.00570321	0.00421334	Car2/Ano9	2	BP	Y
WT	GO:0007051	spindle organization	2023-04-22	179/15303	0.0001123	0.00570321	0.00421334	Stmn1/Tacc3/Birc5/Racgap1	4	BP	N
WT	GO:0051231	spindle elongation	2023-02-22	12/15303	0.000129085	0.00611863	0.00452024	Birc5/Racgap1	2	BP	N
WT	GO:0071824	protein-DNA complex subunit organization	2023-04-22	193/15303	0.00015015	0.00667228	0.00492926	Rad51/Nasp/Cenpa/Hells	4	BP	Y
WT	GO:0051321	meiotic cell cycle	2023-04-22	229/15303	0.00028908	0.0120904	0.00893196	Rad51/Mki67/Ankle1/Birc5	4	BP	N
WT	GO:0051988	regulation of attachment of spindle microtubules to kinetochore	2023-02-22	19/15303	0.000332415	0.0126444	0.00934126	Birc5/Racgap1	2	BP	Y
WT	GO:0007127	meiosis I	2023-03-22	96/15303	0.000337895	0.0126444	0.00934126	Rad51/Ankle1/Birc5	3	BP	N
WT	GO:0061982	meiosis I cell cycle process	2023-03-22	100/15303	0.000380981	0.0135439	0.0100058	Rad51/Ankle1/Birc5	3	BP	N
WT	GO:0098813	nuclear chromosome segregation	2023-04-22	268/15303	0.000524669	0.0176138	0.0130125	Tacc3/Ankle1/Birc5/Racgap1	4	BP	N
WT	GO:0015698	inorganic anion transport	2023-03-22	113/15303	0.000545013	0.0176138	0.0130125	Car2/Ano9/Racgap1	3	BP	Y
WT	GO:0006312	mitotic recombination	2023-02-22	25/15303	0.000580145	0.017934	0.0132491	Rad51/Ankle1	2	BP	Y
WT	GO:0051983	regulation of chromosome segregation	2023-03-22	118/15303	0.000618433	0.0183211	0.013535	Tacc3/Mki67/Birc5	3	BP	N
WT	GO:0051304	chromosome separation	2023-03-22	121/15303	0.000665377	0.0188055	0.0138928	Tacc3/Ankle1/Birc5	3	BP	N
WT	GO:0140014	mitotic nuclear division	2023-04-22	288/15303	0.000687682	0.0188055	0.0138928	Tacc3/Mki67/Birc5/Racgap1	4	BP	N
WT	GO:0072089	stem cell proliferation	2023-03-22	126/15303	0.000748576	0.0197125	0.0145629	Tacc3/Mki67/Hmgb2	3	BP	N
WT	GO:0032467	positive regulation of cytokinesis	2023-02-22	34/15303	0.00107641	0.027333	0.0201927	Birc5/Racgap1	2	BP	N
WT	GO:0140013	meiotic nuclear division	2023-03-22	155/15303	0.00136257	0.0328956	0.0243022	Rad51/Ankle1/Birc5	3	BP	N
WT	GO:0043433	negative regulation of DNA-binding transcription factor activity	2023-03-22	156/15303	0.001388	0.0328956	0.0243022	Aim2/Id1/Tacc3	3	BP	N
WT	GO:0007131	reciprocal meiotic recombination	2023-02-22	40/15303	0.00148881	0.0330796	0.0244381	Rad51/Ankle1	2	BP	N
WT	GO:0140527	reciprocal homologous recombination	2023-02-22	40/15303	0.00148881	0.0330796	0.0244381	Rad51/Ankle1	2	BP	N
WT	GO:0008608	attachment of spindle microtubules to kinetochore	2023-02-22	41/15303	0.0015638	0.0336929	0.0248912	Birc5/Racgap1	2	BP	N
WT	GO:0061351	neural precursor cell proliferation	2023-03-22	168/15303	0.00171672	0.0358996	0.0265214	Melk/Tacc3/Racgap1	3	BP	N
WT	GO:1903046	meiotic cell cycle process	2023-03-22	172/15303	0.00183621	0.0373014	0.027557	Rad51/Ankle1/Birc5	3	BP	N
WT	GO:0035825	homologous recombination	2023-02-22	47/15303	0.00205082	0.0389797	0.0287969	Rad51/Ankle1	2	BP	N
WT	GO:0051090	regulation of DNA-binding transcription factor activity	2023-04-22	390/15303	0.00211137	0.0389797	0.0287969	Aim2/Id1/Lrp8/Tacc3	4	BP	Y
WT	GO:0000070	mitotic sister chromatid segregation	2023-03-22	181/15303	0.00212383	0.0389797	0.0287969	Tacc3/Birc5/Racgap1	3	BP	N
WT	GO:1901976	regulation of cell cycle checkpoint	2023-02-22	48/15303	0.00213813	0.0389797	0.0287969	Rad51/Birc5	2	BP	N
WT	GO:0045637	regulation of myeloid cell differentiation	2023-03-22	191/15303	0.00247472	0.0439882	0.032497	Hmgb3/Car2/Hmgb2	3	BP	N
TG	GO:1904062	regulation of cation transmembrane transport	14/114	351/15303	3.38888e-07	0.000763074	0.000593387	Rgs2/Tgfb2/Fhl1/Kcnab1/Gem/Cav1/Abcc9/Gsg1l/Trdn/Fxyd6/Itgb3/Akap6/Hspa2/Klhl24	14	BP	N
TG	GO:0010959	regulation of metal ion transport	14/114	389/15303	1.15933e-06	0.000763074	0.000593387	Tgfb2/Fhl1/Trpc4/Kcnab1/Gem/Serpine1/Cav1/Abcc9/Trdn/Fxyd6/Itgb3/Akap6/Hspa2/Klhl24	14	BP	N
TG	GO:0030198	extracellular matrix organization	12/114	284/15303	1.357e-06	0.000763074	0.000593387	Tgfb2/Itga8/Postn/Col24a1/Angptl7/Pdgfra/Cav1/Crispld2/Itgb3/Smoc1/Adamts12/Cyp1b1	12	BP	Y
TG	GO:0043062	extracellular structure organization	12/114	285/15303	1.40789e-06	0.000763074	0.000593387	Tgfb2/Itga8/Postn/Col24a1/Angptl7/Pdgfra/Cav1/Crispld2/Itgb3/Smoc1/Adamts12/Cyp1b1	12	BP	Y
TG	GO:0045229	external encapsulating structure organization	12/114	285/15303	1.40789e-06	0.000763074	0.000593387	Tgfb2/Itga8/Postn/Col24a1/Angptl7/Pdgfra/Cav1/Crispld2/Itgb3/Smoc1/Adamts12/Cyp1b1	12	BP	Y
TG	GO:0045725	positive regulation of glycogen biosynthetic process	4/114	13/15303	1.98319e-06	0.00089574	0.000696551	Irs1/Cd36/Dyrk2/Irs2	4	BP	N
TG	GO:0032412	regulation of ion transmembrane transporter activity	11/114	251/15303	2.69693e-06	0.00101428	0.000788732	Fhl1/Kcnab1/Gem/Cav1/Abcc9/Gsg1l/Trdn/Fxyd6/Akap6/Hspa2/Klhl24	11	BP	N
TG	GO:0034765	regulation of ion transmembrane transport	14/114	429/15303	3.64257e-06	0.00101428	0.000788732	Rgs2/Tgfb2/Fhl1/Kcnab1/Gem/Cav1/Abcc9/Gsg1l/Trdn/Fxyd6/Itgb3/Akap6/Hspa2/Klhl24	14	BP	N
TG	GO:0022898	regulation of transmembrane transporter activity	11/114	259/15303	3.64924e-06	0.00101428	0.000788732	Fhl1/Kcnab1/Gem/Cav1/Abcc9/Gsg1l/Trdn/Fxyd6/Akap6/Hspa2/Klhl24	11	BP	N
TG	GO:0070875	positive regulation of glycogen metabolic process	4/114	15/15303	3.74273e-06	0.00101428	0.000788732	Irs1/Cd36/Dyrk2/Irs2	4	BP	N
TG	GO:0034763	negative regulation of transmembrane transport	8/114	129/15303	5.3395e-06	0.00113272	0.000880834	Pid1/Rgs2/Tgfb2/Kcnab1/Gem/Cav1/Trdn/Irs2	8	BP	N
TG	GO:1901016	regulation of potassium ion transmembrane transporter activity	6/114	60/15303	5.40203e-06	0.00113272	0.000880834	Fhl1/Kcnab1/Cav1/Abcc9/Akap6/Klhl24	6	BP	N
TG	GO:0032409	regulation of transporter activity	11/114	270/15303	5.43372e-06	0.00113272	0.000880834	Fhl1/Kcnab1/Gem/Cav1/Abcc9/Gsg1l/Trdn/Fxyd6/Akap6/Hspa2/Klhl24	11	BP	Y
TG	GO:0030336	negative regulation of cell migration	11/114	280/15303	7.67545e-06	0.00148575	0.00115536	Wnt4/Tgfbr3/Serpine1/Stard13/Cav1/Mitf/Cited2/Dpep1/Myocd/Dusp1/Cyp1b1	11	BP	N
TG	GO:0090287	regulation of cellular response to growth factor stimulus	11/114	283/15303	8.48891e-06	0.00153366	0.00119262	Grem2/Itga8/Wnt4/Rasl11b/Tgfbr3/Cav1/Cited2/Myocd/Fst/Adamts12/Ltbp1	11	BP	Y
TG	GO:0055017	cardiac muscle tissue growth	7/114	101/15303	1.02167e-05	0.00171593	0.00133435	Rgs2/Tgfb2/Tgfbr3/Fgfr2/Cited2/Myocd/Akap6	7	BP	N
TG	GO:0090092	regulation of transmembrane receptor protein serine/threonine kinase signaling pathway	10/114	237/15303	1.09313e-05	0.00171593	0.00133435	Grem2/Tgfb2/Itga8/Rasl11b/Tgfbr3/Cav1/Cited2/Myocd/Fst/Ltbp1	10	BP	Y
TG	GO:2000146	negative regulation of cell motility	11/114	292/15303	1.13973e-05	0.00171593	0.00133435	Wnt4/Tgfbr3/Serpine1/Stard13/Cav1/Mitf/Cited2/Dpep1/Myocd/Dusp1/Cyp1b1	11	BP	N
TG	GO:0072001	renal system development	11/114	302/15303	1.56123e-05	0.00215028	0.00167211	Tgfb2/Itga8/Tiparp/Wnt4/Pdgfra/Fras1/Klf15/Fgfr2/Zbtb16/Myocd/Itgb3	11	BP	Y
TG	GO:0060419	heart growth	7/114	108/15303	1.58692e-05	0.00215028	0.00167211	Rgs2/Tgfb2/Tgfbr3/Fgfr2/Cited2/Myocd/Akap6	7	BP	N
TG	GO:0040013	negative regulation of locomotion	11/114	320/15303	2.66709e-05	0.00344182	0.00267645	Wnt4/Tgfbr3/Serpine1/Stard13/Cav1/Mitf/Cited2/Dpep1/Myocd/Dusp1/Cyp1b1	11	BP	N
TG	GO:2001257	regulation of cation channel activity	8/114	164/15303	3.08163e-05	0.00369446	0.00287291	Kcnab1/Gem/Cav1/Abcc9/Gsg1l/Trdn/Akap6/Klhl24	8	BP	N
TG	GO:0005979	regulation of glycogen biosynthetic process	4/114	25/15303	3.27467e-05	0.00369446	0.00287291	Irs1/Cd36/Dyrk2/Irs2	4	BP	N
TG	GO:0010962	regulation of glucan biosynthetic process	4/114	25/15303	3.27467e-05	0.00369446	0.00287291	Irs1/Cd36/Dyrk2/Irs2	4	BP	N
TG	GO:0070372	regulation of ERK1 and ERK2 cascade	10/114	271/15303	3.46665e-05	0.00369446	0.00287291	Errfi1/Cd36/Pdgfra/Cav1/Mturn/Fgfr2/Timp3/Ndrg2/Itgb3/Dusp1	10	BP	Y
TG	GO:1901379	regulation of potassium ion transmembrane transport	6/114	83/15303	3.5445e-05	0.00369446	0.00287291	Fhl1/Kcnab1/Cav1/Abcc9/Akap6/Klhl24	6	BP	N
TG	GO:0003231	cardiac ventricle development	7/114	125/15303	4.09068e-05	0.0040467	0.00314682	Tgfb2/Tgfbr3/Fgfr2/Cited2/Cpe/Myocd/Ltbp1	7	BP	N
TG	GO:0001655	urogenital system development	11/114	337/15303	4.27865e-05	0.0040467	0.00314682	Tgfb2/Itga8/Tiparp/Wnt4/Pdgfra/Fras1/Klf15/Fgfr2/Zbtb16/Myocd/Itgb3	11	BP	Y
TG	GO:0071560	cellular response to transforming growth factor beta stimulus	9/114	224/15303	4.49861e-05	0.0040467	0.00314682	Tgfb2/Itga8/Rasl11b/Tgfbr3/Serpine1/Cav1/Cited2/Myocd/Ltbp1	9	BP	N
TG	GO:0060537	muscle tissue development	12/114	402/15303	4.52331e-05	0.0040467	0.00314682	Rgs2/Tgfb2/Itga8/Tiparp/Pdgfra/Tgfbr3/Cav1/Fgfr2/Cited2/Sgcg/Myocd/Akap6	12	BP	Y
TG	GO:0001570	vasculogenesis	6/114	87/15303	4.62907e-05	0.0040467	0.00314682	Tiparp/Tgfbr3/Cav1/Fgfr2/Cited2/Myocd	6	BP	N
TG	GO:0017015	regulation of transforming growth factor beta receptor signaling pathway	7/114	129/15303	5.00369e-05	0.00413434	0.00321497	Itga8/Rasl11b/Tgfbr3/Cav1/Cited2/Myocd/Ltbp1	7	BP	N
TG	GO:0071559	response to transforming growth factor beta	9/114	228/15303	5.16151e-05	0.00413434	0.00321497	Tgfb2/Itga8/Rasl11b/Tgfbr3/Serpine1/Cav1/Cited2/Myocd/Ltbp1	9	BP	N
TG	GO:1903844	regulation of cellular response to transforming growth factor beta stimulus	7/114	130/15303	5.25628e-05	0.00413434	0.00321497	Itga8/Rasl11b/Tgfbr3/Cav1/Cited2/Myocd/Ltbp1	7	BP	Y
TG	GO:0048738	cardiac muscle tissue development	9/114	229/15303	5.33955e-05	0.00413434	0.00321497	Rgs2/Tgfb2/Pdgfra/Tgfbr3/Fgfr2/Cited2/Sgcg/Myocd/Akap6	9	BP	N
TG	GO:0033002	muscle cell proliferation	9/114	231/15303	5.71124e-05	0.00424115	0.00329803	Tgfb2/Tgfbr3/Cav1/Fgfr2/Cited2/Ndrg2/Myocd/Itgb3/Npr3	9	BP	N
TG	GO:0001822	kidney development	10/114	288/15303	5.79049e-05	0.00424115	0.00329803	Tgfb2/Itga8/Tiparp/Wnt4/Pdgfra/Fras1/Klf15/Fgfr2/Zbtb16/Itgb3	10	BP	Y
TG	GO:0035265	organ growth	8/114	182/15303	6.45748e-05	0.00434829	0.00338134	Rgs2/Tgfb2/Pdgfra/Tgfbr3/Fgfr2/Cited2/Myocd/Akap6	8	BP	Y
TG	GO:0010171	body morphogenesis	5/114	57/15303	6.45878e-05	0.00434829	0.00338134	Grem2/Tgfb2/Tiparp/Pdgfra/Crispld2	5	BP	Y
TG	GO:0070371	ERK1 and ERK2 cascade	10/114	292/15303	6.49828e-05	0.00434829	0.00338134	Errfi1/Cd36/Pdgfra/Cav1/Mturn/Fgfr2/Timp3/Ndrg2/Itgb3/Dusp1	10	BP	Y
TG	GO:0060021	roof of mouth development	6/114	93/15303	6.73904e-05	0.00434829	0.00338134	Prrx1/Tgfb2/Tiparp/Pdgfra/Fras1/Tgfbr3	6	BP	Y
TG	GO:1904063	negative regulation of cation transmembrane transport	6/114	93/15303	6.73904e-05	0.00434829	0.00338134	Rgs2/Tgfb2/Kcnab1/Gem/Cav1/Trdn	6	BP	N
TG	GO:0003300	cardiac muscle hypertrophy	6/114	95/15303	7.59173e-05	0.00478455	0.0037206	Rgs2/Errfi1/Klf15/Myocd/Akap6/Fbxo32	6	BP	N
TG	GO:0070873	regulation of glycogen metabolic process	4/114	31/15303	7.86938e-05	0.00484683	0.00376902	Irs1/Cd36/Dyrk2/Irs2	4	BP	N
TG	GO:0014910	regulation of smooth muscle cell migration	6/114	96/15303	8.04918e-05	0.00484739	0.00376946	Postn/Serpine1/Cav1/Myocd/Itgb3/Cyp1b1	6	BP	Y
TG	GO:0007179	transforming growth factor beta receptor signaling pathway	8/114	189/15303	8.41467e-05	0.00494554	0.00384578	Tgfb2/Itga8/Rasl11b/Tgfbr3/Cav1/Cited2/Myocd/Ltbp1	8	BP	N
TG	GO:0030511	positive regulation of transforming growth factor beta receptor signaling pathway	4/114	32/15303	8.94212e-05	0.00494554	0.00384578	Itga8/Tgfbr3/Cited2/Myocd	4	BP	N
TG	GO:0070542	response to fatty acid	4/114	32/15303	8.94212e-05	0.00494554	0.00384578	Irs1/Pid1/Cd36/Pdk4	4	BP	Y
TG	GO:1903846	positive regulation of cellular response to transforming growth factor beta stimulus	4/114	32/15303	8.94212e-05	0.00494554	0.00384578	Itga8/Tgfbr3/Cited2/Myocd	4	BP	N
TG	GO:0014706	striated muscle tissue development	9/114	247/15303	9.55085e-05	0.00496594	0.00386165	Rgs2/Tgfb2/Pdgfra/Tgfbr3/Fgfr2/Cited2/Sgcg/Myocd/Akap6	9	BP	N
TG	GO:0014897	striated muscle hypertrophy	6/114	99/15303	9.55477e-05	0.00496594	0.00386165	Rgs2/Errfi1/Klf15/Myocd/Akap6/Fbxo32	6	BP	N
TG	GO:0043266	regulation of potassium ion transport	6/114	99/15303	9.55477e-05	0.00496594	0.00386165	Fhl1/Kcnab1/Cav1/Abcc9/Akap6/Klhl24	6	BP	N
TG	GO:0014896	muscle hypertrophy	6/114	100/15303	0.000101036	0.00496594	0.00386165	Rgs2/Errfi1/Klf15/Myocd/Akap6/Fbxo32	6	BP	N
TG	GO:0034766	negative regulation of ion transmembrane transport	6/114	100/15303	0.000101036	0.00496594	0.00386165	Rgs2/Tgfb2/Kcnab1/Gem/Cav1/Trdn	6	BP	N
TG	GO:0002053	positive regulation of mesenchymal cell proliferation	4/114	33/15303	0.000101173	0.00496594	0.00386165	Irs1/Prrx1/Fgfr2/Irs2	4	BP	Y
TG	GO:0008015	blood circulation	12/114	438/15303	0.000102617	0.00496594	0.00386165	Rgs2/F5/Tgfb2/Postn/Cd36/Tgfbr3/Cav1/Abcc9/Trdn/Sgcg/Akap6/Npr3	12	BP	N
TG	GO:1901343	negative regulation of vasculature development	6/114	101/15303	0.000106772	0.00507634	0.0039475	Tgfb2/Wnt4/Angptl7/Cd36/Serpine1/Stard13	6	BP	N
TG	GO:0051924	regulation of calcium ion transport	9/114	252/15303	0.000111235	0.00519737	0.00404161	Tgfb2/Trpc4/Gem/Serpine1/Cav1/Trdn/Itgb3/Akap6/Hspa2	9	BP	N
TG	GO:0032885	regulation of polysaccharide biosynthetic process	4/114	34/15303	0.000114007	0.00523659	0.00407211	Irs1/Cd36/Dyrk2/Irs2	4	BP	N
TG	GO:0048608	reproductive structure development	9/114	255/15303	0.000121674	0.00549559	0.00427352	Tgfb2/Tiparp/Wnt4/Pdgfra/Serpine1/Fgfr2/Cited2/Myocd/Fst	9	BP	N
TG	GO:0061458	reproductive system development	9/114	258/15303	0.000132921	0.00590516	0.00459201	Tgfb2/Tiparp/Wnt4/Pdgfra/Serpine1/Fgfr2/Cited2/Myocd/Fst	9	BP	Y
TG	GO:0014909	smooth muscle cell migration	6/114	106/15303	0.000139456	0.00609558	0.00474009	Postn/Serpine1/Cav1/Myocd/Itgb3/Cyp1b1	6	BP	Y
TG	GO:0060325	face morphogenesis	4/114	37/15303	0.00015959	0.00686492	0.00533834	Tgfb2/Tiparp/Pdgfra/Crispld2	4	BP	N
TG	GO:0007160	cell-matrix adhesion	8/114	209/15303	0.000168829	0.00703889	0.00547363	Itga8/Postn/Wnt4/Cd36/Serpine1/Itgb3/Adamts12/Bcl6	8	BP	N
TG	GO:0010810	regulation of cell-substrate adhesion	8/114	209/15303	0.000168829	0.00703889	0.00547363	Postn/Wnt4/Cd36/Serpine1/Itgb3/Smoc1/Bcl6/Lims2	8	BP	N
TG	GO:0005978	glycogen biosynthetic process	4/114	38/15303	0.000177346	0.00715801	0.00556626	Irs1/Cd36/Dyrk2/Irs2	4	BP	N
TG	GO:0009250	glucan biosynthetic process	4/114	38/15303	0.000177346	0.00715801	0.00556626	Irs1/Cd36/Dyrk2/Irs2	4	BP	N
TG	GO:1901654	response to ketone	6/114	111/15303	0.00017961	0.00715801	0.00556626	Tgfb2/Postn/Tgfbr3/Cav1/Fbxo32/Klf9	6	BP	Y
TG	GO:0070373	negative regulation of ERK1 and ERK2 cascade	5/114	71/15303	0.000184882	0.00726131	0.00564659	Errfi1/Cav1/Timp3/Ndrg2/Dusp1	5	BP	N
TG	GO:0003013	circulatory system process	12/114	469/15303	0.000194226	0.00751932	0.00584722	Rgs2/F5/Tgfb2/Postn/Cd36/Tgfbr3/Cav1/Abcc9/Trdn/Sgcg/Akap6/Npr3	12	BP	Y
TG	GO:0055021	regulation of cardiac muscle tissue growth	5/114	72/15303	0.000197509	0.00753873	0.00586232	Rgs2/Tgfbr3/Fgfr2/Cited2/Akap6	5	BP	N
TG	GO:0007178	transmembrane receptor protein serine/threonine kinase signaling pathway	10/114	336/15303	0.000205523	0.00773567	0.00601546	Grem2/Tgfb2/Itga8/Rasl11b/Tgfbr3/Cav1/Cited2/Myocd/Fst/Ltbp1	10	BP	N
TG	GO:0035051	cardiocyte differentiation	7/114	162/15303	0.000208557	0.00774231	0.00602063	Rgs2/Tgfb2/Pdgfra/Tgfbr3/Cited2/Myocd/Akap6	7	BP	N
TG	GO:0010907	positive regulation of glucose metabolic process	4/114	40/15303	0.00021707	0.00784345	0.00609927	Irs1/Cd36/Dyrk2/Irs2	4	BP	N
TG	GO:0032881	regulation of polysaccharide metabolic process	4/114	40/15303	0.00021707	0.00784345	0.00609927	Irs1/Cd36/Dyrk2/Irs2	4	BP	Y
TG	GO:0031589	cell-substrate adhesion	10/114	339/15303	0.000220758	0.00787177	0.0061213	Itga8/Postn/Wnt4/Cd36/Serpine1/Itgb3/Smoc1/Adamts12/Bcl6/Lims2	10	BP	N
TG	GO:0010464	regulation of mesenchymal cell proliferation	4/114	41/15303	0.000239163	0.00841728	0.0065455	Irs1/Prrx1/Fgfr2/Irs2	4	BP	Y
TG	GO:0001952	regulation of cell-matrix adhesion	6/114	118/15303	0.000250605	0.00859669	0.00668501	Postn/Wnt4/Cd36/Serpine1/Itgb3/Bcl6	6	BP	N
TG	GO:0014812	muscle cell migration	6/114	118/15303	0.000250605	0.00859669	0.00668501	Postn/Serpine1/Cav1/Myocd/Itgb3/Cyp1b1	6	BP	Y
TG	GO:0003281	ventricular septum development	5/114	76/15303	0.000254709	0.00862827	0.00670957	Tgfb2/Tgfbr3/Fgfr2/Cited2/Ltbp1	5	BP	N
TG	GO:0032965	regulation of collagen biosynthetic process	4/114	42/15303	0.000262828	0.00868614	0.00675458	Wnt4/Errfi1/Serpine1/Ltbp1	4	BP	Y
TG	GO:0060323	head morphogenesis	4/114	42/15303	0.000262828	0.00868614	0.00675458	Tgfb2/Tiparp/Pdgfra/Crispld2	4	BP	N
TG	GO:0003205	cardiac chamber development	7/114	170/15303	0.000280106	0.00914562	0.00711188	Tgfb2/Tgfbr3/Fgfr2/Cited2/Cpe/Myocd/Ltbp1	7	BP	N
TG	GO:0060420	regulation of heart growth	5/114	78/15303	0.000287639	0.00918627	0.00714349	Rgs2/Tgfbr3/Fgfr2/Cited2/Akap6	5	BP	N
TG	GO:0048701	embryonic cranial skeleton morphogenesis	4/114	43/15303	0.00028813	0.00918627	0.00714349	Prrx1/Tgfb2/Pdgfra/Fgfr2	4	BP	N
TG	GO:1903169	regulation of calcium ion transmembrane transport	7/114	173/15303	0.000311548	0.00981624	0.00763337	Tgfb2/Gem/Cav1/Trdn/Itgb3/Akap6/Hspa2	7	BP	N
TG	GO:0033628	regulation of cell adhesion mediated by integrin	4/114	44/15303	0.000315134	0.00981624	0.00763337	Tgfb2/Serpine1/Itgb3/Cyp1b1	4	BP	Y
TG	GO:0007517	muscle organ development	9/114	291/15303	0.000325517	0.0100245	0.00779529	Des/Tgfb2/Fhl1/Tcf23/Tgfbr3/Cav1/Fgfr2/Cited2/Myocd	9	BP	N
TG	GO:0090101	negative regulation of transmembrane receptor protein serine/threonine kinase signaling pathway	6/114	125/15303	0.000342029	0.0103553	0.00805259	Grem2/Rasl11b/Tgfbr3/Cav1/Fst/Ltbp1	6	BP	N
TG	GO:0060412	ventricular septum morphogenesis	4/114	45/15303	0.000343904	0.0103553	0.00805259	Tgfb2/Tgfbr3/Fgfr2/Cited2	4	BP	N
TG	GO:0071398	cellular response to fatty acid	3/114	19/15303	0.00035765	0.0106509	0.00828242	Irs1/Pid1/Pdk4	3	BP	Y
TG	GO:0033627	cell adhesion mediated by integrin	5/114	82/15303	0.000363092	0.0106954	0.00831705	Tgfb2/Itga8/Serpine1/Itgb3/Cyp1b1	5	BP	Y
TG	GO:0051051	negative regulation of transport	11/114	435/15303	0.000400598	0.0116733	0.0090775	Irs1/Pid1/Rgs2/Tgfb2/Kcnab1/Gem/Cd36/Cav1/Trdn/Irs2/Itgb3	11	BP	Y
TG	GO:0051928	positive regulation of calcium ion transport	6/114	131/15303	0.000439569	0.0125938	0.00979325	Trpc4/Serpine1/Cav1/Trdn/Akap6/Hspa2	6	BP	N
TG	GO:0010712	regulation of collagen metabolic process	4/114	48/15303	0.000441479	0.0125938	0.00979325	Wnt4/Errfi1/Serpine1/Ltbp1	4	BP	Y
TG	GO:0008406	gonad development	7/114	184/15303	0.000451944	0.012758	0.00992096	Tgfb2/Tiparp/Wnt4/Pdgfra/Serpine1/Cited2/Fst	7	BP	N
TG	GO:1903170	negative regulation of calcium ion transmembrane transport	4/114	49/15303	0.00047798	0.0133539	0.0103843	Tgfb2/Gem/Cav1/Trdn	4	BP	N
TG	GO:0045137	development of primary sexual characteristics	7/114	188/15303	0.000514018	0.0142142	0.0110533	Tgfb2/Tiparp/Wnt4/Pdgfra/Serpine1/Cited2/Fst	7	BP	N
TG	GO:0006816	calcium ion transport	10/114	378/15303	0.000522364	0.014299	0.0111193	Tgfb2/Trpc4/Gem/Serpine1/Cav1/Trdn/Camk2b/Itgb3/Akap6/Hspa2	10	BP	N
TG	GO:0010676	positive regulation of cellular carbohydrate metabolic process	4/114	51/15303	0.00055735	0.0148578	0.0115538	Irs1/Cd36/Dyrk2/Irs2	4	BP	N
TG	GO:0032964	collagen biosynthetic process	4/114	51/15303	0.00055735	0.0148578	0.0115538	Wnt4/Errfi1/Serpine1/Ltbp1	4	BP	Y
TG	GO:0008210	estrogen metabolic process	3/114	22/15303	0.000559223	0.0148578	0.0115538	Tiparp/Pdgfra/Cyp1b1	3	BP	N
TG	GO:0045785	positive regulation of cell adhesion	11/114	455/15303	0.000583418	0.0153501	0.0119367	Igfbp2/Tgfb2/Wnt4/Cd36/Cav1/Cited2/Zbtb16/Itgb3/Smoc1/Bcl6/Lims2	11	BP	N
TG	GO:0062013	positive regulation of small molecule metabolic process	6/114	140/15303	0.000625142	0.0162898	0.0126673	Irs1/Pid1/Wnt4/Cd36/Dyrk2/Irs2	6	BP	N
TG	GO:0010463	mesenchymal cell proliferation	4/114	53/15303	0.000645663	0.0165071	0.0128363	Irs1/Prrx1/Fgfr2/Irs2	4	BP	Y
TG	GO:0010517	regulation of phospholipase activity	4/114	53/15303	0.000645663	0.0165071	0.0128363	Rgs2/Pdgfra/Fgfr2/Camk2b	4	BP	N
TG	GO:0019216	regulation of lipid metabolic process	9/114	321/15303	0.000661942	0.0167651	0.013037	Irs1/Ccdc3/Wnt4/Cd36/Pdgfra/Pdk4/Cav1/Irs2/Pik3ip1	9	BP	Y
TG	GO:0001654	eye development	9/114	322/15303	0.000676789	0.0169824	0.013206	Tgfb2/Angptl7/Pdgfra/Mitf/Fgfr2/Cited2/Smoc1/Dio3/Cyp1b1	9	BP	N
TG	GO:0150063	visual system development	9/114	325/15303	0.000722975	0.0172631	0.0134243	Tgfb2/Angptl7/Pdgfra/Mitf/Fgfr2/Cited2/Smoc1/Dio3/Cyp1b1	9	BP	N
TG	GO:0007596	blood coagulation	6/114	144/15303	0.000724912	0.0172631	0.0134243	F5/Cd36/Pdgfra/Serpine1/Cav1/Itgb3	6	BP	N
TG	GO:0045834	positive regulation of lipid metabolic process	6/114	144/15303	0.000724912	0.0172631	0.0134243	Irs1/Ccdc3/Wnt4/Cd36/Pdgfra/Irs2	6	BP	Y
TG	GO:0050680	negative regulation of epithelial cell proliferation	6/114	144/15303	0.000724912	0.0172631	0.0134243	Tgfb2/Tgfbr3/Cav1/Fgfr2/Lims2/Klf9	6	BP	N
TG	GO:0048880	sensory system development	9/114	326/15303	0.000738931	0.0172631	0.0134243	Tgfb2/Angptl7/Pdgfra/Mitf/Fgfr2/Cited2/Smoc1/Dio3/Cyp1b1	9	BP	Y
TG	GO:0030193	regulation of blood coagulation	4/114	55/15303	0.000743465	0.0172631	0.0134243	Cd36/Pdgfra/Serpine1/Cav1	4	BP	N
TG	GO:0008585	female gonad development	5/114	96/15303	0.000748981	0.0172631	0.0134243	Tiparp/Wnt4/Pdgfra/Serpine1/Fst	5	BP	N
TG	GO:0055006	cardiac cell development	5/114	96/15303	0.000748981	0.0172631	0.0134243	Rgs2/Pdgfra/Tgfbr3/Myocd/Akap6	5	BP	N
TG	GO:0071772	response to BMP	6/114	145/15303	0.000751679	0.0172631	0.0134243	Grem2/Tgfb2/Tgfbr3/Cav1/Fst/Adamts12	6	BP	Y
TG	GO:0071773	cellular response to BMP stimulus	6/114	145/15303	0.000751679	0.0172631	0.0134243	Grem2/Tgfb2/Tgfbr3/Cav1/Fst/Adamts12	6	BP	N
TG	GO:0060047	heart contraction	7/114	201/15303	0.00076407	0.0174003	0.0135309	Rgs2/Tgfb2/Cav1/Abcc9/Trdn/Sgcg/Akap6	7	BP	Y
TG	GO:0033692	cellular polysaccharide biosynthetic process	4/114	56/15303	0.000796095	0.0179372	0.0139484	Irs1/Cd36/Dyrk2/Irs2	4	BP	N
TG	GO:0007599	hemostasis	6/114	147/15303	0.000807503	0.0179372	0.0139484	F5/Cd36/Pdgfra/Serpine1/Cav1/Itgb3	6	BP	Y
TG	GO:0050817	coagulation	6/114	147/15303	0.000807503	0.0179372	0.0139484	F5/Cd36/Pdgfra/Serpine1/Cav1/Itgb3	6	BP	Y
TG	GO:0060324	face development	4/114	57/15303	0.000851303	0.0180891	0.0140665	Tgfb2/Tiparp/Pdgfra/Crispld2	4	BP	Y
TG	GO:1900046	regulation of hemostasis	4/114	57/15303	0.000851303	0.0180891	0.0140665	Cd36/Pdgfra/Serpine1/Cav1	4	BP	N
TG	GO:0008645	hexose transmembrane transport	5/114	99/15303	0.000861066	0.0180891	0.0140665	Irs1/Pid1/Klf15/Slc2a12/Irs2	5	BP	N
TG	GO:0010906	regulation of glucose metabolic process	5/114	99/15303	0.000861066	0.0180891	0.0140665	Irs1/Cd36/Pdk4/Dyrk2/Irs2	5	BP	N
TG	GO:0032963	collagen metabolic process	5/114	99/15303	0.000861066	0.0180891	0.0140665	Wnt4/Errfi1/Tgfbr3/Serpine1/Ltbp1	5	BP	Y
TG	GO:0046545	development of primary female sexual characteristics	5/114	99/15303	0.000861066	0.0180891	0.0140665	Tiparp/Wnt4/Pdgfra/Serpine1/Fst	5	BP	N
TG	GO:1904659	glucose transmembrane transport	5/114	99/15303	0.000861066	0.0180891	0.0140665	Irs1/Pid1/Klf15/Slc2a12/Irs2	5	BP	N
TG	GO:2000181	negative regulation of blood vessel morphogenesis	5/114	100/15303	0.000901068	0.0187838	0.0146068	Tgfb2/Wnt4/Cd36/Serpine1/Stard13	5	BP	N
TG	GO:0060038	cardiac muscle cell proliferation	4/114	58/15303	0.000909158	0.0188078	0.0146254	Tgfb2/Tgfbr3/Fgfr2/Cited2	4	BP	N
TG	GO:0015749	monosaccharide transmembrane transport	5/114	101/15303	0.000942437	0.0192444	0.0149649	Irs1/Pid1/Klf15/Slc2a12/Irs2	5	BP	N
TG	GO:0070588	calcium ion transmembrane transport	8/114	271/15303	0.000951567	0.0192444	0.0149649	Tgfb2/Trpc4/Gem/Cav1/Trdn/Itgb3/Akap6/Hspa2	8	BP	N
TG	GO:1901342	regulation of vasculature development	8/114	271/15303	0.000951567	0.0192444	0.0149649	Tgfb2/Wnt4/Angptl7/Cd36/Serpine1/Stard13/Itgb3/Cyp1b1	8	BP	Y
TG	GO:0050818	regulation of coagulation	4/114	59/15303	0.000969728	0.0194664	0.0151376	Cd36/Pdgfra/Serpine1/Cav1	4	BP	Y
TG	GO:0042445	hormone metabolic process	6/114	153/15303	0.000994357	0.019814	0.0154079	Tiparp/Wnt4/Pdgfra/Cpe/Dio3/Cyp1b1	6	BP	Y
TG	GO:0043271	negative regulation of ion transport	6/114	154/15303	0.00102848	0.0199009	0.0154755	Rgs2/Tgfb2/Kcnab1/Gem/Cav1/Trdn	6	BP	N
TG	GO:0009636	response to toxic substance	5/114	103/15303	0.0010294	0.0199009	0.0154755	Cd36/Inmt/Sesn1/Gria1/Cyp1b1	5	BP	Y
TG	GO:0048662	negative regulation of smooth muscle cell proliferation	4/114	60/15303	0.00103308	0.0199009	0.0154755	Cav1/Ndrg2/Myocd/Npr3	4	BP	Y
TG	GO:0031069	hair follicle morphogenesis	3/114	27/15303	0.00103376	0.0199009	0.0154755	Tgfb2/Fgfr2/Fst	3	BP	Y
TG	GO:0001525	angiogenesis	11/114	488/15303	0.00103543	0.0199009	0.0154755	Tgfb2/Col24a1/Cd36/Pdgfra/Serpine1/Stard13/Cav1/Mfge8/Fgfr2/Itgb3/Cyp1b1	11	BP	N
TG	GO:0003015	heart process	7/114	212/15303	0.00104352	0.019915	0.0154864	Rgs2/Tgfb2/Cav1/Abcc9/Trdn/Sgcg/Akap6	7	BP	N
TG	GO:0019395	fatty acid oxidation	5/114	104/15303	0.00107505	0.0202318	0.0157328	Irs1/Cd36/Pdk4/Irs2/Cyp4v3	5	BP	N
TG	GO:0046620	regulation of organ growth	5/114	104/15303	0.00107505	0.0202318	0.0157328	Rgs2/Tgfbr3/Fgfr2/Cited2/Akap6	5	BP	N
TG	GO:0046324	regulation of glucose import	4/114	61/15303	0.00109929	0.020389	0.015855	Irs1/Pid1/Klf15/Irs2	4	BP	Y
TG	GO:0033673	negative regulation of kinase activity	7/114	214/15303	0.001102	0.020389	0.015855	Rgs2/Errfi1/Cav1/Irs2/Pik3ip1/Myocd/Dusp1	7	BP	N
TG	GO:0007423	sensory organ development	11/114	492/15303	0.00110597	0.020389	0.015855	Prrx1/Tgfb2/Itga8/Angptl7/Pdgfra/Mitf/Fgfr2/Cited2/Smoc1/Dio3/Cyp1b1	11	BP	Y
TG	GO:0032967	positive regulation of collagen biosynthetic process	3/114	28/15303	0.00115156	0.0209446	0.016287	Wnt4/Serpine1/Ltbp1	3	BP	N
TG	GO:0033688	regulation of osteoblast proliferation	3/114	28/15303	0.00115156	0.0209446	0.016287	Fgfr2/Itgb3/Npr3	3	BP	Y
TG	GO:0048008	platelet-derived growth factor receptor signaling pathway	4/114	62/15303	0.00116842	0.0210606	0.0163773	Tiparp/Pdgfra/Myocd/Itgb3	4	BP	Y
TG	GO:0043010	camera-type eye development	8/114	280/15303	0.00117349	0.0210606	0.0163773	Tgfb2/Angptl7/Pdgfra/Mitf/Fgfr2/Cited2/Dio3/Cyp1b1	8	BP	Y
TG	GO:0071805	potassium ion transmembrane transport	6/114	159/15303	0.00121284	0.0212114	0.0164946	Fhl1/Kcnab1/Cav1/Abcc9/Akap6/Klhl24	6	BP	Y
TG	GO:1902532	negative regulation of intracellular signal transduction	11/114	498/15303	0.0012192	0.0212114	0.0164946	Rgs2/Tgfb2/Errfi1/Cav1/Sesn1/Timp3/Dyrk2/Ndrg2/Pik3ip1/Bcl6/Dusp1	11	BP	N
TG	GO:0002065	columnar/cuboidal epithelial cell differentiation	5/114	107/15303	0.00122103	0.0212114	0.0164946	Wnt4/Serpine1/Cav1/Fgfr2/Fst	5	BP	Y
TG	GO:0034219	carbohydrate transmembrane transport	5/114	107/15303	0.00122103	0.0212114	0.0164946	Irs1/Pid1/Klf15/Slc2a12/Irs2	5	BP	Y
TG	GO:0060840	artery development	5/114	107/15303	0.00122103	0.0212114	0.0164946	Prrx1/Tgfb2/Cited2/Myocd/Ltbp1	5	BP	Y
TG	GO:0000271	polysaccharide biosynthetic process	4/114	64/15303	0.00131572	0.0225671	0.0175488	Irs1/Cd36/Dyrk2/Irs2	4	BP	N
TG	GO:0034637	cellular carbohydrate biosynthetic process	4/114	64/15303	0.00131572	0.0225671	0.0175488	Irs1/Cd36/Dyrk2/Irs2	4	BP	N
TG	GO:0050673	epithelial cell proliferation	10/114	429/15303	0.0013702	0.0232485	0.0180786	Tgfb2/Errfi1/Tgfbr3/Cav1/Fgfr2/Irs2/Itgb3/Fst/Lims2/Klf9	10	BP	N
TG	GO:0048660	regulation of smooth muscle cell proliferation	6/114	163/15303	0.00137774	0.0232485	0.0180786	Cav1/Fgfr2/Ndrg2/Myocd/Itgb3/Npr3	6	BP	Y
TG	GO:0090100	positive regulation of transmembrane receptor protein serine/threonine kinase signaling pathway	5/114	110/15303	0.00138118	0.0232485	0.0180786	Tgfb2/Itga8/Tgfbr3/Cited2/Myocd	5	BP	N
TG	GO:0003208	cardiac ventricle morphogenesis	4/114	65/15303	0.00139403	0.0233199	0.0181342	Tgfb2/Tgfbr3/Fgfr2/Cpe	4	BP	N
TG	GO:0010714	positive regulation of collagen metabolic process	3/114	30/15303	0.00141179	0.0234721	0.0182525	Wnt4/Serpine1/Ltbp1	3	BP	N
TG	GO:0003279	cardiac septum development	5/114	111/15303	0.00143786	0.0236158	0.0183643	Tgfb2/Tgfbr3/Fgfr2/Cited2/Ltbp1	5	BP	N
TG	GO:0034440	lipid oxidation	5/114	111/15303	0.00143786	0.0236158	0.0183643	Irs1/Cd36/Pdk4/Irs2/Cyp4v3	5	BP	N
TG	GO:0007548	sex differentiation	7/114	225/15303	0.00147129	0.0238949	0.0185813	Tgfb2/Tiparp/Wnt4/Pdgfra/Serpine1/Cited2/Fst	7	BP	N
TG	GO:1904888	cranial skeletal system development	4/114	66/15303	0.00147553	0.0238949	0.0185813	Prrx1/Tgfb2/Pdgfra/Fgfr2	4	BP	Y
TG	GO:0071396	cellular response to lipid	10/114	434/15303	0.00149352	0.0238949	0.0185813	Irs1/Pid1/Abca1/Cd36/Serpine1/Pdk4/Fbxo32/Calcoco1/Crebrf/Klf9	10	BP	N
TG	GO:0046660	female sex differentiation	5/114	112/15303	0.00149624	0.0238949	0.0185813	Tiparp/Wnt4/Pdgfra/Serpine1/Fst	5	BP	N
TG	GO:0043270	positive regulation of ion transport	8/114	291/15303	0.00149894	0.0238949	0.0185813	Fhl1/Trpc4/Serpine1/Cav1/Trdn/Syt1/Akap6/Hspa2	8	BP	N
TG	GO:0050678	regulation of epithelial cell proliferation	9/114	362/15303	0.00153651	0.0240251	0.0186826	Tgfb2/Errfi1/Tgfbr3/Cav1/Fgfr2/Irs2/Itgb3/Lims2/Klf9	9	BP	N
TG	GO:0048730	epidermis morphogenesis	3/114	31/15303	0.00155462	0.0240251	0.0186826	Tgfb2/Fgfr2/Fst	3	BP	N
TG	GO:1904706	negative regulation of vascular associated smooth muscle cell proliferation	3/114	31/15303	0.00155462	0.0240251	0.0186826	Cav1/Ndrg2/Myocd	3	BP	N
TG	GO:0007565	female pregnancy	5/114	113/15303	0.00155634	0.0240251	0.0186826	Wnt4/Tcf23/Cited2/Itgb3/Klf9	5	BP	Y
TG	GO:0061041	regulation of wound healing	5/114	113/15303	0.00155634	0.0240251	0.0186826	Wnt4/Cd36/Pdgfra/Serpine1/Cav1	5	BP	Y
TG	GO:0051926	negative regulation of calcium ion transport	4/114	67/15303	0.0015603	0.0240251	0.0186826	Tgfb2/Gem/Cav1/Trdn	4	BP	N
TG	GO:0043500	muscle adaptation	5/114	114/15303	0.0016182	0.0247758	0.0192663	Rgs2/Errfi1/Klf15/Akap6/Fbxo32	5	BP	N
TG	GO:0060191	regulation of lipase activity	4/114	68/15303	0.00164841	0.024944	0.0193971	Rgs2/Pdgfra/Fgfr2/Camk2b	4	BP	Y
TG	GO:0048659	smooth muscle cell proliferation	6/114	169/15303	0.00165657	0.024944	0.0193971	Cav1/Fgfr2/Ndrg2/Myocd/Itgb3/Npr3	6	BP	Y
TG	GO:0003012	muscle system process	9/114	366/15303	0.0016568	0.024944	0.0193971	Rgs2/Errfi1/Cav1/Klf15/Abcc9/Mybpc1/Myocd/Akap6/Fbxo32	9	BP	Y
TG	GO:0010469	regulation of signaling receptor activity	5/114	115/15303	0.00168185	0.0251813	0.0195816	Grem2/Errfi1/Serpine1/Gsg1l/Klhl24	5	BP	Y
TG	GO:0010632	regulation of epithelial cell migration	7/114	231/15303	0.00170991	0.0254608	0.019799	Irs1/Tgfb2/Tgfbr3/Serpine1/Stard13/Irs2/Itgb3	7	BP	N
TG	GO:0010631	epithelial cell migration	8/114	298/15303	0.00174087	0.0257589	0.0200308	Irs1/Tgfb2/Tgfbr3/Serpine1/Stard13/Irs2/Itgb3/Cyp1b1	8	BP	N
TG	GO:0006898	receptor-mediated endocytosis	7/114	232/15303	0.00175245	0.0257589	0.0200308	Cd36/Serpine1/Cav1/Gsg1l/Gria1/Itgb3/Vldlr	7	BP	N
TG	GO:0043409	negative regulation of MAPK cascade	6/114	171/15303	0.00175845	0.0257589	0.0200308	Rgs2/Errfi1/Cav1/Timp3/Ndrg2/Dusp1	6	BP	N
TG	GO:0090132	epithelium migration	8/114	299/15303	0.00177782	0.0259027	0.0201426	Irs1/Tgfb2/Tgfbr3/Serpine1/Stard13/Irs2/Itgb3/Cyp1b1	8	BP	N
TG	GO:0048771	tissue remodeling	6/114	172/15303	0.00181113	0.0261687	0.0203495	Tgfb2/Tgfbr3/Pdk4/Cav1/Mitf/Itgb3	6	BP	Y
TG	GO:0090130	tissue migration	8/114	300/15303	0.00181539	0.0261687	0.0203495	Irs1/Tgfb2/Tgfbr3/Serpine1/Stard13/Irs2/Itgb3/Cyp1b1	8	BP	Y
TG	GO:0048736	appendage development	6/114	173/15303	0.00186501	0.0264856	0.0205959	Prrx1/Tgfb2/Fras1/Fgfr2/Zbtb16/Smoc1	6	BP	Y
TG	GO:0060173	limb development	6/114	173/15303	0.00186501	0.0264856	0.0205959	Prrx1/Tgfb2/Fras1/Fgfr2/Zbtb16/Smoc1	6	BP	N
TG	GO:0010614	negative regulation of cardiac muscle hypertrophy	3/114	33/15303	0.0018667	0.0264856	0.0205959	Rgs2/Errfi1/Fbxo32	3	BP	N
TG	GO:0010611	regulation of cardiac muscle hypertrophy	4/114	71/15303	0.00193339	0.026732	0.0207875	Rgs2/Errfi1/Akap6/Fbxo32	4	BP	N
TG	GO:0045913	positive regulation of carbohydrate metabolic process	4/114	71/15303	0.00193339	0.026732	0.0207875	Irs1/Cd36/Dyrk2/Irs2	4	BP	N
TG	GO:0051279	regulation of release of sequestered calcium ion into cytosol	4/114	71/15303	0.00193339	0.026732	0.0207875	Tgfb2/Trdn/Itgb3/Akap6	4	BP	N
TG	GO:0060411	cardiac septum morphogenesis	4/114	71/15303	0.00193339	0.026732	0.0207875	Tgfb2/Tgfbr3/Fgfr2/Cited2	4	BP	N
TG	GO:0060976	coronary vasculature development	4/114	71/15303	0.00193339	0.026732	0.0207875	Tgfbr3/Fgfr2/Myocd/Ltbp1	4	BP	N
TG	GO:0031623	receptor internalization	5/114	119/15303	0.00195497	0.0268932	0.0209129	Cd36/Cav1/Gsg1l/Gria1/Itgb3	5	BP	N
TG	GO:0034764	positive regulation of transmembrane transport	7/114	237/15303	0.00197766	0.027051	0.0210356	Irs1/Cav1/Klf15/Trdn/Irs2/Akap6/Hspa2	7	BP	N
TG	GO:0048732	gland development	9/114	376/15303	0.0019909	0.027051	0.0210356	Irs1/Wnt4/Pdgfra/Tgfbr3/Cav1/Fgfr2/Cited2/Irs2/Lims2	9	BP	Y
TG	GO:0005977	glycogen metabolic process	4/114	72/15303	0.0020355	0.027051	0.0210356	Irs1/Cd36/Dyrk2/Irs2	4	BP	N
TG	GO:0006073	cellular glucan metabolic process	4/114	72/15303	0.0020355	0.027051	0.0210356	Irs1/Cd36/Dyrk2/Irs2	4	BP	N
TG	GO:0014741	negative regulation of muscle hypertrophy	3/114	34/15303	0.00203631	0.027051	0.0210356	Rgs2/Errfi1/Fbxo32	3	BP	N
TG	GO:0014912	negative regulation of smooth muscle cell migration	3/114	34/15303	0.00203631	0.027051	0.0210356	Serpine1/Cav1/Myocd	3	BP	N
TG	GO:0033687	osteoblast proliferation	3/114	34/15303	0.00203631	0.027051	0.0210356	Fgfr2/Itgb3/Npr3	3	BP	Y
TG	GO:0014743	regulation of muscle hypertrophy	4/114	73/15303	0.00214128	0.0280332	0.0217993	Rgs2/Errfi1/Akap6/Fbxo32	4	BP	Y
TG	GO:0014855	striated muscle cell proliferation	4/114	73/15303	0.00214128	0.0280332	0.0217993	Tgfb2/Tgfbr3/Fgfr2/Cited2	4	BP	N
TG	GO:0044042	glucan metabolic process	4/114	73/15303	0.00214128	0.0280332	0.0217993	Irs1/Cd36/Dyrk2/Irs2	4	BP	N
TG	GO:0062012	regulation of small molecule metabolic process	8/114	309/15303	0.00218255	0.0284361	0.0221127	Irs1/Pid1/Wnt4/Cd36/Pdk4/Cav1/Dyrk2/Irs2	8	BP	Y
TG	GO:0043551	regulation of phosphatidylinositol 3-kinase activity	3/114	35/15303	0.00221522	0.0287236	0.0223363	Irs1/Pdgfra/Pik3ip1	3	BP	N
TG	GO:0008202	steroid metabolic process	7/114	244/15303	0.00232994	0.0297316	0.0231201	Tiparp/Hmgcs2/Abca1/Wnt4/Pdgfra/Cyp1b1/Vldlr	7	BP	Y
TG	GO:0030879	mammary gland development	5/114	124/15303	0.00234038	0.0297316	0.0231201	Irs1/Wnt4/Cav1/Fgfr2/Irs2	5	BP	Y
TG	GO:0001656	metanephros development	4/114	75/15303	0.00236412	0.0297316	0.0231201	Itga8/Wnt4/Pdgfra/Fras1	4	BP	N
TG	GO:0048844	artery morphogenesis	4/114	75/15303	0.00236412	0.0297316	0.0231201	Prrx1/Tgfb2/Cited2/Myocd	4	BP	N
TG	GO:0003149	membranous septum morphogenesis	2/114	10/15303	0.00238072	0.0297316	0.0231201	Tgfb2/Fgfr2	2	BP	N
TG	GO:0007194	negative regulation of adenylate cyclase activity	2/114	10/15303	0.00238072	0.0297316	0.0231201	Akap6/Npr3	2	BP	Y
TG	GO:0033629	negative regulation of cell adhesion mediated by integrin	2/114	10/15303	0.00238072	0.0297316	0.0231201	Serpine1/Cyp1b1	2	BP	Y
TG	GO:1904238	pericyte cell differentiation	2/114	10/15303	0.00238072	0.0297316	0.0231201	Tgfb2/Wnt4	2	BP	Y
TG	GO:0042692	muscle cell differentiation	9/114	387/15303	0.00241858	0.0298548	0.0232159	Rgs2/Itga8/Wnt4/Tcf23/Pdgfra/Fgfr2/Scgb3a1/Myocd/Akap6	9	BP	Y
TG	GO:0003206	cardiac chamber morphogenesis	5/114	125/15303	0.00242364	0.0298548	0.0232159	Tgfb2/Tgfbr3/Fgfr2/Cited2/Cpe	5	BP	N
TG	GO:0010565	regulation of cellular ketone metabolic process	5/114	125/15303	0.00242364	0.0298548	0.0232159	Irs1/Wnt4/Pdk4/Cav1/Irs2	5	BP	Y
TG	GO:0046323	glucose import	4/114	76/15303	0.0024813	0.0302898	0.0235542	Irs1/Pid1/Klf15/Irs2	4	BP	N
TG	GO:0051145	smooth muscle cell differentiation	4/114	76/15303	0.0024813	0.0302898	0.0235542	Itga8/Wnt4/Fgfr2/Myocd	4	BP	N
TG	GO:0001953	negative regulation of cell-matrix adhesion	3/114	37/15303	0.00260159	0.0310212	0.0241229	Postn/Serpine1/Bcl6	3	BP	N
TG	GO:0046326	positive regulation of glucose import	3/114	37/15303	0.00260159	0.0310212	0.0241229	Irs1/Klf15/Irs2	3	BP	N
TG	GO:0071385	cellular response to glucocorticoid stimulus	3/114	37/15303	0.00260159	0.0310212	0.0241229	Fbxo32/Crebrf/Klf9	3	BP	N
TG	GO:0003151	outflow tract morphogenesis	4/114	77/15303	0.00260243	0.0310212	0.0241229	Tgfb2/Tgfbr3/Fgfr2/Cited2	4	BP	N
TG	GO:0006112	energy reserve metabolic process	4/114	77/15303	0.00260243	0.0310212	0.0241229	Irs1/Cd36/Dyrk2/Irs2	4	BP	Y
TG	GO:0051348	negative regulation of transferase activity	7/114	249/15303	0.00260991	0.0310212	0.0241229	Rgs2/Errfi1/Cav1/Irs2/Pik3ip1/Myocd/Dusp1	7	BP	N
TG	GO:0048639	positive regulation of developmental growth	6/114	186/15303	0.0026817	0.0316524	0.0246138	Tgfbr3/Serpine1/Fgfr2/Syt1/Akap6/Dio3	6	BP	N
TG	GO:0044703	multi-organism reproductive process	5/114	128/15303	0.00268637	0.0316524	0.0246138	Wnt4/Tcf23/Cited2/Itgb3/Klf9	5	BP	N
TG	GO:0010827	regulation of glucose transmembrane transport	4/114	78/15303	0.00272755	0.0319986	0.0248829	Irs1/Pid1/Klf15/Irs2	4	BP	N
TG	GO:0006813	potassium ion transport	6/114	187/15303	0.00275409	0.0321707	0.0250168	Fhl1/Kcnab1/Cav1/Abcc9/Akap6/Klhl24	6	BP	N
TG	GO:0010811	positive regulation of cell-substrate adhesion	5/114	129/15303	0.00277836	0.0323149	0.0251289	Wnt4/Cd36/Itgb3/Smoc1/Lims2	5	BP	N
TG	GO:0017145	stem cell division	3/114	38/15303	0.00280938	0.0325359	0.0253008	Tgfb2/Fgfr2/Zbtb16	3	BP	Y
TG	GO:0048545	response to steroid hormone	6/114	188/15303	0.00282794	0.0325609	0.0253202	Tgfb2/Cav1/Fbxo32/Calcoco1/Crebrf/Klf9	6	BP	N
TG	GO:0015911	long-chain fatty acid import across plasma membrane	2/114	11/15303	0.00289564	0.0325609	0.0253202	Cd36/Irs2	2	BP	N
TG	GO:0031953	negative regulation of protein autophosphorylation	2/114	11/15303	0.00289564	0.0325609	0.0253202	Errfi1/Cav1	2	BP	N
TG	GO:0032000	positive regulation of fatty acid beta-oxidation	2/114	11/15303	0.00289564	0.0325609	0.0253202	Irs1/Irs2	2	BP	N
TG	GO:0051798	positive regulation of hair follicle development	2/114	11/15303	0.00289564	0.0325609	0.0253202	Tgfb2/Fst	2	BP	Y
TG	GO:0060352	cell adhesion molecule production	2/114	11/15303	0.00289564	0.0325609	0.0253202	Cav1/Myocd	2	BP	Y
TG	GO:1903817	negative regulation of voltage-gated potassium channel activity	2/114	11/15303	0.00289564	0.0325609	0.0253202	Kcnab1/Cav1	2	BP	N
TG	GO:0046320	regulation of fatty acid oxidation	3/114	39/15303	0.00302712	0.0338987	0.0263606	Irs1/Pdk4/Irs2	3	BP	N
TG	GO:0008643	carbohydrate transport	5/114	132/15303	0.00306804	0.0342156	0.026607	Irs1/Pid1/Klf15/Slc2a12/Irs2	5	BP	Y
TG	GO:0006869	lipid transport	8/114	329/15303	0.00320787	0.0356284	0.0277056	Abca1/Cd36/Slc10a6/Cav1/Irs2/Slco2a1/Itgb3/Vldlr	8	BP	Y
TG	GO:0055023	positive regulation of cardiac muscle tissue growth	3/114	40/15303	0.00325496	0.0358575	0.0278837	Tgfbr3/Fgfr2/Akap6	3	BP	N
TG	GO:0071384	cellular response to corticosteroid stimulus	3/114	40/15303	0.00325496	0.0358575	0.0278837	Fbxo32/Crebrf/Klf9	3	BP	N
TG	GO:0051147	regulation of muscle cell differentiation	5/114	135/15303	0.00337894	0.0369772	0.0287545	Rgs2/Tcf23/Fgfr2/Myocd/Akap6	5	BP	Y
TG	GO:0034754	cellular hormone metabolic process	4/114	83/15303	0.00341543	0.0369772	0.0287545	Tiparp/Wnt4/Pdgfra/Cyp1b1	4	BP	N
TG	GO:0001501	skeletal system development	10/114	487/15303	0.00344586	0.0369772	0.0287545	Prrx1/Tgfb2/Tiparp/Pdgfra/Fgfr2/Cited2/Zbtb16/Fst/Adamts12/Npr3	10	BP	Y
TG	GO:0031280	negative regulation of cyclase activity	2/114	12/15303	0.0034579	0.0369772	0.0287545	Akap6/Npr3	2	BP	N
TG	GO:0048144	fibroblast proliferation	5/114	136/15303	0.00348743	0.0369772	0.0287545	Pdgfra/Serpine1/Cav1/Gng2/Itgb3	5	BP	Y
TG	GO:0003298	physiological muscle hypertrophy	3/114	41/15303	0.00349305	0.0369772	0.0287545	Rgs2/Myocd/Akap6	3	BP	N
TG	GO:0003301	physiological cardiac muscle hypertrophy	3/114	41/15303	0.00349305	0.0369772	0.0287545	Rgs2/Myocd/Akap6	3	BP	N
TG	GO:0007193	adenylate cyclase-inhibiting G protein-coupled receptor signaling pathway	3/114	41/15303	0.00349305	0.0369772	0.0287545	Rgs2/Itgb3/Npr3	3	BP	Y
TG	GO:0060135	maternal process involved in female pregnancy	3/114	41/15303	0.00349305	0.0369772	0.0287545	Wnt4/Tcf23/Cited2	3	BP	N
TG	GO:0061049	cell growth involved in cardiac muscle cell development	3/114	41/15303	0.00349305	0.0369772	0.0287545	Rgs2/Myocd/Akap6	3	BP	N
TG	GO:0042060	wound healing	8/114	334/15303	0.00351498	0.0370646	0.0288224	F5/Tgfb2/Wnt4/Cd36/Pdgfra/Serpine1/Cav1/Itgb3	8	BP	Y
TG	GO:0044706	multi-multicellular organism process	5/114	137/15303	0.00359841	0.0377973	0.0293922	Wnt4/Tcf23/Cited2/Itgb3/Klf9	5	BP	Y
TG	GO:0030509	BMP signaling pathway	5/114	138/15303	0.00371191	0.0382645	0.0297555	Grem2/Tgfb2/Tgfbr3/Cav1/Fst	5	BP	N
TG	GO:0030512	negative regulation of transforming growth factor beta receptor signaling pathway	4/114	85/15303	0.00372081	0.0382645	0.0297555	Rasl11b/Tgfbr3/Cav1/Ltbp1	4	BP	N
TG	GO:0090288	negative regulation of cellular response to growth factor stimulus	4/114	85/15303	0.00372081	0.0382645	0.0297555	Grem2/Wnt4/Cav1/Adamts12	4	BP	N
TG	GO:0010518	positive regulation of phospholipase activity	3/114	42/15303	0.00374153	0.0382645	0.0297555	Pdgfra/Fgfr2/Camk2b	3	BP	N
TG	GO:0043277	apoptotic cell clearance	3/114	42/15303	0.00374153	0.0382645	0.0297555	Cd36/Mfge8/Itgb3	3	BP	Y
TG	GO:0055010	ventricular cardiac muscle tissue morphogenesis	3/114	42/15303	0.00374153	0.0382645	0.0297555	Tgfb2/Tgfbr3/Fgfr2	3	BP	N
TG	GO:0098657	import into cell	6/114	199/15303	0.00374173	0.0382645	0.0297555	Rgs2/Cd36/Cav1/Abcc9/Irs2/Itgb3	6	BP	Y
TG	GO:0019217	regulation of fatty acid metabolic process	4/114	86/15303	0.00388024	0.0393837	0.0306258	Irs1/Pdk4/Cav1/Irs2	4	BP	N
TG	GO:0030510	regulation of BMP signaling pathway	4/114	86/15303	0.00388024	0.0393837	0.0306258	Grem2/Tgfbr3/Cav1/Fst	4	BP	N
TG	GO:0060421	positive regulation of heart growth	3/114	43/15303	0.00400053	0.0404531	0.0314574	Tgfbr3/Fgfr2/Akap6	3	BP	N
TG	GO:0021859	pyramidal neuron differentiation	2/114	13/15303	0.00406678	0.0404856	0.0314827	Fgfr2/Bcl6	2	BP	Y
TG	GO:0048755	branching morphogenesis of a nerve	2/114	13/15303	0.00406678	0.0404856	0.0314827	Fgfr2/Cpe	2	BP	Y
TG	GO:0051280	negative regulation of release of sequestered calcium ion into cytosol	2/114	13/15303	0.00406678	0.0404856	0.0314827	Tgfb2/Trdn	2	BP	N
TG	GO:1905939	regulation of gonad development	2/114	13/15303	0.00406678	0.0404856	0.0314827	Wnt4/Cited2	2	BP	Y
TG	GO:0045927	positive regulation of growth	7/114	270/15303	0.00407844	0.0404856	0.0314827	Tgfb2/Tgfbr3/Serpine1/Fgfr2/Syt1/Akap6/Dio3	7	BP	Y
TG	GO:0030856	regulation of epithelial cell differentiation	5/114	142/15303	0.00419168	0.0414579	0.0322388	Tgfb2/Errfi1/Serpine1/Cav1/Fst	5	BP	N
TG	GO:0018108	peptidyl-tyrosine phosphorylation	7/114	272/15303	0.00424554	0.04147	0.0322482	Errfi1/Cd36/Pdgfra/Cav1/Fgfr2/Dyrk2/Itgb3	7	BP	Y
TG	GO:0010828	positive regulation of glucose transmembrane transport	3/114	44/15303	0.0042702	0.04147	0.0322482	Irs1/Klf15/Irs2	3	BP	N
TG	GO:0060043	regulation of cardiac muscle cell proliferation	3/114	44/15303	0.0042702	0.04147	0.0322482	Tgfbr3/Fgfr2/Cited2	3	BP	N
TG	GO:2001258	negative regulation of cation channel activity	3/114	44/15303	0.0042702	0.04147	0.0322482	Kcnab1/Gem/Cav1	3	BP	N
TG	GO:0010563	negative regulation of phosphorus metabolic process	9/114	422/15303	0.00428473	0.04147	0.0322482	Pid1/Rgs2/Tgfb2/Errfi1/Cav1/Irs2/Pik3ip1/Myocd/Dusp1	9	BP	N
TG	GO:0045936	negative regulation of phosphate metabolic process	9/114	422/15303	0.00428473	0.04147	0.0322482	Pid1/Rgs2/Tgfb2/Errfi1/Cav1/Irs2/Pik3ip1/Myocd/Dusp1	9	BP	Y
TG	GO:1901019	regulation of calcium ion transmembrane transporter activity	4/114	89/15303	0.00438616	0.0422482	0.0328533	Gem/Trdn/Akap6/Hspa2	4	BP	N
TG	GO:0018212	peptidyl-tyrosine modification	7/114	274/15303	0.00441777	0.0422482	0.0328533	Errfi1/Cd36/Pdgfra/Cav1/Fgfr2/Dyrk2/Itgb3	7	BP	N
TG	GO:0048638	regulation of developmental growth	8/114	347/15303	0.00442093	0.0422482	0.0328533	Rgs2/Tgfbr3/Serpine1/Fgfr2/Cited2/Syt1/Akap6/Dio3	8	BP	N
TG	GO:0072593	reactive oxygen species metabolic process	6/114	206/15303	0.00442749	0.0422482	0.0328533	Pid1/Cd36/Pdk4/Sesn1/Gpx3/Cyp1b1	6	BP	Y
TG	GO:0010675	regulation of cellular carbohydrate metabolic process	5/114	144/15303	0.00444749	0.0422902	0.032886	Irs1/Cd36/Pdk4/Dyrk2/Irs2	5	BP	N
TG	GO:0043550	regulation of lipid kinase activity	3/114	45/15303	0.00455065	0.0430976	0.0335139	Irs1/Pdgfra/Pik3ip1	3	BP	N
TG	GO:0055013	cardiac muscle cell development	4/114	90/15303	0.00456422	0.0430976	0.0335139	Rgs2/Pdgfra/Myocd/Akap6	4	BP	N
TG	GO:0051350	negative regulation of lyase activity	2/114	14/15303	0.00472156	0.0442082	0.0343775	Akap6/Npr3	2	BP	N
TG	GO:0060979	vasculogenesis involved in coronary vascular morphogenesis	2/114	14/15303	0.00472156	0.0442082	0.0343775	Tgfbr3/Fgfr2	2	BP	N
TG	GO:0044264	cellular polysaccharide metabolic process	4/114	91/15303	0.00474708	0.0442082	0.0343775	Irs1/Cd36/Dyrk2/Irs2	4	BP	N
TG	GO:0048704	embryonic skeletal system morphogenesis	4/114	91/15303	0.00474708	0.0442082	0.0343775	Prrx1/Tgfb2/Pdgfra/Fgfr2	4	BP	Y
TG	GO:0043255	regulation of carbohydrate biosynthetic process	4/114	92/15303	0.00493482	0.0457056	0.0355419	Irs1/Cd36/Dyrk2/Irs2	4	BP	N
TG	GO:0050878	regulation of body fluid levels	7/114	280/15303	0.00496635	0.0457056	0.0355419	F5/Cd36/Pdgfra/Serpine1/Cav1/Itgb3/Npr3	7	BP	Y
TG	GO:0046942	carboxylic acid transport	6/114	211/15303	0.00497128	0.0457056	0.0355419	Rgs2/Trpc4/Cd36/Slc10a6/Slco2a1/Slc38a1	6	BP	Y
TG	GO:0035107	appendage morphogenesis	5/114	148/15303	0.0049922	0.0457056	0.0355419	Prrx1/Tgfb2/Fras1/Fgfr2/Zbtb16	5	BP	N
TG	GO:0035108	limb morphogenesis	5/114	148/15303	0.0049922	0.0457056	0.0355419	Prrx1/Tgfb2/Fras1/Fgfr2/Zbtb16	5	BP	Y
TG	GO:1905952	regulation of lipid localization	5/114	149/15303	0.00513545	0.0468589	0.0364387	Abca1/Cd36/Cav1/Irs2/Itgb3	5	BP	Y
TG	GO:1903034	regulation of response to wounding	5/114	150/15303	0.0052816	0.0477829	0.0371572	Wnt4/Cd36/Pdgfra/Serpine1/Cav1	5	BP	N
TG	GO:0048103	somatic stem cell division	2/114	15/15303	0.00542155	0.0477829	0.0371572	Tgfb2/Fgfr2	2	BP	N
TG	GO:0051284	positive regulation of sequestering of calcium ion	2/114	15/15303	0.00542155	0.0477829	0.0371572	Tgfb2/Trdn	2	BP	Y
TG	GO:0055119	relaxation of cardiac muscle	2/114	15/15303	0.00542155	0.0477829	0.0371572	Rgs2/Akap6	2	BP	Y
TG	GO:0061469	regulation of type B pancreatic cell proliferation	2/114	15/15303	0.00542155	0.0477829	0.0371572	Errfi1/Irs2	2	BP	Y
TG	GO:0086103	G protein-coupled receptor signaling pathway involved in heart process	2/114	15/15303	0.00542155	0.0477829	0.0371572	Rgs2/Cav1	2	BP	N
TG	GO:1902001	fatty acid transmembrane transport	2/114	15/15303	0.00542155	0.0477829	0.0371572	Cd36/Irs2	2	BP	N
TG	GO:1902337	regulation of apoptotic process involved in morphogenesis	2/114	15/15303	0.00542155	0.0477829	0.0371572	Tgfb2/Tgfbr3	2	BP	Y
TG	GO:1905209	positive regulation of cardiocyte differentiation	2/114	15/15303	0.00542155	0.0477829	0.0371572	Tgfb2/Myocd	2	BP	Y
TG	GO:2000811	negative regulation of anoikis	2/114	15/15303	0.00542155	0.0477829	0.0371572	Pdk4/Cav1	2	BP	Y
TG	GO:0097553	calcium ion transmembrane import into cytosol	5/114	151/15303	0.00543067	0.0477829	0.0371572	Tgfb2/Cav1/Trdn/Itgb3/Akap6	5	BP	N
TG	GO:1901021	positive regulation of calcium ion transmembrane transporter activity	3/114	48/15303	0.00545792	0.0478672	0.0372228	Trdn/Akap6/Hspa2	3	BP	N
TG	GO:0043502	regulation of muscle adaptation	4/114	95/15303	0.00552779	0.0483236	0.0375777	Rgs2/Errfi1/Akap6/Fbxo32	4	BP	N
TG	GO:0032870	cellular response to hormone stimulus	9/114	440/15303	0.00560681	0.0488568	0.0379924	Irs1/Pid1/Pdk4/Cav1/Irs2/Fbxo32/Calcoco1/Crebrf/Klf9	9	BP	N
TG	GO:1904427	positive regulation of calcium ion transmembrane transport	4/114	96/15303	0.00573557	0.0498185	0.0387402	Cav1/Trdn/Akap6/Hspa2	4	BP	N
WT	GO:0008301	DNA binding, bending	2023-02-22	12/15165	0.000131435	0.0144578	0.00996137	Hmgb3/Hmgb2	2	MF	Y
TG	GO:0019838	growth factor binding	8/116	140/15165	1.18566e-05	0.00432768	0.00389397	Igfbp2/Cd36/Pdgfra/Tgfbr3/Fgfr2/Itgb3/Dusp1/Ltbp1	8	MF	Y
TG	GO:0043548	phosphatidylinositol 3-kinase binding	4/116	40/15165	0.000240153	0.040444	0.0363909	Irs1/Pdgfra/Irs2/Pik3ip1	4	MF	Y
TG	GO:0008201	heparin binding	6/116	133/15165	0.000548016	0.040444	0.0363909	Grem2/Postn/Tgfbr3/Fgfr2/Crispld2/Smoc1	6	MF	Y
TG	GO:0044325	transmembrane transporter binding	6/116	136/15165	0.000616577	0.040444	0.0363909	Fhl1/Kcnab1/Cav1/Abcc9/Trdn/Akap6	6	MF	Y
TG	GO:0050431	transforming growth factor beta binding	3/116	23/15165	0.00069072	0.040444	0.0363909	Cd36/Tgfbr3/Ltbp1	3	MF	Y
TG	GO:0017134	fibroblast growth factor binding	3/116	24/15165	0.00078501	0.040444	0.0363909	Tgfbr3/Fgfr2/Itgb3	3	MF	N
TG	GO:0005160	transforming growth factor beta receptor binding	3/116	25/15165	0.000887105	0.040444	0.0363909	Tgfb2/Rasl11b/Tgfbr3	3	MF	Y
TG	GO:0071813	lipoprotein particle binding	3/116	26/15165	0.00099725	0.040444	0.0363909	Abca1/Cd36/Vldlr	3	MF	Y
TG	GO:0071814	protein-lipid complex binding	3/116	26/15165	0.00099725	0.040444	0.0363909	Abca1/Cd36/Vldlr	3	MF	Y
WT	GO:0000793	condensed chromosome	2023-05-22	249/15376	2.24894e-05	0.00132688	0.00099427	Rad51/Cenpa/Mki67/Hmgb2/Birc5	5	CC	Y
WT	GO:0098687	chromosomal region	2023-05-22	324/15376	7.89793e-05	0.00232989	0.00174586	Rad51/Cenpa/Mki67/Birc5/Hells	5	CC	N
WT	GO:0000775	chromosome, centromeric region	2023-04-22	224/15376	0.00026099	0.00513281	0.00384617	Cenpa/Mki67/Birc5/Hells	4	CC	N
WT	GO:0005721	pericentric heterochromatin	2023-02-22	28/15376	0.000722247	0.0106531	0.00798273	Cenpa/Hells	2	CC	N
TG	GO:0031012	extracellular matrix	15/117	423/15376	7.43951e-07	9.08149e-05	7.58303e-05	Tgfb2/Postn/Col24a1/Wnt4/Angptl7/Fras1/Tgfbr3/Serpine1/Mfge8/Fgfr2/Timp3/Crispld2/Smoc1/Adamts12/Ltbp1	15	CC	Y
TG	GO:0030312	external encapsulating structure	15/117	424/15376	7.66371e-07	9.08149e-05	7.58303e-05	Tgfb2/Postn/Col24a1/Wnt4/Angptl7/Fras1/Tgfbr3/Serpine1/Mfge8/Fgfr2/Timp3/Crispld2/Smoc1/Adamts12/Ltbp1	15	CC	Y
TG	GO:0062023	collagen-containing extracellular matrix	11/117	326/15376	3.86057e-05	0.00304985	0.00254662	Tgfb2/Postn/Col24a1/Angptl7/Fras1/Serpine1/Mfge8/Fgfr2/Timp3/Smoc1/Ltbp1	11	CC	N
TG	GO:0098797	plasma membrane protein complex	12/117	464/15376	0.000215392	0.012762	0.0106563	Irs1/Itga8/Kcnab1/Tgfbr3/Cav1/Abcc9/Gng2/Sgcg/Gria1/Itgb3/Sntg2/Hspa2	12	CC	N
TG	GO:0034703	cation channel complex	7/117	167/15376	0.000286415	0.0135761	0.011336	Trpc4/Kcnab1/Abcc9/Trdn/Gria1/Akap6/Hspa2	7	CC	N
TG	GO:0005901	caveola	5/117	91/15376	0.000646594	0.0236801	0.0197729	Irs1/Trpc4/Cd36/Cav1/Akap6	5	CC	N
TG	GO:0034704	calcium channel complex	4/117	53/15376	0.000699413	0.0236801	0.0197729	Trpc4/Trdn/Akap6/Hspa2	4	CC	N
TG	GO:0042383	sarcolemma	6/117	149/15376	0.000968373	0.0263148	0.0219728	Des/Cd36/Cav1/Abcc9/Sgcg/Akap6	6	CC	Y
TG	GO:0034702	ion channel complex	7/117	206/15376	0.00100066	0.0263148	0.0219728	Trpc4/Kcnab1/Abcc9/Trdn/Gria1/Akap6/Hspa2	7	CC	Y
TG	GO:0043235	receptor complex	9/117	338/15376	0.00111033	0.0263148	0.0219728	Irs1/Itga8/Cd36/Pdgfra/Tgfbr3/Fgfr2/Gria1/Itgb3/Vldlr	9	CC	Y
TG	GO:0009898	cytoplasmic side of plasma membrane	6/117	166/15376	0.00168625	0.0363311	0.0303364	Rgs2/Rgs1/Kcnab1/Gem/Errfi1/Gng2	6	CC	N
TG	GO:0044853	plasma membrane raft	5/117	122/15376	0.00239229	0.0472477	0.0394518	Irs1/Trpc4/Cd36/Cav1/Akap6	5	CC	Y
TG	GO:0045177	apical part of cell	9/117	386/15376	0.00274808	0.0476991	0.0398287	Igfbp2/Itga8/S100g/Cd36/Cav1/Dpep1/Itgb3/Slc38a1/Vldlr	9	CC	Y
TG	GO:0009897	external side of plasma membrane	9/117	388/15376	0.0028443	0.0476991	0.0398287	Itga8/Abca1/Cd36/Pdgfra/Tgfbr3/Mfge8/Scara5/Itgb3/Slc38a1	9	CC	N
TG	GO:0032591	dendritic spine membrane	2/117	11/15376	0.00301893	0.0476991	0.0398287	Itga8/Gria1	2	CC	Y
TG	GO:0098562	cytoplasmic side of membrane	6/117	189/15376	0.00322739	0.0478058	0.0399177	Rgs2/Rgs1/Kcnab1/Gem/Errfi1/Gng2	6	CC	Y

## Sheet: 17.5dpc.MFI.GSEA.Hallmark
ID	Description	setSize	enrichmentScore	NES	pvalue	p.adjust	qvalue	rank	leading_edge	core_enrichment
HALLMARK_OXIDATIVE_PHOSPHORYLATION	HALLMARK_OXIDATIVE_PHOSPHORYLATION	119	0.709886	2.0752	3.45893e-13	1.41816e-11	1.16511e-11	742	tags=50%	list=18%	signal=42%	Atp5e/Uqcr10/Ndufa2/Uqcr11/Timm13/Cox6a1/Ndufs7/Ndufb7/Uqcrq/Cox5b/Atp5j2/Ldhb/Cox4i1/Ndufa7/Atp5d/Ndufa1/Iscu/Ndufa8/Slc25a4/Acaa2/Cox7c/Cox8a/Uqcrh/Cox7a2/Sdhb/Atp5g1/Cox6c/Ndufa4/Polr2f/Atp5h/Atp5g3/Ndufs3/Atp5o/Cox7b/Atp5g2/Ndufa6/Tomm22/Cox6b1/Ech1/Ndufv2/Mdh2/Uqcrc1/Gpi1/Ndufa3/Gpx4/Atp6v0e/Vdac3/Atp5j/Acaa1a/Ndufv1/Cyb5r3/Atp6v1f/Atp6v0b/Sdhc/Cyc1/Oxa1l/Atp5c1/Got2/Phb2
HALLMARK_PROTEIN_SECRETION	HALLMARK_PROTEIN_SECRETION	70	-0.46849	-1.87859	0.00044026	0.0081436	0.00669051	837	tags=47%	list=21%	signal=38%	Copb1/Kif1b/Ap3s1/Egfr/Tmx1/Stx7/Mapk1/Cln5/Scamp1/Arfgap3/Abca1/Rab5a/Rps6ka3/Ap3b1/Rab14/Vps4b/Adam10/Mon2/Arcn1/Igf2r/Uso1/Tpd52/Lman1/Ppt1/Cltc/Arfgef1/Stx16/Snx2/Arfgef2/Lamp2/Galc/Golga4/Ctsc
HALLMARK_MYOGENESIS	HALLMARK_MYOGENESIS	85	0.567011	1.61755	0.000794498	0.0081436	0.00669051	124	tags=13%	list=3%	signal=13%	Fxyd1/Tpm2/Ckb/Des/Ptgis/Pdlim7/Smtn/Sh3bgr/Lsp1/Dmpk/Igfbp7
HALLMARK_EPITHELIAL_MESENCHYMAL_TRANSITION	HALLMARK_EPITHELIAL_MESENCHYMAL_TRANSITION	126	0.532268	1.56293	0.00076866	0.0081436	0.00669051	823	tags=29%	list=20%	signal=24%	Lgals1/Tpm2/Pdlim4/Myl9/Emp3/Thy1/Itga5/Vim/Ecm1/Acta2/Gas1/Timp1/Efemp2/Jun/Loxl1/Sdc1/Mfap5/Gpc1/Sdc4/Ppib/Serpinh1/Capg/Igfbp4/Id2/Fstl1/P3h1/Col5a3/Pmepa1/Pcolce/Flna/Tpm1/Plod3/Rhob/Igfbp2/Tnfrsf12a/Sparc/Tgfb1
HALLMARK_ADIPOGENESIS	HALLMARK_ADIPOGENESIS	106	0.5379	1.55905	0.00139624	0.0114492	0.00940628	486	tags=24%	list=12%	signal=21%	Uqcr10/Uqcr11/Cox6a1/Ndufb7/Uqcrq/Ubc/Acaa2/Taldo1/Cox8a/Cavin1/Cd151/Sdhb/Pfkl/Sod1/Ndufs3/Samm50/Atp5o/Cox7b/Aldoa/Uck1/Ech1/Rab34/Mdh2/Reep5/Uqcrc1
HALLMARK_APICAL_JUNCTION	HALLMARK_APICAL_JUNCTION	88	0.537007	1.53467	0.00456451	0.0311908	0.0256253	1069	tags=41%	list=27%	signal=31%	Cldn5/Myl9/Rras/Pfn1/Thy1/Fscn1/Zyx/Hras/Actb/Actg2/Cnn2/Adam15/Flnc/Gnai2/Kcnh2/Gtf2f1/Sympk/Arpc2/Thbs3/Cd34/Cercam/Speg/Nectin2/Vasp/Pbx2/Actg1/Actn1/Stx4a/Sgce/Map3k20/Acta1/Rsu1/Parva/Src/Bmp1/Akt2
