# Supplementary material for: A common allele increases endometrial Wnt4 expression, with antagonistic implications for pregnancy, reproductive cancers, and endometriosis
Source: Nat Commun. 2024 Feb 12;15:1152. doi: 10.1038/s41467-024-45338-4 (PMC10861470; doi:10.1038/s41467-024-45338-4)
Supplement: Supplementary file 7 — Supplementary Data 4 [file 41467_2024_45338_MOESM7_ESM.xlsx]

## Sheet: GestationLength.LitterSize
Genotype	GestationLength	LitterSize
KI-1	19.28	9
KI-1	19.18	9
KI-1	19.18	8
KI-1	19.41	7
KI-1	19	6
KI-2	19.21	10
KI-2	19.17	8
KI-2	19.37	8
KI-2	19.35	7
KI-2	19.24	6
KI-2	19.03	10
KI-2	19.19	9
WT	19.32	9
WT	19.15	10
WT	19.58	5
WT	19.39	8
WT	19.15	9
WT	19.24	8
WT	19.19	10
KI-1, KI-2 are two transgenic lines

## Sheet: UterineSize
Sample	Genotype	Area (micrometer squared)
816	TT	779291
930	TT	822771
858	TT	675171
859	TT	939005
860	TT	795202
903	CC	741803
817	CC	400368
848	CC	481446
957	CC	653711

## Sheet: PolysaccharideMucin
ID	Genotype	Intensity.Red.lum.
111	TT	-6.53
173	CC	-2.31
728	TT	-7.49
739	TT	-5.16
926	CC	-3.58
C1CMG2	CC	-1.62
703	TT	-0.769989
C2CMG2	CC	-0.419998
7	TT	-18.05
212	TT	-2.89999
931	TT	-30.13
857	TT	-4.39
933	CC	-5.06
C2CMG0	CC	-6.78
728	TT	-8.62001
206	TT	-2.82999

## Sheet: Progesterone
Genotype	Progesterone (ng/ml)
KI	2.871
KI	5.312
KI	1.5025
KI	0.6925
KI	0.996
KI	1.201
KI	4.584
KI	7.845
KI	1.082
KI	1.827
KI	0.779
KI	0.362
WT	0.4545
WT	2.104
WT	1.982
WT	1.3205
WT	1.632

## Sheet: Proliferation_Intensity
		PROESTRUS
		Luminal epithelium
WT sample	Intensity Green(lum)		TG sample	Intensity Green(lum)
1	19.9611		1	20.46
2	18.8833		2	25.71
3	23.1673		3	23.09
4	27.7569		4	25.54
5	26.4629		5	22.28
6	22.6547		6	28.05
7	28.237		average	24.1883
average	23.8747		StD	2.74967
StD	3.71975
		Glandular epithelium
WT sample	Intensity Green(lum)		TG sample	Intensity Green(lum)
1	7.81		1	33.83
2	17.6		2	30.73
3	13.84		3	29.31
4	10.04		4	27.8
5	11.95		5	38.53
6	12.11		6	23.41
7	9.06		7	30.78
8	8.95		average	30.6271
average	11.42		StD	4.73572
StD	3.19403
		ESTRUS
		Luminal epithelium
WT sample	Intensity Green(lum)		TG sample	Intensity Green(lum)
1	24.96		1	26.78
2	22.62		2	26.99
3	20.17		3	24.19
4	25.32		4	30.35
average	23.2675		5	28.19
StD	2.38684		6	30
			7	29.51
			average	28.0014
			StD	2.1933
		Glandular epithelium
WT sample	Intensity Green(lum)		TG sample	Intensity Green(lum)
1	22.17		1	20.38
2	25.89		2	22.6
3	28.34		3	24.28
4	26.49		4	26.62
5	25.69		5	25.41
6	23.97		6	27.61
7	26.66		7	28.37
average	25.6014		8	27.53
StD	1.99739		average	25.35
			StD	2.77759

## Sheet: Proliferation_Counts
Percent Mki67 positive cells in randomly chosen portions of uterine tissues
Proestrus
	WT	Transgenic		P (two-tailed, unequal variance)
Glandular epithelium1	0	5.2		0.145554
Glandular epithelium2	0	0
Glandular epithelium3	0	5.8
Glandular epithelium4	1	0
Glandular epithelium5	2	4
Glandular epithelium6	0	0
Luminal epithelium1	61.3	16.6		0.000282042
Luminal epithelium2	50	6.4
Luminal epithelium3	54.3	22.2
Luminal epithelium4	68.4	13
Luminal epithelium5	48.8	34.4
Stroma1	13	15		0.326634
Stroma2	3	16.6
Stroma3	19	21.2
Stroma4	10.1	19
Stroma5	24.2	18.3
